# Supplementary material for: Evaluation of the Global White Lupin Collection Reveals Significant Associations Between Homologous FLOWERING LOCUS T Indels and Flowering Time, Providing Validated Markers for Tracking Spring Ecotypes Within a Large Gene Pool
Source: Int J Mol Sci. 2025 Jul 17;26(14):6858. doi: 10.3390/ijms26146858 (PMC12295241; doi:10.3390/ijms26146858)
Supplement: Supplementary file 1 [file ijms-26-06858-s001.zip]

Archive with 11 entries (11 files):
- ijms-3711938-supplementary captions.pdf
- Supplementary Figure S1_LalbFTa1, LalbFTa2, LalbFTc1, and LalbFTc2 sequence alignments.pdf
- Supplementary_Figure_S2_Agarose gel electrophoregrams showing polymorphism of PCR-based markers targeting LalbFTa1 indels.pdf
- Supplementary_Figure_S3_Correlation of PCR markers tagging LalbFTa1 gene indels with white lupin phenology.pdf
- Supplementary_Figure_S4_Agarose gel electrophoregrams showing polymorphism of PCR-based markers targeting LalbFTa2 indels.pdf
- Supplementary_Figure_S5_Correlation of PCR markers tagging LalbFTa2 gene indels with white lupin phenology.pdf
- Supplementary_Figure_S6_Agarose gel electrophoregrams showing polymorphism of PCR-based markers targeting LalbFTc1 indels.pdf
- Supplementary_Figure_S7_Correlation of PCR markers tagging LalbFTc1 gene indels with white lupin phenology.pdf
- Supplementary_Figure_S8_Agarose gel electrophoregrams showing polymorphism of PCR-based markers targeting LalbFTc2 indels.pdf
- Supplementary_Figure_S9_Correlation of PCR markers tagging LalbFTc2 gene indels with white lupin phenology.pdf
- Supplementary_Tables.xlsx
