# Supplementary material for: Evaluation of the Global White Lupin Collection Reveals Significant Associations Between Homologous FLOWERING LOCUS T Indels and Flowering Time, Providing Validated Markers for Tracking Spring Ecotypes Within a Large Gene Pool
Source: Int J Mol Sci. 2025 Jul 17;26(14):6858. doi: 10.3390/ijms26146858 (PMC12295241; doi:10.3390/ijms26146858)
Supplement: Supplementary file 1 [file ijms-26-06858-s001.zip › Supplementary_Tables.xlsx]

## Sheet: Table S1
Wojciech Bielski, Anna Surma, Michał Książkiewicz, Sandra Rychel-Bielska
Evaluation of the global white lupin collection reveals signifi-cant associations between homologous FLOWERING LOCUS T indels and flowering time, providing validated markers for tracking spring ecotypes within a large gene pool
International Journal of Molecular Sciences
Supplementary Table S1. List of white lupin genotypes used in this study.
Line	Accession	Name	Country	Domestication status	Donor
1	95015	San Felices	Spain	wild or primitive	-
3	95038	Population-8018	Spain	wild or primitive	Salamanca,Jambrina
4	95041	Population-8021	Spain	wild or primitive	Salamanca,Jambrina
5	95044	Population-8027	Spain	wild or primitive	Salamanca,Jambrina
6	95047	Population-8030	Spain	wild or primitive	Salamanca,Jambrina
7	95077	Population B-297/79	Spain	wild or primitive	Gatersleben,Lehmann
9	95080	Population B-2007/80	Spain	wild or primitive	Gatersleben,Lehmann
10	95101	Calabria	Italy	wild or primitive	Palermo
11	95109	Population-84003	Spain	wild or primitive	Salamanca,Jambrina
12	95113	LA-108	France	landrace	Salamanca,Jambrina
13	95114	LA-109	France	landrace	Salamanca,Jambrina
14	95130	Population-84152	Spain	landrace	Salamanca,Jambrina
15	95132	Tremoco Gorzki	Portugal	landrace	Gatersleben,Lehmann
16	95142	Population-197	Spain	wild or primitive	Sevilla,Martin
17	95143	Population-199	Spain	wild or primitive	Sevilla,Martin
18	95146	AL-19	Spain	landrace	Salamanca,Jambrina
19	95149	AL-22	Spain	landrace	Salamanca,Jambrina
20	95151	AL-26	Spain	landrace	Salamanca,Jambrina
21	95152	AL-27	Spain	landrace	Salamanca,Jambrina
22	95155	R-32	Spain	landrace	Salamanca,Jambrina
23	95177	Mutant Self Completing	Poland	mutant	Wiatrowo,Święcicki
24	95187	BGRC-3911	Italy	wild or primitive	Braunschweig,Seidewitz
25	95211	Turmus balady gadim,Druze L.R.	Israel	landrace	University of Minnesota
27	95213	Turmus balady L.R.M.-2675	Jordan	landrace	University of Minnesota
28	95216	L-229-N	South Africa	breeding line	University of Minnesota
29	95219	Giza-2	Egypt	landrace	University of Minnesota
30	95223	TR-5	Turkey	wild or primitive	-
31	95234	P.21525	Chile	breeding line	-
32	95243	Pop.2023	Algeria	landrace	Gatersleben
33	95244	Pop. 2027	Algeria	landrace	Gatersleben
34	95245	Lupini Bean	United Kingdom	cultivar	Gatersleben
35	95246	Pop.2078	Ethiopia	landrace	Gatersleben
36	95267	Lobbi Barcelona	Spain	wild or primitive	Madryt
37	95276	Siebacher Red BGR 6321	Portugal	cultivar	Bułgaria
38	95406	R-933	Poland	breeding line	Przebędowo,Mikołajczyk
39	95407	Tremoco Doce	Portugal	landrace	Oeiras,Mota
40	95409	Neutra	Germany	cultivar	Gatersleben,Lehmann
43	95422	Start	Russia	cultivar	-
44	95424	Kali x Laju Biały-1	Poland	breeding line	Wiatrowo,Święcicki
45	95427	Sel.ecot. x LA-109/1	Spain	breeding line	Salamanca,Jambrina
46	95428	Pflugs Gela	Germany	cultivar	Gatersleben,Lehmann
47	95440	HetmanxStart	Poland	breeding line	Wiatrowo,Święcicki
48	95468	Azurnyj	Belarus	breeding line	Święcicki
49	95479	Kijewskij Mutant	Ukraine	cultivar	Cowling
50	95480	Nelly	Hungary	cultivar	Cowling
53	95513	Butan	Poland	cultivar	Przebędowo
58	95523	FRA6708B	Turkey	landrace	Jon Clements (AUS 27665)
59	95524	FRA6712B	Turkey	landrace	Jon Clements (AUS 27669)
60	95525	FRA6713B	Turkey	landrace	Jon Clements (AUS 27670)
61	95526	LA359	France	landrace	Jon Clements (AUS 28256)
62	95527	LA382	Egypt	landrace	Jon Clements (AUS 28264)
63	95528	LA384	Egypt	landrace	Jon Clements (AUS 28266)
64	95602	Population-775	Greece	wild or primitive	Simpson
65	95605	Population-743	Greece	wild or primitive	Simpson
66	95482	Pikador	Poland	cultivar	SHR Wiatrowo
67	95515	MJS208-1	Spain	landrace	Jon Clements (AUS 25753)
69	95517	Damascus	Syria	landrace	Jon Clements (AUS 26791)
70	95522	FRA6706B	Turkey	landrace	Jon Clements (AUS 27663)
71	95529	LA423	Sudan	landrace	Jon Clements (AUS 28287)
72	95530	Boros	Poland	cultivar	HR Smolice
74	95419	Kalina	Poland	cultivar	Przebędowo,Mikołajczyk
75	95403	Wat	Poland	cultivar	Wiatrowo,Święcicki
76	95481	Bardo	Poland	cultivar	IHAR Przebędowo
77	95036	Population-8011	Spain	landrace	Salamanca,Jambrina
78	95072	Population B-267/79	Spain	wild or primitive	Gatersleben,Lehmann
79	95075	Population B-295/79	Spain	wild or primitive	Gatersleben,Lehmann
80	95163	SF-387	Spain	landrace	Salamanca,Jambrina
81	95442	Mutant SelfCompleting x Nahrq.	Poland	breeding line	Wiatrowo,Święcicki
82	95048	Population-8031	Spain	wild or primitive	Salamanca,Jambrina
83	95064	Population-8062	Spain	wild or primitive	Salamanca,Jambrina
84	95076	Population B-296/76	Spain	wild or primitive	Gatersleben,Lehmann
85	95084	El Harrach-1	Algeria	landrace	El Harrach
86	95102	LA-31 San Felices	Spain	wild or primitive	Salamanca,Jambrina
88	95145	AL-18	Spain	landrace	Salamanca,Jambrina
90	95470	R6902 x El Harrach 2	Poland	breeding line	Wiatrowo
91	95054	Population-8039	Spain	wild or primitive	Salamanca,Jambrina
92	95059	Population-8053	Spain	wild or primitive	Salamanca,Jambrina
93	95237	L. graecus x Mut.Topless x Hetman F	Poland	breeding line	Wiatrowo
94	95125	Population-877	Greece	wild or primitive	Simpson
95	95147	AL-20	Spain	landrace	Salamanca,Jambrina
97	95033	Population-8006	Spain	wild or primitive	Salamanca,Jambrina
98	95035	Population-8010	Spain	wild or primitive	Salamanca,Jambrina
99	95042	Population-8022	Spain	wild or primitive	Salamanca,Jambrina
100	95078	Population B-300/79	Spain	wild or primitive	Gatersleben,Lehmann
101	95097	Tremoco	Portugal	landrace	Gatersleben,Lehmann
102	95124	Population-780	Greece	wild or primitive	Simpson
103	95144	M.Mut.z Hiszp.(topless)	Spain	mutant	Święcicki
104	95153	AL-28	Spain	landrace	Salamanca,Jambrina
105	95175	R-84141	Spain	landrace	Salamanca,Jambrina
106	95148	AL-21	Spain	landrace	Salamanca,Jambrina
107	95476	Athos	France	cultivar	Lusignac
108	95049	Population-8032	Spain	wild or primitive	Salamanca,Jambrina
109	95116	Mutant cienkoscienny	Spain	mutant	Salamanca,Jambrina
110	95071	Population B-266/79	Spain	wild or primitive	Gatersleben,Lehmann
111	95157	R-114	Spain	landrace	Salamanca,Jambrina
112	95103	LA-20	Spain	landrace	Salamanca,Jambrina
114	95609	P.26780	Greece	wild or primitive	Cowling
115	95108	Population-84002	Spain	wild or primitive	Salamanca,Jambrina
116	95040	Population-8020	Spain	wild or primitive	Salamanca,Jambrina
132	95434	Lotos	Russia	cultivar	Bot.Garden,Powsin
133	95510	Hansa (95510)	Germany	cultivar	Gatersleben
201	95023	Oeiras-930/3	Portugal	wild or primitive	Oeiras,Mota
202	95034	Population-8009	Spain	wild or primitive	Salamanca,Jambrina
203	95085	El Harrach-2	Algeria	landrace	El Harrach
204	95086	El Harrach-3	Algeria	landrace	El Harrach
205	95087	El Harrach-4	Algeria	landrace	El Harrach
206	95133	VIR Leningr.-490	Ethiopia	landrace	Gatersleben,Lehmann
207	95185	BGRC-3909	Italy	wild or primitive	Braunschweig,Seidewitz
208	95197	BGRC-3921	Italy	wild or primitive	Braunschweig,Seidewitz
209	95203	Populacja z Syrii	Syria	wild or primitive	Święcicki
210	95214	ICARDA,IFLU-29	Syria	wild or primitive	University of Minnesota
211	95215	ICARDA,IFLUE-33	Syria	wild or primitive	University of Minnesota
212	95220	FAM 120	Turkey	landrace	University of Minnesota
213	95231	Pop.z Syrii	Syria	wild or primitive	Opole
215	95251	Pop.2579	Israel	wild or primitive	Bet Dagan
216	95252	Pop.2579B	Israel	wild or primitive	Bet Dagan
217	95253	Egipt-5	Egypt	landrace	BRGC
219	95255	Egipt-8	Egypt	landrace	BRGC
221	95264	Tremoco Beja	Portugal	wild or primitive	Madryt
222	95266	Pop.Setubal	Portugal	wild or primitive	Madryt
223	95269	BG-9787	Israel	wild or primitive	Madryt
224	95275	BGR6305	Israel	cultivar	Bułgaria
225	95414	Bialorus-1	Belarus	breeding line	Zodino,Bowtramowicz
226	95415	Bialorus-2	Belarus	breeding line	Zodino,Bowtramowicz
227	95416	Bialorus-3	Belarus	breeding line	Zodino, Bowtramowicz
228	95431	Volodia	Germany	cultivar	Gatersleben,Lehmann
229	95432	Primorskij	Ukraine	cultivar	Bot.Garden, Powsin
230	95433	Dniepr	Ukraine	cultivar	Bot.Garden,Powsin
231	95439	Silosnyj	Russia	cultivar	Zodino,Łukaszewicz
232	95443	Lublanc	France	cultivar	Lusignan,Hugue
233	95456	Horizont	Ukraine	cultivar	University of Minnesota
234	95518	ILCA13665	Ethiopia	landrace	Jon Clements (AUS 27172)
237	95521	ILCA13677	Ethiopia	landrace	Jon Clements (AUS 27178)
238	95606	Population-776	Greece	wild or primitive	Simpson
241	95008	Alamanza	Spain	landrace	Salamanca,Jambrina
242	95013	Magarraz-3	Spain	wild or primitive	Salamanca,Jambrina
243	95032	Population-8005	Spain	wild or primitive	Salamanca,Jambrina
244	95068	Population-8067	Spain	wild or primitive	Salamanca,Jambrina
245	95070	Population B-265/79	Spain	wild or primitive	Gatersleben,Lehmann
246	95091	Peloponnes	Greece	wild or primitive	Gatersleben,Lehmann
247	95092	Wuholies Kreta	Greece	wild or primitive	Puławy,Nowacki
248	95408	Blanka	Germany	cultivar	Gatersleben,Lehmann
249	95412	Kijewskij Skorospielyj	Ukraine	cultivar	Leningrad
250	95420	Hetman	Poland	cultivar	Wiatrowo,Święcicki
251	95002	Multo Lupa	Spain	cultivar	Badajoz,Granada
252	95003	South Spain-1	Spain	wild or primitive	Salamanca,Jambrina
253	95009	Sierra de Francia	Spain	wild or primitive	Wiatrowo,Święcicki
254	95160	R-243	Spain	landrace	Salamanca,Jambrina
255	95404	R-6020	Poland	breeding line	Wiatrowo,Michalski
256	95423	Amiga	Chile	cultivar	Temuco,Von Baer
257	95012	Magarraz-2	Spain	landrace	Salamanca,Jambrina
258	95095	Azorski	Azores	landrace	Gatersleben,Lehmann
259	95016	Banobarez	Spain	landrace	Salamanca,Jambrina
260	95007	Mansilla de los Mulas	Spain	wild or primitive	Salamanca,Jambrina
261	95079	Population B-2005/80	Spain	wild or primitive	Gatersleben,Lehmann
262	95001	Hinojoso de Duero-1	Spain	wild or primitive	Salamanca,Jambrina
263	95441	Wat x L.graecus Boiss.	Poland	breeding line	Wiatrowo,Święcicki
264	95005	Hinojoso de Duero-2	Spain	wild or primitive	Salamanca,Jambrina
265	95006	Soldana	Spain	landrace	Salamanca,Jambrina
266	95010	Castilia	Spain	wild or primitive	Salamanca,Jambrina
267	95011	Magarraz-1	Spain	wild or primitive	Salamanca,Jambrina
268	95014	Magarraz-4	Spain	wild or primitive	Salamanca,Jambrina
269	95017	San Felices-2	Spain	wild or primitive	Salamanca,Jambrina
270	95019	Oeiras-551/5	Portugal	wild or primitive	Oeiras,Mota
271	95020	Oeiras-802/15	Portugal	wild or primitive	Oeiras,Mota
272	95021	Oeiras-804/4	Portugal	wild or primitive	Oeiras,Mota
274	95025	Kairo-2	Egypt	landrace	Poznań,Podkowińska
276	95027	Kairo-4	Egypt	landrace	Poznań,Podkowińska
277	95028	Madrid-1	Spain	landrace	Madrid,Cabanyes
280	95037	Population-8015	Spain	wild or primitive	Salamanca,Jambrina
281	95043	Population-8023	Spain	wild or primitive	Salamanca,Jambrina
283	95050	Population-8035	Spain	wild or primitive	Salamanca,Jambrina
285	95052	Population-8037	Spain	wild or primitive	Salamanca,Jambrina
287	95061	Population-8056	Spain	wild or primitive	Salamanca,Jambrina
288	95065	Population-8063	Spain	wild or primitive	Salamanca,Jambrina
289	95066	Population-8065	Spain	wild or primitive	Salamanca,Jambrina
290	95067	Population-8066	Spain	wild or primitive	Salamanca,Jambrina
291	95069	Population-8068	Spain	wild or primitive	Salamanca,Jambrina
292	95073	Population B-273/79	Spain	wild or primitive	Gatersleben,Lehmann
294	95081	Population B-2010/80	Spain	wild or primitive	Gatersleben,Lehmann
296	95083	Population B-2013/83	Spain	wild or primitive	Gatersleben,Lehmann
297	95088	Hofmann Kairo	Egypt	landrace	Bornhof,Brummund
298	95089	Population-1	Egypt	landrace	Bornhof,Brummund
299	95090	Kreta	Greece	wild or primitive	Gatersleben,Lehmann
300	95094	Rimpaus Fruehe	Germany	cultivar	Gatersleben,Lehmann
301	95096	Sharkia-13	Portugal	landrace	Gatersleben,Lehmann
302	95098	Satmarean	Portugal	wild or primitive	Oeiras,Mota
303	95099	Sacavem	Portugal	wild or primitive	Oeiras,Mota
304	95104	LA-39	Spain	landrace	Salamanca,Jambrina
305	95105	LA-40	Spain	landrace	Salamanca,Jambrina
306	95106	LA-46	Spain	landrace	Salamanca,Jambrina
307	95107	Population-800	Greece	wild or primitive	Simpson
308	95110	Population-84050	Spain	wild or primitive	Salamanca,Jambrina
309	95115	LA-01 Banobarez	Spain	landrace	Salamanca,Jambrina
310	95118	Population-733	Greece	wild or primitive	Simpson
311	95119	Population-755	Greece	wild or primitive	Simpson
312	95120	Population-769	Greece	wild or primitive	Simpson
313	95121	Population-807	Yugoslavia	wild or primitive	Simpson
314	95126	Population-84053	Spain	wild or primitive	Salamanca,Jambrina
315	95129	Population-84094	Spain	landrace	Salamanca,Jambrina
316	95136	Population-180	Spain	wild or primitive	Sevilla,Martin
317	95137	Population-182	Spain	wild or primitive	Sevilla,Martin
318	95138	Population-187	Spain	wild or primitive	Sevilla,Martin
319	95139	Population-188	Spain	wild or primitive	Sevilla,Martin
320	95140	Population-189	Spain	wild or primitive	Sevilla,Martin
322	95156	R-61	Spain	landrace	Salamanca,Jambrina
323	95162	SF-386	Spain	landrace	Salamanca,Jambrina
324	95166	SF-479	Spain	landrace	Salamanca,Jambrina
325	95168	R-491	Spain	landrace	Salamanca,Jambrina
326	95173	WTD 6020xL.graecus Boiss	Poland	breeding line	Wiatrowo,Święcicki
327	95174	R-84057	Spain	landrace	Salamanca,Jambrina
328	95176	WTD 6020	Poland	cultivar	Wiatrowo,Święcicki
329	95179	Mutant Self CompletingxL.gra	Poland	breeding line	Wiatrowo,Święcicki
331	95181	[(MalyxWat)xWat]xMutant Self	Poland	breeding line	Wiatrowo,Święcicki
332	95183	BGRC-3907	Italy	wild or primitive	Braunschweig,Seidewitz
333	95184	BGRC-3908	Italy	wild or primitive	Braunschweig,Seidewitz
334	95186	BGRC-3910	Italy	wild or primitive	Braunschweig,Seidewitz
335	95188	BGRC-3912	Italy	wild or primitive	Braunschweig,Seidewitz
336	95189	BGRC-3913	Italy	wild or primitive	Braunschweig,Seidewitz
337	95190	BGRC-3914	Italy	wild or primitive	Braunschweig,Seidewitz
338	95191	BGRC-3915	Italy	wild or primitive	Braunschweig,Seidewitz
339	95192	BGRC-3916	Italy	wild or primitive	Braunschweig,Seidewitz
340	95193	BGRC-3917	Italy	wild or primitive	Braunschweig,Seidewitz
341	95195	BGRC-3919	Italy	wild or primitive	Braunschweig,Seidewitz
342	95196	BGRC-3920	Italy	wild or primitive	Braunschweig,Seidewitz
343	95198	BGRC-3922	Italy	wild or primitive	Braunschweig,Seidewitz
344	95199	BGRC-3923	Italy	wild or primitive	Braunschweig,Seidewitz
345	95200	BGRC-3924	Italy	wild or primitive	Braunschweig,Seidewitz
346	95201	BGRC-3927	Algeria	landrace	Braunschweig,Seidewitz
347	95202	BGRC-48656	France	landrace	Braunschweig,Seidewitz
348	95204	FAO Nr-69946	Italy	wild or primitive	FAO
349	95205	FAO Nr-69947	Italy	wild or primitive	FAO
350	95206	FAO Nr-69948	Italy	wild or primitive	FAO
351	95207	FAO Nr-69948/grossa amina/	Italy	wild or primitive	FAO
352	95208	Astra	Chile	cultivar	University of Minnesota
354	95210	LA-231	France	landrace	University of Minnesota
355	95218	Bush type PI 250094	Egypt	landrace	University of Minnesota
356	95222	TR-9	Turkey	wild or primitive	-
357	95224	TR-7	Turkey	wild or primitive	-
358	95225	TR-12	Turkey	wild or primitive	-
359	95226	TR-22	Turkey	landrace	-
360	95227	L.46-4	USA	landrace	VIR 3229
363	95230	L.46-10	USA	landrace	VIR 3230
364	95232	L.413	Lithuania	landrace	VIR
366	95236	Turmus	Turkey	landrace	University of Minnesota
367	95238	Bac	Poland	cultivar	IHAR Przebędowo
368	95240	Altramuz Chocho 2	Spain	wild or primitive	Gatersleben
369	95241	Pop.2053	Italy	wild or primitive	Gatersleben
370	95242	Pop.2057	Italy	wild or primitive	Gatersleben
371	95247	Siebacher Red	South Africa	breeding line	Gatersleben
372	95256	Pop.36415	Morocco	landrace	BRGC
373	95258	Multitalia	Italy	wild or primitive	Piestany
374	95260	Altramuz Sewilla	Spain	wild or primitive	Madryt
375	95261	Altramuz Caceres	Spain	wild or primitive	Madryt
376	95262	Tremoco Faro	Portugal	wild or primitive	Madryt
377	95263	Tremoco Portalegro	Portugal	wild or primitive	Madryt
378	95268	Arka-10	USA	landrace	Madryt
379	95270	Ascar	France	cultivar	Madryt
380	95271	Pop.Tenerife 1	Spain	wild or primitive	Madryt
381	95272	Pop.Tenerife 2	Spain	wild or primitive	Madryt
382	95273	BG-18829	Greece	wild or primitive	Madryt
383	95274	BGR 6303	Greece	cultivar	Bułgaria
384	95277	BGR 6325	Italy	cultivar	Bułgaria
385	95278	BGR 6341 Nahrquell	Germany	cultivar	Bułgaria
386	95401	Shienfield Gard.	United Kingdom	cultivar	Kew Garden
387	95402	R-6012	Poland	breeding line	Wiatrowo,Michalski
388	95417	Bialorus-4	Belarus	breeding line	Zodino, Bowtramowicz
389	95421	R-6001	Poland	breeding line	Wiatrowo,Święcicki
390	95426	Sel.ecot. x LA-109/2	Spain	breeding line	Salamanca,Jambrina
391	95437	Biały Przebędowski Wczesny	Poland	breeding line	Przebędowo,Mikołajczyk
392	95447	Estoril	Portugal	cultivar	Oeiras,Mota
393	95448	Mustal	Portugal	cultivar	Oeiras,Mota
394	95450	Hamburg	South Africa	cultivar	Pretoria,v.d.May
395	95451	Detty	Hungary	cultivar	Święcicki
396	95455	Mutant-28	Russia	cultivar	Leningrad,Kurlowicz
398	95458	Naehrquell LUP 235/82	Germany	cultivar	University of Minnesota
399	95460	Landrace "Best"	Israel	landrace	University of Minnesota
400	95461	Cultivated Lupines	Syria	landrace	University of Minnesota
401	95467	Multolupa nowa	Chile	cultivar	Święcicki
402	95469	WTD 393 Pikador	Poland	breeding line	Święcicki
403	95508	Hadmerslebener Epigon	Germany	breeding line	Gatersleben
404	95509	Nahrquell	Germany	cultivar	Gatersleben
405	95511	Terre	South Africa	cultivar	Tapioszele
406	95514	Katon	Poland	cultivar	Przebędowo
407	95531	Feli	Germany	cultivar	DEU390
408	95611	P.25785	Greece	wild or primitive	Cowling
409	95632	Population 2	Greece	landrace	-
410	95673	Population-774	Greece	wild or primitive	Simpson
411	95018	Duero de Araba	Spain	wild or primitive	Salamanca,Jambrina
413	95100	Odore Marina	Italy	landrace	Palermo
414	95128	Population-84075	Spain	wild or primitive	Salamanca,Jambrina
415	95161	R-243	Spain	landrace	Salamanca,Jambrina
417	95265	BG-5527	Italy	wild or primitive	Madryt
418	95410	Kraftquell	Germany	cultivar	Gatersleben,Lehmann
419	95411	Sweet White	South Africa	cultivar	Bethlehem,Pakendorf
420	95438	Biały Przebędowski Średniowczesny	Poland	breeding line	Przebędowo,Mikołajczyk
421	95444	Lucrop	France	cultivar	Braunschweig,Seidewitz
423	95607	Population-757	Greece	wild or primitive	Simpson
424	95631	Population-1	Greece	landrace	Puławy,Nowacki
425	95004	South Spain-2	Spain	wild or primitive	Salamanca,Jambrina
426	95060	Population-8054	Spain	wild or primitive	Salamanca,Jambrina
427	95062	Population-8057	Spain	landrace	Salamanca,Jambrina
430	95418	Bialorus-5	Belarus	breeding line	-
431	95430	Rimpaus Friihe Siisse Weisslup	Germany	cultivar	Gatersleben,Lehmann
432	95445	Lutrop	France	cultivar	Braunschweig,Seidewitz
434	95453	BRGC-48655	France	cultivar	Braunschweig,Seidewitz
435	95454	Tombowskij Skorospielyj	Russia	cultivar	Leningrad,Kurlowicz
437	95452	WTD-286	Poland	cultivar	Wiatrowo,Święcicki
438	95471	Adam	France	cultivar	Lusignac
439	95024	Kairo-1	Egypt	landrace	Poznań,Podkowińska
440	95093	Astra	Spain	cultivar	Salamanca,Jambrina
D	95519	P27174	Ethiopia	landrace	Jon Clements (AUS 27174)
K	Kiev Mutant	Kiev Mutant	Ukraine	cultivar	-
LAP001b	LAP001b	Ac003	Azores	landrace	CREA-FLC
LAP001d	LAP001d	Ac003	Azores	landrace	CREA-FLC
LAP002a	LAP002a	Ac045	Azores	landrace	CREA-FLC
LAP002c	LAP002c	Ac045	Azores	landrace	CREA-FLC
LAP002d	LAP002d	Ac045	Azores	landrace	CREA-FLC
LAP003a	LAP003a	Ac050	Azores	landrace	CREA-FLC
LAP003b	LAP003b	Ac050	Azores	landrace	CREA-FLC
LAP003d	LAP003d	Ac050	Azores	landrace	CREA-FLC
LAP004b	LAP004b	Ac068	Azores	landrace	CREA-FLC
LAP004c	LAP004c	Ac068	Azores	landrace	CREA-FLC
LAP005b	LAP005b	Ac079	Azores	landrace	CREA-FLC
LAP005c	LAP005c	Ac079	Azores	landrace	CREA-FLC
LAP005d	LAP005d	Ac079	Azores	landrace	CREA-FLC
LAP006b	LAP006b	Ac085	Azores	landrace	CREA-FLC
LAP006c	LAP006c	Ac085	Azores	landrace	CREA-FLC
LAP006d	LAP006d	Ac085	Azores	landrace	CREA-FLC
LAP007c	LAP007c	Ac139	Azores	landrace	CREA-FLC
LAP007d	LAP007d	Ac139	Azores	landrace	CREA-FLC
LAP008b	LAP008b	Ac140	Azores	landrace	CREA-FLC
LAP008c	LAP008c	Ac140	Azores	landrace	CREA-FLC
LAP008d	LAP008d	Ac140	Azores	landrace	CREA-FLC
LAP009a	LAP009a	Ac155	Azores	landrace	CREA-FLC
LAP009b	LAP009b	Ac155	Azores	landrace	CREA-FLC
LAP009c	LAP009c	Ac155	Azores	landrace	CREA-FLC
LAP010a	LAP010a	Ac156	Azores	landrace	CREA-FLC
LAP010d	LAP010d	Ac156	Azores	landrace	CREA-FLC
LAP011b	LAP011b	Gr03	Greece	landrace	CREA-FLC
LAP011c	LAP011c	Gr03	Greece	landrace	CREA-FLC
LAP011d	LAP011d	Gr03	Greece	landrace	CREA-FLC
LAP012a	LAP012a	Gr05	Greece	landrace	CREA-FLC
LAP012b	LAP012b	Gr05	Greece	landrace	CREA-FLC
LAP012d	LAP012d	Gr05	Greece	landrace	CREA-FLC
LAP013b	LAP013b	Gr17	Greece	landrace	CREA-FLC
LAP013c	LAP013c	Gr17	Greece	landrace	CREA-FLC
LAP013d	LAP013d	Gr17	Greece	landrace	CREA-FLC
LAP014b	LAP014b	Gr21	Greece	landrace	CREA-FLC
LAP014c	LAP014c	Gr21	Greece	landrace	CREA-FLC
LAP014d	LAP014d	Gr21	Greece	landrace	CREA-FLC
LAP015a	LAP015a	Gr25	Greece	landrace	CREA-FLC
LAP015b	LAP015b	Gr25	Greece	landrace	CREA-FLC
LAP015c	LAP015c	Gr25	Greece	landrace	CREA-FLC
LAP016d	LAP016d	Gr30	Greece	landrace	CREA-FLC
LAP017c	LAP017c	Gr33	Greece	landrace	CREA-FLC
LAP017d	LAP017d	Gr33	Greece	landrace	CREA-FLC
LAP018b	LAP018b	Gr49	Greece	landrace	CREA-FLC
LAP018c	LAP018c	Gr49	Greece	landrace	CREA-FLC
LAP018d	LAP018d	Gr49	Greece	landrace	CREA-FLC
LAP019b	LAP019b	Gr56	Greece	landrace	CREA-FLC
LAP019c	LAP019c	Gr56	Greece	landrace	CREA-FLC
LAP019d	LAP019d	Gr56	Greece	landrace	CREA-FLC
LAP020a	LAP020a	Gr57	Greece	landrace	CREA-FLC
LAP020b	LAP020b	Gr57	Greece	landrace	CREA-FLC
LAP020c	LAP020c	Gr57	Greece	landrace	CREA-FLC
LAP021a	LAP021a	Tr1	Turkey	landrace	CREA-FLC
LAP021b	LAP021b	Tr1	Turkey	landrace	CREA-FLC
LAP021d	LAP021d	Tr1	Turkey	landrace	CREA-FLC
LAP022b	LAP022b	Tr7	Turkey	landrace	CREA-FLC
LAP022e	LAP022e	Tr7	Turkey	landrace	CREA-FLC
LAP023a	LAP023a	Tr12	Turkey	landrace	CREA-FLC
LAP023b	LAP023b	Tr12	Turkey	landrace	CREA-FLC
LAP023d	LAP023d	Tr12	Turkey	landrace	CREA-FLC
LAP024b	LAP024b	Tr16	Turkey	landrace	CREA-FLC
LAP024c	LAP024c	Tr16	Turkey	landrace	CREA-FLC
LAP025a	LAP025a	Tr17	Turkey	landrace	CREA-FLC
LAP026c	LAP026c	Tr21	Turkey	landrace	CREA-FLC
LAP026d	LAP026d	Tr21	Turkey	landrace	CREA-FLC
LAP027a	LAP027a	La110	Turkey	landrace	CREA-FLC
LAP027b	LAP027b	La110	Turkey	landrace	CREA-FLC
LAP027d	LAP027d	La110	Turkey	landrace	CREA-FLC
LAP028b	LAP028b	La120	Turkey	landrace	CREA-FLC
LAP028d	LAP028d	La120	Turkey	landrace	CREA-FLC
LAP029b	LAP029b	La259	Turkey	landrace	CREA-FLC
LAP030a	LAP030a	La431	Turkey	landrace	CREA-FLC
LAP030b	LAP030b	La431	Turkey	landrace	CREA-FLC
LAP031a	LAP031a	E2	Spain	landrace	CREA-FLC
LAP031b	LAP031b	E2	Spain	landrace	CREA-FLC
LAP031d	LAP031d	E2	Spain	landrace	CREA-FLC
LAP032d	LAP032d	E3	Spain	landrace	CREA-FLC
LAP032e	LAP032e	E3	Spain	landrace	CREA-FLC
LAP033a	LAP033a	E16	Spain	landrace	CREA-FLC
LAP033b	LAP033b	E16	Spain	landrace	CREA-FLC
LAP033c	LAP033c	E16	Spain	landrace	CREA-FLC
LAP034b	LAP034b	E36	Spain	landrace	CREA-FLC
LAP034c	LAP034c	E36	Spain	landrace	CREA-FLC
LAP034d	LAP034d	E36	Spain	landrace	CREA-FLC
LAP035c	LAP035c	E59	Spain	landrace	CREA-FLC
LAP035d	LAP035d	E59	Spain	landrace	CREA-FLC
LAP036a	LAP036a	E64	Spain	landrace	CREA-FLC
LAP036c	LAP036c	E64	Spain	landrace	CREA-FLC
LAP037b	LAP037b	E68	Spain	landrace	CREA-FLC
LAP037c	LAP037c	E68	Spain	landrace	CREA-FLC
LAP037d	LAP037d	E68	Spain	landrace	CREA-FLC
LAP038a	LAP038a	E72	Spain	landrace	CREA-FLC
LAP038b	LAP038b	E72	Spain	landrace	CREA-FLC
LAP038c	LAP038c	E72	Spain	landrace	CREA-FLC
LAP039a	LAP039a	E75	Spain	landrace	CREA-FLC
LAP039b	LAP039b	E75	Spain	landrace	CREA-FLC
LAP039d	LAP039d	E75	Spain	landrace	CREA-FLC
LAP040a	LAP040a	E191	Spain	landrace	CREA-FLC
LAP040c	LAP040c	E191	Spain	landrace	CREA-FLC
LAP040d	LAP040d	E191	Spain	landrace	CREA-FLC
LAP041b	LAP041b	E80	Portugal	landrace	CREA-FLC
LAP041c	LAP041c	E80	Portugal	landrace	CREA-FLC
LAP042a	LAP042a	E91	Portugal	landrace	CREA-FLC
LAP042b	LAP042b	E91	Portugal	landrace	CREA-FLC
LAP042d	LAP042d	E91	Portugal	landrace	CREA-FLC
LAP043a	LAP043a	E99	Portugal	landrace	CREA-FLC
LAP043b	LAP043b	E99	Portugal	landrace	CREA-FLC
LAP043c	LAP043c	E99	Portugal	landrace	CREA-FLC
LAP044a	LAP044a	E104	Portugal	landrace	CREA-FLC
LAP044b	LAP044b	E104	Portugal	landrace	CREA-FLC
LAP044c	LAP044c	E104	Portugal	landrace	CREA-FLC
LAP045b	LAP045b	E107	Portugal	landrace	CREA-FLC
LAP045c	LAP045c	E107	Portugal	landrace	CREA-FLC
LAP045d	LAP045d	E107	Portugal	landrace	CREA-FLC
LAP046a	LAP046a	E112	Portugal	landrace	CREA-FLC
LAP046b	LAP046b	E112	Portugal	landrace	CREA-FLC
LAP046d	LAP046d	E112	Portugal	landrace	CREA-FLC
LAP047b	LAP047b	E126	Portugal	landrace	CREA-FLC
LAP047d	LAP047d	E126	Portugal	landrace	CREA-FLC
LAP048b	LAP048b	E132	Portugal	landrace	CREA-FLC
LAP048c	LAP048c	E132	Portugal	landrace	CREA-FLC
LAP048d	LAP048d	E132	Portugal	landrace	CREA-FLC
LAP049b	LAP049b	La127	Algeria	landrace	CREA-FLC
LAP049c	LAP049c	La127	Algeria	landrace	CREA-FLC
LAP049d	LAP049d	La127	Algeria	landrace	CREA-FLC
LAP050a	LAP050a	La568	Algeria	landrace	CREA-FLC
LAP050b	LAP050b	La568	Algeria	landrace	CREA-FLC
LAP050c	LAP050c	La568	Algeria	landrace	CREA-FLC
LAP051a	LAP051a	La572	Algeria	landrace	CREA-FLC
LAP051b	LAP051b	La572	Algeria	landrace	CREA-FLC
LAP051c	LAP051c	La572	Algeria	landrace	CREA-FLC
LAP052a	LAP052a	La686	Algeria	landrace	CREA-FLC
LAP052b	LAP052b	La686	Algeria	landrace	CREA-FLC
LAP052c	LAP052c	La686	Algeria	landrace	CREA-FLC
LAP053b	LAP053b	La688	Algeria	landrace	CREA-FLC
LAP053c	LAP053c	La688	Algeria	landrace	CREA-FLC
LAP053d	LAP053d	La688	Algeria	landrace	CREA-FLC
LAP054a	LAP054a	La060	Morocco	landrace	CREA-FLC
LAP054b	LAP054b	La060	Morocco	landrace	CREA-FLC
LAP054c	LAP054c	La060	Morocco	landrace	CREA-FLC
LAP055a	LAP055a	La150	Morocco	landrace	CREA-FLC
LAP055b	LAP055b	La150	Morocco	landrace	CREA-FLC
LAP055d	LAP055d	La150	Morocco	landrace	CREA-FLC
LAP056a	LAP056a	La680	Morocco	landrace	CREA-FLC
LAP056b	LAP056b	La680	Morocco	landrace	CREA-FLC
LAP056c	LAP056c	La680	Morocco	landrace	CREA-FLC
LAP057a	LAP057a	La197	Madeira	landrace	CREA-FLC
LAP057c	LAP057c	La197	Madeira	landrace	CREA-FLC
LAP057d	LAP057d	La197	Madeira	landrace	CREA-FLC
LAP058c	LAP058c	La198	Madeira	landrace	CREA-FLC
LAP058d	LAP058d	La198	Madeira	landrace	CREA-FLC
LAP059a	LAP059a	La641	Canaries	landrace	CREA-FLC
LAP059b	LAP059b	La641	Canaries	landrace	CREA-FLC
LAP059d	LAP059d	La641	Canaries	landrace	CREA-FLC
LAP060b	LAP060b	La642	Canaries	landrace	CREA-FLC
LAP060c	LAP060c	La642	Canaries	landrace	CREA-FLC
LAP060d	LAP060d	La642	Canaries	landrace	CREA-FLC
LAP061b	LAP061b	La646	Canaries	landrace	CREA-FLC
LAP061c	LAP061c	La646	Canaries	landrace	CREA-FLC
LAP061d	LAP061d	La646	Canaries	landrace	CREA-FLC
LAP062a	LAP062a	La648	Canaries	landrace	CREA-FLC
LAP062d	LAP062d	La648	Canaries	landrace	CREA-FLC
LAP063a	LAP063a	La652	Canaries	landrace	CREA-FLC
LAP063b	LAP063b	La652	Canaries	landrace	CREA-FLC
LAP063d	LAP063d	La652	Canaries	landrace	CREA-FLC
LAP064a	LAP064a	La653	Canaries	landrace	CREA-FLC
LAP064b	LAP064b	La653	Canaries	landrace	CREA-FLC
LAP065a	LAP065a	La425	Syria	landrace	CREA-FLC
LAP065b	LAP065b	La425	Syria	landrace	CREA-FLC
LAP065d	LAP065d	La425	Syria	landrace	CREA-FLC
LAP066b	LAP066b	La427	Syria	landrace	CREA-FLC
LAP066c	LAP066c	La427	Syria	landrace	CREA-FLC
LAP066d	LAP066d	La427	Syria	landrace	CREA-FLC
LAP067a	LAP067a	La547	Syria	landrace	CREA-FLC
LAP067c	LAP067c	La547	Syria	landrace	CREA-FLC
LAP067d	LAP067d	La547	Syria	landrace	CREA-FLC
LAP068a	LAP068a	La416	Lebanon	landrace	CREA-FLC
LAP068b	LAP068b	La416	Lebanon	landrace	CREA-FLC
LAP068c	LAP068c	La416	Lebanon	landrace	CREA-FLC
LAP069a	LAP069a	La418	Lebanon	landrace	CREA-FLC
LAP069c	LAP069c	La418	Lebanon	landrace	CREA-FLC
LAP069d	LAP069d	La418	Lebanon	landrace	CREA-FLC
LAP070a	LAP070a	La673	Lebanon	landrace	CREA-FLC
LAP070b	LAP070b	La673	Lebanon	landrace	CREA-FLC
LAP070c	LAP070c	La673	Lebanon	landrace	CREA-FLC
LAP071a	LAP071a	La406	Israel	landrace	CREA-FLC
LAP071c	LAP071c	La406	Israel	landrace	CREA-FLC
LAP071d	LAP071d	La406	Israel	landrace	CREA-FLC
LAP072b	LAP072b	La409	Israel	landrace	CREA-FLC
LAP072c	LAP072c	La409	Israel	landrace	CREA-FLC
LAP072d	LAP072d	La409	Israel	landrace	CREA-FLC
LAP073b	LAP073b	La415	Jordan	landrace	CREA-FLC
LAP073c	LAP073c	La415	Jordan	landrace	CREA-FLC
LAP073d	LAP073d	La415	Jordan	landrace	CREA-FLC
LAP074b	LAP074b	La432	Jordan	landrace	CREA-FLC
LAP074c	LAP074c	La432	Jordan	landrace	CREA-FLC
LAP074d	LAP074d	La432	Jordan	landrace	CREA-FLC
LAP075a	LAP075a	La654	Kenya	landrace	CREA-FLC
LAP075b	LAP075b	La654	Kenya	landrace	CREA-FLC
LAP075d	LAP075d	La654	Kenya	landrace	CREA-FLC
LAP076a	LAP076a	La655	Kenya	landrace	CREA-FLC
LAP076b	LAP076b	La655	Kenya	landrace	CREA-FLC
LAP076c	LAP076c	La655	Kenya	landrace	CREA-FLC
LAP077a	LAP077a	La656	Kenya	landrace	CREA-FLC
LAP077b	LAP077b	La656	Kenya	landrace	CREA-FLC
LAP077c	LAP077c	La656	Kenya	landrace	CREA-FLC
LAP078a	LAP078a	La020	Ethiopia	landrace	CREA-FLC
LAP078c	LAP078c	La020	Ethiopia	landrace	CREA-FLC
LAP078d	LAP078d	La020	Ethiopia	landrace	CREA-FLC
LAP079a	LAP079a	La559	Ethiopia	landrace	CREA-FLC
LAP079c	LAP079c	La559	Ethiopia	landrace	CREA-FLC
LAP079d	LAP079d	La559	Ethiopia	landrace	CREA-FLC
LAP080a	LAP080a	La399	Ethiopia	landrace	CREA-FLC
LAP080b	LAP080b	La399	Ethiopia	landrace	CREA-FLC
LAP080d	LAP080d	La399	Ethiopia	landrace	CREA-FLC
LAP081b	LAP081b	La420	Sudan	landrace	CREA-FLC
LAP081c	LAP081c	La420	Sudan	landrace	CREA-FLC
LAP081d	LAP081d	La420	Sudan	landrace	CREA-FLC
LAP082a	LAP082a	La422	Sudan	landrace	CREA-FLC
LAP082b	LAP082b	La422	Sudan	landrace	CREA-FLC
LAP082d	LAP082d	La422	Sudan	landrace	CREA-FLC
LAP083a	LAP083a	La629	Sudan	landrace	CREA-FLC
LAP083c	LAP083c	La629	Sudan	landrace	CREA-FLC
LAP083d	LAP083d	La629	Sudan	landrace	CREA-FLC
LAP084b	LAP084b	Ethiopie98	Ethiopia	landrace	CREA-FLC
LAP084c	LAP084c	Ethiopie98	Ethiopia	landrace	CREA-FLC
LAP084d	LAP084d	Ethiopie98	Ethiopia	landrace	CREA-FLC
LAP085a	LAP085a	Egy03	Egypt	landrace	CREA-FLC
LAP085c	LAP085c	Egy03	Egypt	landrace	CREA-FLC
LAP085d	LAP085d	Egy03	Egypt	landrace	CREA-FLC
LAP086a	LAP086a	Egy11	Egypt	landrace	CREA-FLC
LAP086c	LAP086c	Egy11	Egypt	landrace	CREA-FLC
LAP086d	LAP086d	Egy11	Egypt	landrace	CREA-FLC
LAP087a	LAP087a	Egy26	Egypt	landrace	CREA-FLC
LAP087c	LAP087c	Egy26	Egypt	landrace	CREA-FLC
LAP087d	LAP087d	Egy26	Egypt	landrace	CREA-FLC
LAP088a	LAP088a	Egy16	Egypt	landrace	CREA-FLC
LAP089b	LAP089b	Egy22	Egypt	landrace	CREA-FLC
LAP089c	LAP089c	Egy22	Egypt	landrace	CREA-FLC
LAP089d	LAP089d	Egy22	Egypt	landrace	CREA-FLC
LAP090b	LAP090b	Egy38	Egypt	landrace	CREA-FLC
LAP090c	LAP090c	Egy38	Egypt	landrace	CREA-FLC
LAP090d	LAP090d	Egy38	Egypt	landrace	CREA-FLC
LAP091a	LAP091a	Egy55	Egypt	landrace	CREA-FLC
LAP091b	LAP091b	Egy55	Egypt	landrace	CREA-FLC
LAP091d	LAP091d	Egy55	Egypt	landrace	CREA-FLC
LAP092b	LAP092b	Egy64	Egypt	landrace	CREA-FLC
LAP092c	LAP092c	Egy64	Egypt	landrace	CREA-FLC
LAP092d	LAP092d	Egy64	Egypt	landrace	CREA-FLC
LAP093b	LAP093b	Egy76	Egypt	landrace	CREA-FLC
LAP093c	LAP093c	Egy76	Egypt	landrace	CREA-FLC
LAP093d	LAP093d	Egy76	Egypt	landrace	CREA-FLC
LAP094b	LAP094b	Egy93	Egypt	landrace	CREA-FLC
LAP094c	LAP094c	Egy93	Egypt	landrace	CREA-FLC
LAP094d	LAP094d	Egy93	Egypt	landrace	CREA-FLC
LAP095a	LAP095a	La356	Egypt	landrace	CREA-FLC
LAP095b	LAP095b	La356	Egypt	landrace	CREA-FLC
LAP095d	LAP095d	La356	Egypt	landrace	CREA-FLC
LAP096a	LAP096a	La364	Egypt	landrace	CREA-FLC
LAP096b	LAP096b	La364	Egypt	landrace	CREA-FLC
LAP096d	LAP096d	La364	Egypt	landrace	CREA-FLC
LAP097a	LAP097a	Ita1	Italy	landrace	CREA-FLC
LAP097b	LAP097b	Ita1	Italy	landrace	CREA-FLC
LAP097c	LAP097c	Ita1	Italy	landrace	CREA-FLC
LAP098a	LAP098a	Ita2	Italy	landrace	CREA-FLC
LAP098c	LAP098c	Ita2	Italy	landrace	CREA-FLC
LAP098d	LAP098d	Ita2	Italy	landrace	CREA-FLC
LAP099a	LAP099a	Ita37	Italy	landrace	CREA-FLC
LAP099b	LAP099b	Ita37	Italy	landrace	CREA-FLC
LAP099d	LAP099d	Ita37	Italy	landrace	CREA-FLC
LAP100b	LAP100b	Ita42	Italy	landrace	CREA-FLC
LAP100c	LAP100c	Ita42	Italy	landrace	CREA-FLC
LAP100d	LAP100d	Ita42	Italy	landrace	CREA-FLC
LAP101b	LAP101b	Ita51	Italy	landrace	CREA-FLC
LAP101c	LAP101c	Ita51	Italy	landrace	CREA-FLC
LAP101d	LAP101d	Ita51	Italy	landrace	CREA-FLC
LAP102c	LAP102c	Ita19	Italy	landrace	CREA-FLC
LAP102d	LAP102d	Ita19	Italy	landrace	CREA-FLC
LAP103a	LAP103a	Ita20	Italy	landrace	CREA-FLC
LAP104b	LAP104b	Ita49	Italy	landrace	CREA-FLC
LAP104d	LAP104d	Ita49	Italy	landrace	CREA-FLC
LAP105a	LAP105a	Ita57	Italy	landrace	CREA-FLC
LAP105d	LAP105d	Ita57	Italy	landrace	CREA-FLC
LAP106a	LAP106a	Ita58	Italy	landrace	CREA-FLC
LAP106d	LAP106d	Ita58	Italy	landrace	CREA-FLC
LAP107b	LAP107b	La246	Italy	landrace	CREA-FLC
LAP107c	LAP107c	La246	Italy	landrace	CREA-FLC
LAP107d	LAP107d	La246	Italy	landrace	CREA-FLC
LAP108a	LAP108a	Calabria	Italy	landrace	CREA-FLC
LAP108d	LAP108d	Calabria	Italy	landrace	CREA-FLC
LAP109d	LAP109d	27089	Morocco	landrace	CREA-FLC
LAP110a	LAP110a	28550	Morocco	landrace	CREA-FLC
LAP110b	LAP110b	28550	Morocco	landrace	CREA-FLC
LAP110d	LAP110d	28550	Morocco	landrace	CREA-FLC
LAP111c	LAP111c	Arès	France, spring-type	cultivar	CREA-FLC
LAP111d	LAP111d	Arès	France, spring-type	cultivar	CREA-FLC
LAP112d	LAP112d	Lublanc	France, spring-type	cultivar	CREA-FLC
LAP113b	LAP113b	Amiga	France, spring-type	cultivar	CREA-FLC
LAP113c	LAP113c	Amiga	France, spring-type	cultivar	CREA-FLC
LAP115b	LAP115b	Energy	France, spring-type	cultivar	CREA-FLC
LAP115c	LAP115c	Energy	France, spring-type	cultivar	CREA-FLC
LAP117b	LAP117b	Adam	France, winter-type	cultivar	CREA-FLC
LAP117d	LAP117d	Adam	France, winter-type	cultivar	CREA-FLC
LAP118b	LAP118b	Luxe	France, winter-type	cultivar	CREA-FLC
LAP118c	LAP118c	Luxe	France, winter-type	cultivar	CREA-FLC
LAP119c	LAP119c	Aster	France, winter-type	cultivar	CREA-FLC
LAP119d	LAP119d	Aster	France, winter-type	cultivar	CREA-FLC
LAP123a	LAP123a	Molise	Italy	landrace	CREA-FLC
LAP123d	LAP123d	Molise	Italy	landrace	CREA-FLC
LAP124b	LAP124b	Lecce	Italy	landrace	CREA-FLC
LAP126a	LAP126a	Ludet	France, winter-type	cultivar	CREA-FLC
LAP126d	LAP126d	Ludet	France, winter-type	cultivar	CREA-FLC

## Sheet: Table S2
Wojciech Bielski, Anna Surma, Michał Książkiewicz, Sandra Rychel-Bielska
Evaluation of the global white lupin collection reveals signifi-cant associations between homologous FLOWERING LOCUS T indels and flowering time, providing validated markers for tracking spring ecotypes within a large gene pool
International Journal of Molecular Sciences
Supplementary Table S2. Experimental design and results of white lupin phenotypic observations in controlled environment.
Line	Row 2020	Column 2020	Row 2021	Column 2021	Accession	Mean	Bud 2020	Start 2020	End 2020	Bud 2021	Start 2021	End 2021	Bud 2020 SD	Start 2020 SD	End 2020 SD	Bud 2021 SD	Start 2021 SD	End 2021 SD
1	1	1	27	1	95015	60.504	47.1667	64.8571	76	49	61	65	1.34371	7.75387	0	0	0	0
3	2	1	27	2	95038	59.4556	49.1	63.5	75.2	43.3333	58.8	66.8	1.13578	3.00832	1.6	2.68742	2.78568	3.91918
4	3	1	27	3	95041	65.9389	54	72.9	82.4	46.1667	64.5	75.6667	3.06594	3.67287	5.02394	3.62476	6.18466	7.18022
5	2	3	28	1	95044	66.4	54.4	72.5	83	47.8333	65	75.6667	2.8	5.08429	3.54965	2.60875	0	0.942809
6	4	1	28	2	95047	63.2444	52.1	68.6	79.1	43.6667	62.1667	73.8333	2.21133	1.74356	2.02237	2.35702	0.897527	1.95078
7	5	1	28	3	95077	61.3833	46.6	61.3	73.4	47.8333	64.1667	75	5.49909	6.49692	3.46987	3.57849	4.0586	5.53775
9	4	3	29	1	95080	65.5	50.4	64.8	77.8	51	68	81	2.57682	4.30813	5.81034	0	0	1.41421
10	6	1	29	2	95101	52.2222	42.1667	53.5	65.5	38	53.1667	61	0.372678	2.14087	1.5	1.41421	2.91071	2.23607
11	7	1	29	3	95109	54.8556	44.7	52.4	65.7	43.6667	59.6667	63	4.92037	4.65188	4.67012	2.86744	2.86744	0
12	7	3	30	1	95113	64.9222	54.4	69.8	81.5	46.5	62.1667	75.1667	2.90517	4.51221	6.46916	1.11803	2.19216	2.73354
13	8	1	30	2	95114	58.9532	47.8333	64.4286	75.8571	41.2	56.8	67.6	3.38707	5.97273	7.14	0.979796	0.979796	4.02989
14	9	1	30	3	95130	64.4375	51	65.25	79.625	48	64.75	78	3.67423	6.64737	6.102	1	2.04634	4.63681
15	9	3	31	1	95132	67.0667	55.2	71.6	86.6	47	63	79	4.0694	5.1614	6.40625	0	0	0
16	10	1	31	2	95142	68.7278	59.1	74.1	87.5	47.6667	66.8333	77.1667	5.75239	4.98899	4.5	5.84998	8.23441	8.85845
17	11	1	31	3	95143	66.6056	50	64.2	76.1	52	72	85.3333	2.68328	3.84187	3.44819	2.44949	3.74166	2.86744
18	11	3	32	1	95146	61.85	50.6	67.7	77.3	43.3333	61	71.1667	2.24499	7.53724	6.52763	2.68742	5	6.43989
19	12	1	32	2	95149	62.9222	51.7	68.8	81.7	43	61.6667	70.6667	2.05183	4.16653	6.26179	1	0.942809	0.942809
20	13	1	32	3	95151	63.3667	51.1	65.9	78.2	45.1667	63.8333	76	2.02237	3.91024	5.01597	2.67187	2.19216	1.52753
21	14	1	33	1	95152	61.15	49.6	64.1	75.2	44	62.3333	71.6667	0.8	2.21133	0.979796	2.23607	1.88562	2.62467
22	15	1	33	2	95155	66.7611	56.1	72.5	83.3	48.3333	64.6667	75.6667	2.07123	3.00832	3.52278	0.942809	0.745356	2.49444
23	14	3	33	3	95177	59.9167	49.6	66.5	76.2	41.6	57.6	68	0.8	1.80278	1.4	0.8	0.8	0
24	16	1	34	1	95187	54.3083	42.875	55.875	68.5	38.2	55	65.4	1.26861	3.2186	3	2.48193	4.85798	4.96387
25	17	1	34	2	95211	67.5127	61.1429	73.7143	81.2857	48.6	64.3333	76	1.80702	1.27775	5.67486	0.8	0.942809	1
27	18	1	34	3	95213	70.1417	61	72.75	87.5	51.4	68	80.2	1.73205	1.29904	2.59808	0.8	0	1.46969
28	19	1	35	1	95216	58.15	46	59.8	70.7	42.6	60.4	69.4	0	0.4	0.9	2.6533	3.00666	5.42586
29	18	3	35	2	95219	59.6366	46.875	69.1111	81	38.3333	55.8333	66.6667	4.31386	10.4184	9.27362	1.97203	4.66964	5.58768
30	20	1	35	3	95223	55.0222	45	53.3333	70	41.8	54.6	65.4	5.71548	8.99383	5.71548	3.6	5.27636	5.8515
31	21	1	36	1	95234	51.7321	43.2857	53.1429	65.7143	36.75	50.5	61	2.43277	2.2315	2.81396	2.04634	1.65831	3.08221
32	20	3	36	2	95243	60.4056	48	63.1	73.5	42.3333	61.6667	73.8333	3.52136	3.3	2.24722	3.49603	3.54338	5.63964
33	22	7	36	3	95244	52.2611	41.8	51.3	65.3	38.1667	53.1667	63.8333	2.78568	4.02616	4.755	3.43592	5.11262	5.42883
34	21	7	37	1	95245	57.5357	45.8571	61.2857	74.5714	40.1667	56.6667	66.6667	4.01528	5.11899	4.92391	1.67498	0.942809	2.35702
35	20	5	37	2	95246	55.4111	48.8	57.9	71.6	39	52.8333	62.3333	3.28024	4.39204	3.69324	1.41421	1.67498	0.942809
36	20	7	37	3	95267	62.4	56.6	71.7	84.1	38.8333	56.6667	66.5	7.6184	6.79779	7.02068	1.95078	5.08811	6.65207
37	19	7	38	1	95276	54.3722	49.5	65.1	73.3	34.3333	47.6667	56.3333	4.69574	7.77753	5.19711	0.942809	0.942809	0.745356
38	18	5	38	2	95406	56.4333	48	59.5	70.1	40.5	55.5	65	3.52136	0.921954	1.57797	1.80278	2.5	3.10913
39	18	7	38	3	95407	58.6167	48.9	65	76.8	39.5	56.3333	65.1667	3.08058	4.89898	5.56417	1.11803	0.745356	2.33928
40	17	7	39	1	95409	60.4722	50.25	68.125	77.125	40.8333	59.5	67	3.19179	3.44374	2.71282	1.86339	1.5	1.41421
43	16	5	39	2	95422	51.7917	41.875	52.75	67.125	36.6667	51	61.3333	2.57087	3.83243	2.80346	0.745356	0	0.745356
44	16	7	39	3	95424	51.8333	42.3333	51.6667	63	38.8333	53.6667	61.5	3.8873	4.44722	1.63299	1.95078	5.21749	6.80074
45	15	7	40	1	95427	55.2611	45.7	56.5	68.7	39.3333	56.8333	64.5	0.9	0.5	1.1	1.79505	1.86339	2.5658
46	14	5	40	2	95428	56.2444	45.8	60.1	71.4	39.8333	55.6667	64.6667	0.6	0.7	2.24499	1.46249	3.03681	2.49444
47	14	7	40	3	95440	51.6833	43.9	54.6	66.4	36.2	51	58	0.3	1.95959	1.2	1.6	0	0
48	13	7	41	1	95468	59.05	45.7	59.4	70.8	44.6	62.2	71.6	1.41774	1.2	2.22711	3.00666	0.979796	3.13688
49	12	5	41	2	95479	53.7611	46.4	55.9	69.6	37.5	52	61.1667	2.93939	1.04403	0.916515	1.11803	1	1.67498
50	12	7	41	3	95480	52.4056	42.8	53.4	69.4	36.5	51.5	60.8333	2.22711	1.8	0.8	1.80278	3.04138	1.46249
53	11	7	42	1	95513	48.1611	40.6	50.2	62	34.3333	47	54.8333	1.28062	3.2187	0	1.88562	1.1547	1.95078
58	10	5	42	2	95523	48.7685	38.5556	47.2222	62	36.6667	48.6667	59.5	0.955814	2.09644	0	2.62467	0.745356	1.5
59	10	7	42	3	95524	49.2333	38.5	47.9	62	39	48	60	0.5	2.02237	0	0	0	0
60	9	5	43	1	95525	50.1056	39.5	49.3333	67.8	34	48	62	0.5	1.49071	0.979796	0	0	0
61	8	5	43	2	95526	50.3778	41.1	54	64	34.6667	49.3333	59.1667	0.830662	1	0	1.37437	0.745356	1.67498
62	9	7	43	3	95527	55.2722	46	56.1	69.2	39	55	66.3333	0	2.77308	1.66132	2.94392	1.41421	2.35702
63	8	7	44	1	95528	51.6333	40.3	50.9	64.2	37.8	52.8	63.8	1.26886	3.5623	2.35797	2.78568	2.99333	3.31059
64	7	5	44	2	95602	58.3111	49.6	61.7	73.9	40.6667	58	66	0.8	2.45153	2.46779	0.942809	0	1.41421
65	7	7	44	3	95605	84.4111	74.6	88.4	94.5	68.6667	85.8	94.5	1.8	1.8	2.01246	0.942809	1.83303	1.5
66	6	7	45	1	95482	57.65	41.5	52.6	66.8	47	62	76	0.806226	2.33238	1.6	0	0.816497	0.816497
67	5	5	45	2	95515	50.25	41	53.5	67	34.3333	49	56.6667	0	0.5	0	0.942809	0	0.942809
69	4	7	45	3	95517	53.3667	45.1111	55.1111	68.7778	38.4	51.4	61.4	4.01233	2.51416	2.34652	2.05913	0.8	0.8
70	4	5	46	1	95522	55.35	47	59.4	71.2	38.75	53.75	62	3.49285	6.03656	3.65513	2.16506	3.89711	4.12311
71	3	7	46	2	95529	59.2056	48.5	63.6	73.8	43.3333	56	70	2.65518	4.47661	1.6	1.88562	0	0
72	1	9	46	3	95530	50.35	40	50.6	62.3	37.8	50.8	60.6	1.09545	2.2891	0.458258	2.78568	2.71293	3.87814
74	2	9	47	1	95419	55.6389	44.4444	60	72.8889	38.5	53.5	64.5	4.32335	5.65685	3.41384	3.5	4.5	3.5
75	1	11	47	2	95403	51.2111	42	52.1	65.5	36.5	50.3333	60.8333	0	1.37477	1.5	2.14087	0.942809	1.46249
76	2	11	47	3	95481	52.5889	43.2	54.9	66.1	39	51.6667	60.6667	1.46969	0.7	1.37477	2.3094	0.942809	2.0548
77	3	9	48	1	95036	71.8806	64.3	78	89.9	51.75	66.3333	81	2.79464	4.58258	1.37477	5.76086	6.18241	5.65685
78	3	11	48	2	95072	74.35	66.9	83.2	89	52	71.5	83.5	2.07123	3.02655	0	1	0.866025	0.866025
79	4	9	48	3	95075	62.8333	53.8	67.6	80.1	43.3333	61	71.1667	8.7155	10.7536	8.76869	0.942809	2.88675	3.62476
80	5	9	48	7	95163	58.6111	46.8	62.6	72.6	40.8333	59.5	69.3333	2.6	2.498	2.2891	1.86339	5.02494	8.09664
81	5	11	48	6	95442	66.8125	53	71.125	80.25	49	67.25	80.25	0	3.88708	3.34477	0	1.29904	2.04634
82	6	9	48	5	95048	66.2824	51.3333	65.8889	78.2222	53	68.25	81	1.49071	4.72451	4.82534	5.83095	3.34477	4.06202
83	7	9	47	7	95064	62.3218	53.5556	70	80.375	41.2	61.2	67.6	4.32335	5.59762	6.08148	0.979796	3.65513	3.87814
84	7	11	47	6	95076	56.4111	45.8	60.8	72.2	39.5	56	64.1667	4.01995	4.42267	3.89358	1.11803	0	0.897527
85	8	9	47	5	95084	56.2389	46.8	59.7	72.5	38.5	56.3333	63.6	2.48193	3.19531	3.3541	2.36291	2.35702	0.8
86	9	9	46	7	95102	65.1167	55.9	73.7	85.1	43.8333	61.3333	70.8333	7.17565	6.19758	6.02412	3.23608	4.02768	4.48764
88	9	11	46	6	95145	62.7778	51.1	71.4	80	42	61.6667	70.5	3.38969	6.75574	5.4037	0	1.49071	2.14087
90	10	9	46	5	95470	62.9	51.3	68.3	77.6	44.8	63.4	72	4.45084	6.58863	4.27083	3.42929	2.33238	2.75681
91	11	11	45	7	95054	69.75	55.2	73.7	83.6	53	70	83	1.4	2.57099	2.83549	0	0	0
92	11	9	45	6	95059	65.85	54.8	72.3	80.5	44	66	77.5	4.66476	4.14849	2.83725	3.60555	5.1316	6.55108
93	12	9	45	5	95237	58.5167	45.9	60.5	74.2	41	59.8333	69.6667	4.10974	9.11318	7.18053	3.16228	3.23608	4.67856
94	13	11	44	7	95125	58.0111	46.9	63.4	76.1	40	56.3333	65.3333	2.84429	4.67333	2.62488	0	0.745356	0.745356
95	13	9	44	6	95147	62.8833	52	68.3	80.5	42	61	73.5	2.19089	2.96816	3.5	0	0	1.5
97	14	9	44	5	95033	76.1806	66.125	81	90.125	57.8333	76	86	1.76334	1.93649	1.45237	3.57849	1.52753	1.73205
98	15	11	43	7	95035	75.1111	63.5556	79.7778	89.3333	54.5	76.5	87	3.16618	2.89742	0.942809	1.5	0.866025	2.12132
99	15	9	43	6	95042	72.4024	65.2857	78.4286	90.5	51.8	68.8	79.6	3.4523	4.06579	2.29129	0.979796	4.70744	5.004
100	16	9	43	5	95078	66.6056	56.2	72.6	81.5	45.8333	66.1667	77.3333	1.53623	1.8	2.45967	2.60875	4.84481	5.96285
101	17	11	42	7	95097	61.7111	51.3	65.9	77.4	41.6667	61.6667	72.3333	2.6096	2.16564	2.8	0.745356	2.68742	5.37484
102	17	9	42	6	95124	66.8056	52.4	69.8	78.8	51.6667	69.1667	79	2.498	4.72864	3.65513	0.942809	2.60875	3.10913
103	18	9	42	5	95144	68.1778	55.2	70.7	82.5	51.3333	69	80.3333	6.32139	7.45721	5.76628	0.745356	2.44949	2.13437
104	19	11	41	7	95153	65.5111	54.9	70.9	79.6	47.8333	64.3333	75.5	2.66271	3.3	2.2891	3.0777	2.92499	4.03113
105	19	9	41	6	95175	63.2833	55.4	71.9	80.9	42	60.5	69	1.74356	2.21133	2.2561	0	1.11803	1.52753
106	21	11	41	5	95148	74.5944	62.8	76.6	89	56.6667	75.8333	86.6667	0.979796	1.2	0	0.942809	1.86339	1.88562
107	22	15	40	7	95476	76.5095	66.5714	79.4286	88.8571	60.4	76	87.8	7.34569	9.0689	5.64241	1.2	2	1.46969
108	21	15	40	6	95049	61.5833	54.6	66.4	79.5	41.3333	59.5	68.1667	5.62494	6.84398	6.32851	0.942809	3.20156	3.80424
109	21	13	40	5	95116	82.375	70.9	86.4	94.2	63.25	85	94.5	4.06079	3.69324	1.93907	3.34477	4.89898	3.5
110	20	15	39	7	95071	67.4537	61.8889	75.8889	87.4444	43.1667	63.3333	73	4.86357	4.77131	2.94811	2.60875	6.44636	2.75681
111	19	15	39	6	95157	77.9491	68.1111	81.625	90.625	58.3333	79.3333	89.6667	6.26178	4.7942	5.02338	5.8784	9.75819	7.52034
112	19	13	39	5	95103	66.7833	57.4	71	82.5	47.2	66.4	76.2	4.10366	4.73286	5.40833	2.71293	3.13688	2.63818
114	17	13	38	7	95609	77.2063	69.4286	84.4286	90.7143	57.5	74.5	86.6667	3.06394	4.20398	1.48461	1.80278	1.11803	2.21108
115	17	15	38	6	95108	82.1333	66.1429	82	91.8571	68.4	88.4	96	1.35526	1.77281	0.349927	3.72022	1.2	2.68328
116	14	13	38	5	95040	66.0389	56.6	69.4	79.9	47.3333	65.8333	77.1667	5.62494	7.73563	6.05723	3.09121	4.48764	3.38707
132	16	15	37	7	95434	50.1889	40.8	50.8	62.7	36.3333	51	59.5	1.249	3.45832	1.55242	0.942809	0	1.5
133	15	15	37	6	95510	53.1667	42	54	66.6	38.2	54	64.2	0	0	0.8	2.48193	2	2.4
201	13	13	37	5	95023	61.8889	52.2	65.7	78.4	42	61.8333	71.2	3.73631	6.05062	4.29418	1.26491	5.63964	3.18748
202	14	15	36	7	95034	65.5741	55	70.2222	81.5556	46	64.1667	76.5	3.91578	3.76468	4.45	4.39697	4.0586	6.62697
203	13	15	36	6	95085	59.2389	45.2	55.3	67.6	44.6667	65.6667	77	2.71293	5.34883	4.65188	5.79272	5.12076	6.4291
204	37	25	36	5	95086	63.9556	52	67.8	77.6	46.1667	63.6667	76.5	3.54965	2.78568	2.10713	2.26691	0.942809	2.69258
205	12	15	35	7	95087	64.3889	53.2	67	78.3	47.1667	65.6667	75	6.61513	7.79744	7.56373	2.03443	2.56038	0
206	11	15	35	6	95133	55.6389	46.4	56.2	69.9	40.6667	56	64.6667	2.61534	3.28024	3.01496	0.942809	0	0.745356
207	35	25	35	5	95185	66.8472	56.75	72.75	84.75	46	64.6667	76.1667	3.11247	4.14578	4.60299	1.41421	0.745356	1.86339
208	10	15	34	7	95197	56.3056	43.4	57.7	71.4	39	57.5	68.8333	2.15407	3.1	2.00998	2.3094	2.5658	1.86339
209	9	15	34	6	95203	70.8667	61.8	76.3	87.1	51.1667	67.5	81.3333	4.87442	5.3301	4.36921	6.56802	4.75219	6.07362
210	10	13	34	5	95214	63.4306	54.5	72.75	82	42	60.3333	69	1.22474	1.98431	3.27872	0	1.79505	3.05505
211	8	15	33	7	95215	56.7556	44.5	59.1	72.1	41.1667	57.3333	66.3333	3.23265	5.02892	3.14484	1.86339	0.942809	0.942809
212	7	15	33	6	95220	55.8833	47.6	57.9	73.3	40	53.5	63	3.66606	4.01123	3.79605	3.31662	3.94757	4.24264
213	7	13	33	5	95231	59.8833	51.7	63.2	77	45	54.8	67.6	7.19792	9.93781	9.96995	8.94427	8.44748	10.5754
215	31	25	32	7	95251	74.8056	67.6667	81.6667	89	55.3333	72.3333	82.8333	0.942809	0.942809	0	1.79505	2.35702	2.47768
216	6	15	32	6	95252	74.2667	65.5	78.8	87.8	57	72.5	84	5.1817	7.84602	5.72364	1	1.11803	0
217	4	13	32	5	95253	59.5111	50.4	66.1	77.4	41.3333	56.3333	65.5	1.42829	1.97231	0.916515	0.942809	0.745356	1.11803
219	4	15	31	6	95255	55.8611	41.6667	59	74.3333	39.6667	55.3333	65.1667	0.471405	0.816497	0.471405	2.0548	1.79505	1.46249
221	3	15	31	5	95264	62.9889	51.7	69.5	79.4	43	62	72.3333	2.68514	3.90512	4.005	1	1.52753	2.35702
222	28	25	30	7	95266	60.2833	51.7	65.4	75.2	41.2	59.8	68.4	4.36005	7.88923	6.49307	1.6	5.45527	4.27083
223	29	31	30	6	95269	59.4907	47.6667	60.2222	72.2222	44.8333	61.1667	70.8333	5.55778	7.8142	6.56214	4.3748	8.68748	8.09149
224	3	17	30	5	95275	51.8444	44.1	54.9	66.9	35	50	60.1667	4.20595	4.7634	4.67868	0	1	1.86339
225	4	17	29	7	95414	52.5222	45.3333	59.3	70.5	35.3333	48.6667	56	4.44722	8.47408	8.27345	0.745356	0.745356	0
226	31	31	29	6	95415	51.6111	45	54.8333	64.3333	36.3333	50	59.1667	2.23607	2.33928	2.0548	0.942809	1	1.67498
227	32	31	29	5	95416	53.15	44.7	53.8	66.4	38.8333	53.1667	62	4.00125	5.70614	4.73709	2.67187	4.77552	5.09902
228	6	17	28	7	95431	53.6833	47.2	56.9	68	38	51.3333	60.6667	1.83303	3.04795	2.96648	1.41421	1.37437	2.0548
229	6	19	28	6	95432	52.5778	45.2	56.6	66	37.1667	52	58.5	2.99333	4.71593	2	1.46249	2.94392	2.5
230	33	31	28	5	95433	51.45	45.6	52.4	66.7	36.6667	49.3333	58	0.8	0.489898	1.95192	0.745356	0.745356	0
231	7	17	27	7	95439	51.4111	42.5	51.7	64.6	37.1667	51.8333	60.6667	2.53969	3.43657	2.53772	1.46249	2.47768	2.0548
232	33	29	27	6	95443	55.3444	45.4	58.8	69.2	39	56	63.6667	1.8	2.13542	0.6	1.41421	0	0.942809
233	8	17	27	5	95456	59.0556	48	64.5	75.5	41.6667	58	66.6667	2	2.87228	1.65831	0.745356	0	1.69967
234	9	17	27	9	95518	57.9653	50.75	64.5	76.875	39	53.3333	63.3333	1.29904	3.1225	2.2044	1.41421	2.0548	1.37437
237	9	19	27	10	95521	70.0972	59.75	74.5	86	49.6667	69	81.6667	5.65133	4.33013	3.87298	0.942809	1.52753	2.98142
238	10	17	27	11	95606	67.4074	62.1111	75.8889	87.7778	44	62.3333	72.3333	3.81356	2.13148	3.25842	0	0.942809	1.37437
241	11	17	28	9	95008	51.2	45.2	52.5	64.5	37.3333	49.8333	57.8333	4.19047	5.74891	3.04138	2.98142	3.0777	3.28718
242	11	19	28	10	95013	60.0222	49.3	63.1	75.4	42	61	69.3333	0.9	2.2561	1.28062	0	0	1.88562
243	12	17	28	11	95032	76.25	67	81.4	89.6	57.5	75.3333	86.6667	0	1.49666	1.2	3.40343	2.74874	2.0548
244	13	17	29	9	95068	57.6833	48.8	61.4	73.9	41.3333	55.6667	65	3.09192	4.77912	6.2522	0.942809	2.0548	2.51661
245	13	19	29	10	95070	71.5556	55.1	73.3	82.6	58.3333	73.6667	86.3333	2.7	3.71618	4.8	2.0548	2.4267	2.68742
246	14	17	29	11	95091	61.3889	48.1	60.3	73.1	45.8333	64.6667	76.3333	2.7	6.27774	5.12738	3.23608	3.39935	4.49691
247	15	17	30	9	95092	49.0444	43.4	51.8	63.9	33.3333	45.8333	56	2.6533	4.77074	2.94788	0.745356	1.95078	1
248	15	19	30	10	95408	55.8333	45	55.1	69.5	40.2	58	67.2	2	1.7	2.94109	1.83303	6.16441	4.66476
249	16	17	30	11	95412	52.9278	46	55.8	67.6	36.5	51.6667	60	0	0.979796	0.663325	2.14087	0.942809	1.41421
250	17	19	31	9	95420	57.3056	46.8	59.1	70.6	41.6667	58.1667	67.5	0.979796	3.23883	2.76405	0.745356	1.46249	1.11803
251	17	17	31	10	95002	58.0222	48.8	65.3	76.2	37.6667	55.3333	64.8333	1.53623	3.95095	3.18748	2.56038	2.86744	3.28718
252	18	17	31	11	95003	70.7833	62.3	75.6	86.8	50.8333	68.6667	80.5	4.69148	3.90384	4.4	3.38707	5.90668	6.29153
253	19	17	32	9	95009	65.35	51.4	66.7	77.5	49.6667	68	78.8333	4.15211	9.03383	9.0912	6.39444	8.92562	10.1557
254	19	19	32	10	95160	54.8	44.3	54.3	65.8	40.2	57.8	66.4	2.1	2.75862	3.09192	4.79166	4.83322	5.81722
255	20	17	32	11	95404	61.3667	47.2	59.4	72.1	50.6667	63.5	75.3333	3.1241	5.10294	4.22966	1.79505	3.5473	4.67856
256	21	17	33	9	95423	56.3333	47.3	60.9	70.8	39	56.6667	63.3333	3.34813	5.46717	4.46766	2.3094	0.942809	0.745356
257	22	23	33	10	95012	65.8056	57	72.2	82.3	45.8333	63.1667	74.3333	4.19524	7.63937	6.72384	2.60875	4.77552	6.62487
258	21	23	33	11	95095	61.9259	52.1	67.4	76.8889	43.3333	60.6667	71.1667	5.99083	7.37835	6.26178	4.06885	5.24934	2.79384
259	21	21	34	9	95016	54.7944	46.8	55.7	67.6	39.3333	56	63.3333	0.979796	1.34536	0.916515	1.79505	0	0.745356
260	20	23	34	10	95007	51.7944	44.9	53	66.2	36.5	51.3333	58.8333	2.80891	3	2.78568	1.80278	0.745356	1.86339
261	19	23	34	11	95079	63.3333	50.3	66.8	78.4	46.5	64	74	4.51774	6.38436	6.8	1.11803	1	1.41421
262	18	21	35	9	95001	63.875	57	74	83	41.5	58.75	69	0	0	0	0.866025	1.29904	1.73205
263	18	23	35	10	95441	56.4232	47.5	60.125	70.7143	39.6	54.8	65.8	1.93649	4.72857	4.23301	2.24499	2.48193	2.71293
264	17	23	35	11	95005	57.8611	48.1111	60.7778	72.1111	41.3333	58.3333	66.5	3.17786	3.9659	4.03992	0.942809	2.0548	1.5
265	16	21	36	9	95006	51.0794	42.8571	51.7143	63.5714	36.3333	51	61	2.74791	3.91752	1.4983	0.942809	0	0
266	16	23	36	10	95010	61.8048	50.8571	65.2857	76.2857	44.5	61.4	72.5	2.74791	3.01019	2.96235	2.14087	0.8	6.3705
267	15	23	36	11	95011	69.3111	60	76	86.2	49.3333	67.3333	77	0	3.16228	3.48712	1.37437	2.80872	3.10913
268	14	21	37	9	95014	57.6944	46.6	63.6	74.6	41.8333	54.2	65.3333	3.55528	6.37495	4.07922	2.47768	2.4	4.53382
269	14	23	37	10	95017	60.1429	52	67.7143	80.1429	41	56.3333	63.6667	4.41588	6.15779	7.39553	1	0.745356	0.942809
270	13	23	37	11	95019	63.0556	53.5	68.625	80.875	43.8333	61.6667	69.8333	6.2849	7.43198	6.09175	3.23608	4.38432	5.42883
271	12	21	38	9	95020	61.1	52.4	68.2	77.3333	42	58.6667	68	5.37029	8.14616	4.71405	1.1547	3.34996	4.04145
272	12	23	38	10	95021	57.1667	47.6667	59.5	73.8333	40.1667	55.3333	66.5	2.98142	7.08872	5.48989	2.47768	5.05525	5.59017
274	10	21	38	11	95025	58.1111	47.75	61.75	73.5	40.8333	56.5	68.3333	2.10654	3.83243	4.52769	2.19216	1.80278	4.10961
276	9	23	39	10	95027	59.9611	48.3	60.6	72.7	45.3333	61.1667	71.6667	2.45153	3.82623	3.49428	2.35702	2.47768	4.30762
277	9	21	39	11	95028	53.6667	45.25	56	71.75	38.6667	51.6667	58.6667	4.76314	6.96419	6.97764	2.0548	2.86744	1.24722
280	8	21	40	10	95037	58.6481	51.5556	65.4444	76.5556	40.6667	54	63.6667	6.60153	3.74496	3.89048	0.942809	1.41421	2.49444
281	6	23	40	11	95043	64.5667	52.3	67.2	78.3	47.8	66.8	75	4.36005	7.33212	6.08358	4.9558	4.79166	9.0111
283	6	21	41	10	95050	64.0389	53.9	70.7	80.3	43.6667	62.6667	73	2.91376	6.1	5.21632	0.745356	0.745356	0
285	3	23	42	9	95052	61.873	48.7143	63.1429	74.7143	46.1667	65.3333	73.1667	4.39852	7.79063	5.57326	1.86339	3.49603	1.95078
287	1	25	42	11	95061	64.2389	50.3333	64	76.5	49.4	67.6	77.6	7.27247	9.86577	8.36162	4.40908	5.38888	7.83837
288	2	25	43	9	95065	59.0278	48.5556	65	77.4444	40	57.5	65.6667	2.45452	6.0553	5.12317	2.23607	1.80278	1.79505
289	2	27	43	10	95066	67.9833	59.7	76.5	87.7	46.3333	63.8333	73.8333	6.38827	3.61248	3.46554	2.80872	3.0777	4.81029
290	3	25	43	11	95067	67.4167	54.625	70.25	81.625	49.6667	67.3333	81	3.38886	5.95294	6.74421	1.88562	2.80872	4.28174
291	4	25	44	9	95069	58.9537	47.6667	60.5556	71.3333	43.6667	60.1667	70.3333	3.43188	5.79485	5.57773	2.62467	3.62476	6.07362
292	4	27	44	10	95073	60.55	50	60.7	73.8	45.1667	61.8333	71.8	0	3.0348	2.5219	1.95078	3.43592	3.37046
294	6	25	44	11	95081	59.2611	49.9	64.7	74.8	41.3333	57.5	67.3333	2.34307	4.67012	4.19047	0.942809	1.80278	2.86744
296	7	25	45	10	95083	59.7	49.4	62.9	75.4	42.3333	59.6667	68.5	1.2	1.13578	1.56205	1.79505	2.68742	4.19325
297	8	25	45	11	95088	55.0833	45.3333	57.1667	70.5	38.5	53.8333	65.1667	1.49071	4.21966	3.5	2.36291	4.09946	4.98052
298	8	27	46	9	95089	58.0167	50.3	62.4	74.4	40.5	55	65.5	1.41774	7.43236	5.38888	0.866025	2.12132	2.5
299	9	25	46	10	95090	52.8556	42.5	54	68.8	38.1667	51.3333	62.3333	0.5	1	1.66132	1.95078	0.745356	1.49071
300	10	25	46	11	95094	56.7262	47.1667	59.4286	74.4286	40.6667	55	63.6667	3.48409	4.56249	4.68606	0.942809	1.41421	0.942809
301	10	27	47	9	95096	61.1528	52.75	63.25	75.75	43	61.3333	70.8333	3.89711	1.98431	1.56125	1.52753	0.745356	2.47768
302	11	25	47	10	95098	59.7037	51.7778	64.4444	75	42.1667	58.6667	66.1667	2.69888	4.1663	2.4037	2.33928	3.34996	2.67187
303	12	25	47	11	95099	58.0389	48.2	59.7	73.5	41.3333	58.8333	66.6667	1.07703	3.37787	3.87943	1.49071	2.26691	1.97203
304	12	27	48	9	95104	55.5	46.7778	60.3333	72.8889	37.6667	53.5	61.8333	4.96158	9.53357	7.37028	3.34996	4.75219	3.0777
305	13	25	48	10	95105	51.7944	43.3	51.2	65.2	39.6667	50.6	60.8	2.75862	2.4	2.48193	7.52034	0.8	1.6
306	14	25	48	11	95106	55.8056	46.75	58.75	71.5	41	53.3333	63.5	3.69966	3.34477	2.87228	1	3.54338	2.14087
307	14	27	48	15	95107	64.8148	56	71	82.8889	44.6667	62.8333	71.5	2.78887	7.42369	4.84067	1.79505	2.47768	1.80278
308	15	25	48	14	95110	58.3667	50	65.3	75.9	40.8333	55.3333	62.8333	5.32917	9.72677	7.17565	4.74049	6.79869	6.09417
309	16	25	48	13	95115	74.6875	66.6667	81	90.125	53.5	72.5	84.3333	2.0548	1.41421	1.45237	1.11803	1.11803	0.745356
310	16	27	47	15	95118	62.5222	51.6	67.4	79.3	43.1667	61.1667	72.5	6.77052	9.531	8.66083	2.19216	4.3748	6.70199
311	17	25	47	14	95119	68.5093	56.1111	72.7778	81	50	69.6667	81.5	5.66558	8.91662	7.95822	2.51661	6.69992	6.13052
312	18	25	47	13	95120	59.0833	48.2	62.3	74.5	42.6667	58	68.8333	3.84187	7.26705	7.9781	5.70575	9.96661	11.4807
313	18	27	46	15	95121	70.8889	63.6	77	88.4	51	67.8333	77.5	4.05463	1.34164	1.8	1.63299	1.46249	3.94757
314	19	25	46	14	95126	63.9074	52	70.4444	79.3333	44.3333	62.3333	75	1.41421	2.91018	2.58199	2.0548	0.942809	0
315	20	25	46	13	95129	60.1944	49	63.4	75.1	43	60.3333	70.3333	2.68328	3.52704	4.25323	1.52753	1.79505	4.49691
316	20	27	45	15	95136	61.1833	50.9	65.8	75.9	43.3333	60.1667	71	4.48219	5.43691	4.7	2.68742	3.8478	6.0553
317	21	25	45	14	95137	64.8278	57.2	72.5	80.1	46	61.6667	71.5	2.5219	2.06155	2.62488	1.41421	1.49071	1.80278
318	22	27	45	13	95138	61.2167	53.2	68.2	77.4	41.6667	59.1667	67.6667	2.95973	4.70744	3.2	3.19722	5.92781	6.96818
319	22	29	44	15	95139	62.1667	54.5	70.3333	79.6667	42	59.5	67	4.68152	5.84998	2.92499	0	1.5	1.41421
320	21	31	44	14	95140	58.6349	49.7143	61.1429	74.2857	42	57.6667	67	2.6573	0.989743	2.6573	0	3.68179	3.3665
322	20	29	43	15	95156	53.8796	47.6667	58.4444	71	38	49.6667	58.5	7.88811	9.55814	10.0995	1.41421	0.942809	1.11803
323	19	31	43	14	95162	59.0764	51.375	63.25	74	41	57.6667	67.1667	1.86665	5.58458	4.52769	1.52753	2.35702	4.63381
324	18	31	43	13	95166	59.5741	51.2222	63.6667	76.2222	42	57.8333	66.5	4.04908	4.94413	3.29234	0	1.67498	1.5
325	18	29	42	15	95168	53.9563	44.8571	56.7143	70	37	52.6667	62.5	2.79942	2.76273	1.77281	2.88675	2.35702	2.43242
326	17	31	42	14	95173	54.4375	46.25	54.75	69.625	40	53	63	4.08503	2.10654	3.99805	0	0	0
327	16	31	42	13	95174	65.85	58.4	70.9	80.2	47.6	64.6	73.4	9.85089	8.44334	7.61315	7.73563	9.24338	10.8
328	15	31	41	15	95176	52.5278	44	54.7	67.8	37.6667	51	60	2	2.14709	3.31059	1.79505	0	1.41421
329	14	31	41	14	95179	63.537	54	71.5556	83.3333	42.6667	60.1667	69.5	7.39369	6.55085	6.14636	0.942809	1.86339	2.43242
331	13	31	40	15	95181	59.3278	49.9	65.8	76.6	41.3333	54.8333	67.5	2.46779	4.72864	3.8	0.942809	5.30461	3.04138
332	12	31	40	14	95183	63.6	53.8	69	78.8	45	62	73	0.979796	3.40588	2.78568	2.44949	2.36643	2.44949
333	11	31	40	13	95184	59.3056	46.75	62.5	74.25	43.6667	59	69.6667	3.96074	5.85235	5.80409	4.02768	5.85947	7.38617
334	11	29	39	15	95186	62.8148	51.4444	63.1111	74.6667	46	65	76.6667	3.46766	5.1304	3.3665	3.16228	2.23607	4.14997
335	10	31	39	14	95188	52.2333	43.4	54.6	66.9	37.8333	50.3333	60.3333	2.2	2.72764	3.04795	2.26691	0.942809	2.56038
336	9	31	39	13	95189	64.2222	54.7778	68.3333	81.2222	44.3333	63	73.6667	3.58323	3.43188	3.79408	2.0548	1.63299	2.92499
337	9	29	38	15	95190	55.6944	45.4	56.6	70	41	55.8333	65.3333	0.916515	2.69072	2.89828	1	2.67187	3.54338
338	8	31	38	14	95191	57.4889	48.9	62	72.7	40.3333	56.3333	64.6667	4.72123	6.43428	4.29069	0.745356	2.98142	2.35702
339	7	31	38	13	95192	59.8889	50.3333	65.6667	77.6667	41	57.8333	66.8333	3.23179	5.20683	4.16333	1	1.67498	2.91071
340	7	29	37	15	95193	56.6222	46.5	58.1	72.8	40.6667	56.3333	65.3333	4.36463	6.3	4.55631	0.942809	2.35702	2.0548
341	6	31	37	14	95195	61.6889	47.1	60.7	74.4	50.6	62.3333	75	3.08058	3.16386	2.2891	8.68562	0.942809	0
342	5	31	37	13	95196	57.0278	45	60.8571	74.1429	40.3333	56.3333	65.5	3.16228	1.45686	1.55183	0.745356	0.745356	1.11803
343	5	29	36	15	95198	59.6944	46.25	61.5	72.75	43.6667	61.2	72.8	4.26468	6.22495	4.99375	3.39935	4.62169	6.76461
344	4	31	36	14	95199	54.8278	45.7	57.6	72	38.1667	54	61.5	2.1	2.93939	2.60768	1.95078	1.41421	1.80278
345	3	31	36	13	95200	55.4056	46.8	56.7	70.1	38.6667	56	64.1667	3.91918	1.41774	1.57797	1.97203	0	1.86339
346	3	29	35	15	95201	57.8611	48.8	59	72.7	42	58.1667	66.5	0.979796	2.14476	2.05183	1.1547	1.46249	2.36291
347	2	31	35	14	95202	62.3667	50.7	64.4	77.3	46	61.6	74.2	3.19531	5.69561	6.2458	4.16333	1.95959	2.78568
348	1	33	35	13	95204	58.9083	49.3	61.3	74.4	41.2	59	68.25	1.67631	1.79165	2.2891	0.979796	2.44949	3.34477
349	2	33	34	15	95205	59.1722	48.4	59.9	75.4	41.6667	59.5	70.1667	2.76405	5.53986	4.38634	0.745356	3.2532	3.71558
350	1	35	34	14	95206	56.975	45.6	59.3	71.7	40.25	57.25	67.75	2.57682	4.98096	3.0348	2.04634	2.16506	4.54835
351	3	33	34	13	95207	62.3667	52	66.6	80.1	43.1667	61.1667	71.1667	3.09839	5.81722	5.31883	1.86339	2.73354	4.0586
352	4	33	33	15	95208	56.2611	46.5	58.4	72	40.6667	56.3333	63.6667	0.5	2.72764	2.60768	0.942809	0.745356	0.942809
354	5	33	33	13	95210	60.7333	47.7	64.2	77.5	43	60.5	71.5	4.38292	6.70522	6.40703	3.65148	4.5	3.5
355	6	33	32	15	95218	57.6556	47.7	60.7	74.2	40.6667	56.1667	66.5	3.84838	3.87427	3.15595	0.942809	1.67498	1.5
356	5	35	32	14	95222	56.4833	47.2	59	70.9	42	56	63.8	1.46969	2.56905	3.72693	0	0	0.979796
357	7	33	32	13	95224	53.5944	42.4	52.3	68.2	38.6667	55	65	0.8	1.1	1.83303	1.97203	1.41421	0
358	8	33	31	15	95225	52.6	44.8	52.5	67.9	37.4	51	62	1.98997	1.5	2.62488	2.24499	0	2.68328
359	7	35	31	14	95226	48.8356	41	48.5556	66.625	34.3333	46.8333	55.6667	1.69967	4.87878	3.90312	1.49071	3.3375	3.54338
360	9	33	31	13	95227	55.5	45.6	58.4444	68.5556	39.4	56.4	64.6	3.32265	1.77082	1.25708	1.2	0.8	2.72764
363	11	33	30	13	95230	54.1111	44.75	57.5	70.75	38.6667	52.3333	60.6667	3.26917	2.69258	2.04634	1.97203	0.942809	2.0548
364	12	33	29	15	95232	56.7667	46.8	59.8	73.5	41.6667	56	62.8333	2.03961	2.56125	1.5	0.745356	0	2.33928
366	13	33	29	13	95236	53.9056	44	59.1	69	39.5	51.6667	60.1667	2	1.3	1.26491	1.11803	0.942809	2.26691
367	14	33	28	15	95238	50.3	42	53.6	65.2	35.6667	48.6667	56.6667	0	0.489898	2.48193	0.942809	0.745356	0.942809
368	13	35	28	14	95240	54.0833	44	57	69	38.5	52.6667	63.3333	4.82183	7.90569	6.81909	2.98608	6.84755	6.96818
369	15	33	28	13	95241	76.2255	71.7778	85.5	93.875	53	70.4	82.8	4.26296	4.84768	2.8477	2.23607	0.8	0.979796
370	16	33	27	15	95242	58.1917	47	60.75	72	43	58.8	67.6	3	4.14578	3.87298	4.09878	3.65513	3.87814
371	15	35	27	14	95247	53.1333	43	52.4	67.4	39.1667	53	63.8333	3.68782	4.90306	5.04381	1.86339	2.23607	2.19216
372	17	33	27	13	95256	62.4389	49.5	65.7	78.6	44.6667	63.3333	72.8333	5.02494	9.26337	8.1388	3.34996	1.79505	2.54406
373	18	33	27	17	95258	57.775	48.8	60.4	71.7	42.75	57.75	65.25	6.063	8.0895	6.32535	2.58602	2.04634	2.86138
374	19	33	27	18	95260	60.4944	50	64.2	78.6	41.8333	58.1667	70.1667	5.5857	6.88186	5.2192	2.33928	2.67187	4.13991
375	18	35	27	19	95261	62.5556	57	74	83	41.3333	56.3333	63.6667	5	5.53775	6.68331	0.942809	0.745356	1.10554
376	20	33	28	17	95262	65.2738	55.5	69.1429	82	45.1667	63.3333	76.5	7.26292	3.60272	5.47723	1.95078	0.745356	1.80278
377	21	33	28	18	95263	57.3929	48.7143	61.4286	73.7143	40.3333	55.6667	64.5	5.79937	8.19158	8.22391	0.745356	2.0548	1.80278
378	20	35	28	19	95268	56.8111	48.5	61.3333	74.8333	40	53.6	62.6	3.5473	3.44803	4.0586	0	1.2	0.8
379	22	33	29	17	95270	61.9524	52.4286	65.5714	75.7143	43.8333	61.6667	72.5	2.3819	4.65548	3.57428	1.67498	0.942809	2.62996
380	22	35	29	18	95271	66.6111	55.5556	73	86.1111	45.8	63.6	75.6	5.12317	5.45436	6.6574	3.42929	4.58694	6.46838
381	22	39	29	19	95272	62.9917	50	63.7	76	46.25	66.25	75.75	6.67832	6.34114	6.9857	6.1796	8.22724	8.8706
382	21	39	30	17	95273	60.6556	47.6	56.75	70.75	48.3333	64.3333	76.1667	7.11618	3.34477	3.03109	4.53382	5.93483	7.77639
383	21	37	30	18	95274	54.2889	42.5	54	67.4	40	55.8333	66	2.53969	2.72029	2.76405	0	1.46249	1.41421
384	20	39	30	19	95277	56.1056	41.5	56.1	69.7	42.5	58.1667	68.6667	0.806226	4.9689	3.31813	3.59398	4.13991	5.05525
385	19	39	31	17	95278	56.9222	45.3	56	68.9	41.6667	59.5	70.1667	3.19531	4.19524	3.7	1.37437	4.53689	4.81029
386	19	37	31	18	95401	57.9722	52.5	64.9	75.6	39.5	53.5	61.8333	2.5	6.72978	4.36348	1.11803	2.5	2.11476
387	18	39	31	19	95402	55.4514	46.5	58	70.875	40	54	63.3333	1.32288	2.34521	1.45237	0	1.41421	1.37437
388	17	39	32	17	95417	53.4889	42.4	54.3	66.4	39.3333	54.8333	63.6667	1.2	0.640312	1.2	3.85861	2.96742	4.30762
389	17	37	32	18	95421	56.8444	47.8	59.9	73.7	40.3333	56	63.3333	3.6	3.98623	2.5318	0.745356	0	0.745356
390	16	39	32	19	95426	59.7111	49.1	64.4	77.1	42.1667	57.5	68	4.03609	5.49909	3.14484	2.60875	2.5658	4.28174
391	15	39	33	17	95437	54.1944	44.4	55.9	68.2	38.1667	55	63.5	1.95959	2.2561	1.66132	1.95078	1.41421	0.763763
392	15	37	33	18	95447	56.2667	47.6	56.6	71.6	40.4	56.4	65	3.66606	3.32265	3.29242	0.8	0.8	2.44949
393	14	39	33	19	95448	56.2111	47.3	58.6	72.2	39.5	56	63.6667	2.83019	3.58329	2.95973	1.11803	0	1.49071
394	13	39	34	17	95450	58.9259	48.7778	62.1111	75.3333	41.3333	58	68	2.89742	5.64593	5.07718	1.49071	4.24264	4.08248
395	13	37	34	18	95451	52.4833	42.4	50.8	64.2	41.1667	53.3333	63	1.90788	5.26878	3.48712	2.60875	3.54338	4.3589
396	12	39	34	19	95455	50.9667	42.7	51.9	66.8	35.4	48.2	60.8	2.19317	1.37477	2.13542	1.49666	1.6	1.6
398	11	37	35	18	95458	51.25	43.5556	52.4444	65	37.5	50.6667	58.3333	2.21666	1.89215	1.41421	2.75379	2.13437	2.0548
399	10	39	35	19	95460	55.5722	44.8	59.2	70.1	40.1667	55.3333	63.8333	3.1241	4.37721	2.80891	1.67498	2.86744	3.93347
400	9	39	36	17	95461	55.825	49.4	59.2	72.6	38.5	52.75	62.5	4.005	2.74955	2.83549	1.5	2.04634	0.866025
401	9	37	36	18	95467	56.5704	47.4444	59.6667	73.1111	39.6	55.2	64.4	2.94811	2.86744	2.51416	2.57682	3.1241	2.33238
402	8	39	36	19	95469	52.15	42.5	51.3	64.1	40	53	62	1.80278	1.61555	2.07123	0	0	0.816497
403	7	39	37	17	95508	55.375	43.7	54.2	68.2	40.2	59.2	66.75	4.33705	3.89358	2.89137	1.83303	4.48999	2.16506
404	7	37	37	18	95509	49.4417	41.2	49.3	62.4	36.75	50	57	2.13542	3.40735	0.8	2.04634	1	1
405	6	39	37	19	95511	50.1833	42.7	53.4	66	34.6667	47	57.3333	2.36854	2.10713	2	0.745356	0	0.942809
406	5	39	38	17	95514	54.7407	45.2222	58.2222	72	38.75	53	61.25	4.36597	6.72934	4.39697	2.16506	3.67423	4.81534
407	5	37	38	18	95531	52.05	46.9	54	68.4	36.5	48.8333	57.6667	3.23883	2.82843	2.6533	1.80278	3.28718	2.92499
408	4	39	38	19	95611	57.2202	48	60.25	72.5714	40.5	56.6667	65.3333	2	1.56125	3.01696	1.80278	3.29983	2.0548
409	3	39	39	17	95632	56.1889	50.4	61.5	73.9	38.5	51.3333	61.5	4.02989	4.73814	5.02892	3.68556	5.08811	3.86221
410	3	37	39	18	95673	65.7817	50.8333	70.2857	82.5714	52	63.5	75.5	5.39804	7.86882	8.31276	11.0227	13.6657	12.5797
411	2	39	39	19	95018	56.4	49	60.6	73.3	38.8333	53.5	63.1667	4.40454	5.49909	3.97618	1.95078	3.81881	2.33928
413	28	1	40	17	95100	55.0167	44.4	53.7	67.6	41.4	56.4	66.6	2.45764	3.06757	2.72764	2.33238	3.82623	4.27083
414	28	3	40	18	95128	61.5	52.5714	67.4286	76	43.8333	59.8333	69.3333	2.87139	4.43548	1.63299	1.67498	1.95078	2.21108
415	29	1	40	19	95161	53.1556	43.3	53.5	66.3	39.3333	52.6667	63.8333	2.2383	2.01246	2.72213	1.79505	3.72678	3.76017
417	29	3	41	18	95265	74	57.5	76.3333	88.1667	57	77.5	87.5	2.5	3.68179	5.61001	1	3.64005	2.06155
418	31	1	41	19	95410	61.8125	50.875	66	79	44.25	60	70.75	3.55097	3.57071	3.74166	3.89711	2.12132	1.92029
419	32	1	42	17	95411	60.6481	52.1111	63.1111	75.3333	43.5	59.8333	70	3.38114	2.46957	1.63299	1.80278	2.67187	4.08248
420	31	3	42	18	95438	56.8	45.9	60.2	72.7	40.8	56.8	64.4	4.10974	6.49307	5.9338	0.979796	2.63818	1.95959
421	33	1	42	19	95444	58.0333	47.1	59.1	73	41.3333	59.1667	68.5	2.77308	2.91376	2.19089	0.942809	3.48409	4.03113
423	33	3	43	18	95607	62.6362	50.4286	70.2222	82	44	60	69.1667	1.04978	7.94114	8.35331	2.23607	2.3094	3.62476
424	35	1	43	19	95631	56.0722	47.2	61.4	73.5	40	51.6667	62.6667	1.83303	1.2	1.5	0	0.942809	0.745356
425	36	1	44	17	95004	58.4492	47.8571	62.1429	74.4286	43.6667	56.8	65.8	4.0507	5.27605	2.61081	4.57044	6.24179	4.66476
426	35	3	44	18	95060	61.65	48.9	61.9	74.1	47.1667	62.6667	75.1667	2.77308	4.25323	1.3	2.73354	3.19722	4.52462
427	37	1	44	19	95062	60.7519	50.5556	63.4444	77.1111	43.6	61	68.8	6.09392	8.22072	9.37425	0.8	0	0.979796
430	39	1	45	19	95418	50.1151	42.7143	52	63.1429	36.3333	48	58.5	2.11891	0.755929	1.6413	0.942809	1	1.11803
431	40	1	46	17	95430	53.7667	46.2	53.8	70.6	37.1667	52.5	62.3333	3.1241	2.63818	3.00666	1.46249	1.80278	0.942809
432	39	3	46	18	95445	52.2833	43.2	54.8	68.2	36.1667	50.6667	60.6667	1.83303	1.4	0.979796	1.86339	4.95536	3.54338
434	42	1	47	17	95453	55.425	44.9	55.2	69.2	41	56.5	65.75	3.85876	2.4	2.71293	1	0.866025	1.92029
435	41	3	47	18	95454	51.25	42.4	52	64.3	36.4	50.6	61.8	2.93939	0.894427	1.95192	1.95959	1.95959	0.979796
437	44	1	48	17	95452	57.1491	45.1111	55.8889	71.4444	40.25	59.8	70.4	3.66498	3.31476	2.54345	2.48747	2.48193	4.31741
438	43	3	48	18	95471	58.5167	45.6	60	74.5	41	60	70	2.15407	1.54919	2.65518	1	4.69042	3.10913
439	47	22	48	19	95024	61.4444	52.4	68.5	79.1	40.8333	57.1667	70.6667	1.2	3.17017	2.02237	1.86339	3.43592	4.38432
440	48	22	48	23	95093	54.7556	46.5	58.7	68	38.1667	54.5	62.6667	0.67082	2.64764	1.73205	1.95078	1.5	1.37437
D	38	25	48	22	95519	79.0917	69	78.3	89	63.75	82.75	91.75	0	0.781025	0	2.58602	3.26917	2.58602
K	42	25	48	21	95413	52.2167	46	55.3	65	37	50	60	0	0.458258	0	0	1	1.41421
LAP001b	45	1	47	23	LAP0001	73	55.6667	74.6667	86.3333	58	76.5	86.8333	0.471405	0.942809	1.88562	2.88675	2.5658	1.21335
LAP001d	45	2	47	22	LAP0001	79.2611	59.6667	82	92	65.6667	84.8333	91.4	5.18545	1.41421	0	1.69967	5.11262	0.8
LAP002a	46	1	47	21	LAP0002	87.7222	73.6667	88	97	77	91	99.6667	2.0548	1.41421	0	1.63299	1.63299	1.24722
LAP002c	46	2	46	23	LAP0002	98.6111	87.6667	106.333	113.667	84	96.6667	103.333	1.88562	1.88562	2.35702	0	0.942809	0.471405
LAP002d	46	3	46	22	LAP0002	93.2778	82.6667	95.6667	99	82.3333	96.6667	103.333	1.24722	0.942809	0	0.471405	0.942809	0.471405
LAP003a	47	1	46	21	LAP0003	91.5222	81.6667	93	97.6667	82.8	93	101	0.942809	1.41421	0.942809	0.979796	2.44949	1.54919
LAP003b	47	2	45	23	LAP0003	82.1667	69.6667	86	93	65	87	92.3333	1.88562	0	1.41421	0	0	0.942809
LAP003d	47	3	45	22	LAP0003	82.2778	73	89	97	63.3333	80.3333	91	1.41421	0	0	0.471405	2.35702	1.63299
LAP004b	27	7	45	21	LAP0004	99.7778	85.3333	102.333	109.333	90.3333	103	108.333	4.78423	7.54247	6.12826	1.88562	4.24264	3.29983
LAP004c	27	6	44	23	LAP0004	100.667	92	105	111	88	101	107	1.63299	0.816497	1.63299	0.816497	0.816497	0.816497
LAP005b	28	7	44	22	LAP0005	88.6111	78	92	99	76	89	97.6667	0	0	0	0.816497	1.41421	0.942809
LAP005c	28	6	44	21	LAP0005	91.9444	74	89	99	85.3333	99.3333	105	0	0	0	2.86744	1.24722	0.816497
LAP005d	28	5	43	23	LAP0005	109.556	98.6667	113	118.667	100	111.333	115.667	4.71405	5.71548	5.55778	4.32049	4.78423	3.77124
LAP006b	29	7	43	22	LAP0006	100	92	103	111	87.3333	100	106.667	0	1.41421	0	2.35702	0.816497	0.471405
LAP006c	29	6	43	21	LAP0006	79.4444	70	83.6667	91.6667	63.3333	79.6667	88.3333	4.24264	3.77124	3.77124	1.79505	3.29983	2.49444
LAP006d	29	5	42	23	LAP0006	85.0556	68.3333	88.3333	93	71.6667	90	99	1.88562	0.471405	1.41421	2.86744	0.816497	0.816497
LAP007c	30	7	42	22	LAP0007	53.6667	41	52	67	41	55.8333	65.1667	0	0	0	0	1.34371	1.34371
LAP007d	30	6	42	21	LAP0007	100.833	92	102	105	91	105	110	0	0	0	0	0	0
LAP008b	31	7	41	23	LAP0008	83.4528	70.3333	86	92.3333	69.8	87	95.25	0.942809	0	0.471405	3.6	0	0.433013
LAP008c	31	6	41	22	LAP0008	94.5556	77.6667	93.6667	102	84	102	108	2.86744	3.39935	2.44949	0	1.41421	1.41421
LAP008d	31	5	41	21	LAP0008	93.1667	85	98.6667	105	76.3333	92.3333	101.667	3.26599	2.86744	0	0.942809	5.4365	3.09121
LAP009a	32	7	40	23	LAP0009	90.0556	78.3333	92.3333	99	77.6667	93	100	2.0548	0.471405	0	0.942809	0	0
LAP009b	32	6	40	22	LAP0009	88.7222	79.3333	94.3333	102.667	72.3333	87.6667	96	3.85861	2.49444	1.69967	3.29983	4.49691	4.08248
LAP009c	32	5	40	21	LAP0009	85.1667	74	89	97	71.3333	85.3333	94.3333	0	0	0	0.942809	2.35702	2.35702
LAP010a	33	7	39	23	LAP0010	109.189	103	113.667	119.667	96.2	108.6	114	1.41421	3.29983	2.62467	1.83303	4.27083	4.51664
LAP010d	33	6	39	22	LAP0010	95.6667	82	96.3333	102	88.6667	99.3333	105.667	2.82843	4.18994	2.44949	6.79869	5.79272	5.4365
LAP011b	34	7	39	21	LAP0011	80.5556	67.6667	84.6667	95.6667	63.6667	82	89.6667	0.942809	0.942809	0.942809	0.942809	0	0.942809
LAP011c	34	6	38	23	LAP0011	68.7222	54.3333	70.6667	83.6667	53.1667	68	82.5	1.88562	2.35702	3.77124	1.46249	3.65148	1.11803
LAP011d	34	5	38	22	LAP0011	82.8889	68.3333	86	92	70.5	87.5	93	0.942809	0	0	1.65831	1.65831	1.22474
LAP012a	35	7	38	21	LAP0012	84.7778	74	86	95.6667	70	87	96	0	0	0.942809	0	0	0
LAP012b	35	6	37	23	LAP0012	75.1667	62	80.3333	90	58.6667	74.6667	85.3333	1.63299	2.49444	1.41421	2.56038	2.0548	2.21108
LAP012d	35	5	37	22	LAP0012	75.6667	62	81.3333	89.6667	61	74.3333	85.6667	1.63299	0.471405	0.942809	0	1.69967	1.24722
LAP013b	36	7	37	21	LAP0013	70.8889	57	74.3333	87	56	69	82	0	2.49444	2.16025	0	1.54919	1.26491
LAP013c	36	6	36	23	LAP0013	83.1111	68.3333	84.3333	92	71.6667	87	95.3333	0.942809	2.35702	2.44949	13.6951	9.27362	8.25967
LAP013d	36	5	36	22	LAP0013	79.4444	67.3333	84.3333	93	64	79.5	88.5	2.35702	2.35702	1.41421	1	2.5	0.5
LAP014b	37	7	36	21	LAP0014	83.1111	74	86.6667	95.6667	68	82.3333	92	0	0.942809	0.942809	0	2.35702	0.816497
LAP014c	37	6	35	23	LAP0014	89.8333	78	95	105	75	89	97	0	0	0.816497	0	0	0
LAP014d	37	5	35	22	LAP0014	83.1111	74	86	94	67.6667	84.6667	92.3333	0	0	1.41421	1.88562	1.88562	2.35702
LAP015a	38	7	35	21	LAP0015	82.2778	69	86	95	68	84.3333	91.3333	0	0	0	0	3.29983	3.29983
LAP015b	38	6	34	23	LAP0015	87.5	74	89.6667	99	74	89.6667	98.6667	0	1.69967	0	1.41421	0.942809	0.942809
LAP015c	38	5	34	22	LAP0015	84.7222	74	89	99.6667	70	83.3333	92.3333	0	0	0.942809	0	0.942809	2.35702
LAP016d	39	7	34	21	LAP0016	76	64.3333	81	90.6667	61	73.6667	85.3333	3.68179	2.44949	1.24722	0	1.24722	1.24722
LAP017c	39	6	33	23	LAP0017	82.8889	69	86	92	71.3333	85	94	0	0	0	4.02768	0.816497	1.63299
LAP017d	39	5	33	22	LAP0017	86.2222	77	91.3333	100.333	70.3333	85.6667	92.6667	0.816497	1.24722	1.24722	1.88562	2.35702	2.35702
LAP018b	40	7	33	21	LAP0018	81.9722	67.6667	84	92	69.8333	85.8333	92.5	0.942809	1.41421	0	2.73354	2.33928	2.5
LAP018c	40	6	32	23	LAP0018	75.5833	64.6667	80	91.6667	60.1667	72.5	84.5	6.59966	5.88784	3.77124	1.86339	1.11803	1.11803
LAP018d	40	5	32	22	LAP0018	78.8056	64.6667	81.6667	90	63.6667	81.6667	91.1667	1.69967	0.942809	1.41421	0.942809	3.98609	3.0777
LAP019b	41	7	32	21	LAP0019	78.2667	67	84	91	62.2	78	87.4	0	0	1.41421	1.6	2	0.8
LAP019c	41	6	31	23	LAP0019	85.1556	74	86.6667	95.6667	71.6	87.6	95.4	0	0.942809	0.942809	4.27083	1.95959	1.74356
LAP019d	41	5	31	22	LAP0019	92.1444	87	98.6667	105	76	89	97.2	2.82843	2.86744	0	2.36643	1.26491	2.03961
LAP020a	42	7	31	21	LAP0020	55.9167	42	53.6667	66	45	59.1667	69.6667	5.09902	9.97775	3.74166	3.60555	6.84146	6.1554
LAP020b	42	6	30	23	LAP0020	51.7778	40.3333	51.6667	67.6667	39.1667	49.8333	62	0.471405	2.35702	2.49444	1.86339	3.0777	2.94392
LAP020c	42	5	30	22	LAP0020	60.1944	51.6667	66.6667	79.3333	41.8333	56.8333	64.8333	5.90668	8.05536	7.4087	1.21335	1.86339	1.67498
LAP021a	43	7	30	21	LAP0021	46.2222	38	44.6667	62	34	40.6667	58	0	0.942809	0	0	0.471405	0.816497
LAP021b	43	6	29	23	LAP0021	49.1111	38.3333	50	65	34.3333	46	61	0.471405	0	1.41421	0.471405	0	0.816497
LAP021d	43	5	29	22	LAP0021	48.3611	38	47	62	35.3333	47.6667	60.1667	0	0.816497	0	0.745356	1.49071	2.26691
LAP022b	44	6	29	21	LAP0022	48.75	39	49.6667	63.3333	35.5	47	58	0.816497	1.24722	0.942809	0.866025	0	0
LAP022E	44	7	28	23	LAP0022	53.9722	42	53	67	42	55.5	64.3333	1.41421	0	0	1.41421	1.11803	0.942809
LAP023a	45	7	28	22	LAP0023	56.75	43.6667	58.3333	72	43.1667	58	65.3333	3.09121	3.68179	1.41421	0.897527	2.88675	2.0548
LAP023b	45	6	28	21	LAP0023	47.3333	37.3333	43.6667	62	36.2	45.8	59	0.942809	0.471405	0	0.979796	1.46969	2
LAP023d	45	5	27	23	LAP0023	51.2222	38	44	62	40.6667	56	66.6667	0	0	0	2.62467	0	1.24722
LAP024b	46	7	27	22	LAP0024	48.7667	38	47	62	37	49.4	59.2	0	0	0	0	0.8	1.46969
LAP024c	46	6	27	21	LAP0024	48.0556	36	43.3333	62	37	47	63	0	0.471405	0	0	0	0
LAP025a	46	5	27	25	LAP0025	48.7222	38	43.3333	62	38	49.25	61.75	0	0.471405	0	2.12132	0.433013	2.16506
LAP026c	47	7	27	26	LAP0026	45.8889	36	41.3333	62	33	44.5	58.5	0	0.471405	0	0	1.11803	2.14087
LAP026d	47	6	27	27	LAP0026	48.3333	38	43.6667	62	35	48.3333	63	0	0.471405	0	0	0.942809	0
LAP027a	48	9	28	25	LAP0027	63.9167	53.6667	68	79.3333	46.1667	62.3333	74	0.942809	2.16025	1.88562	2.54406	0.942809	3.3665
LAP027b	48	10	28	26	LAP0027	63.2778	53	68.3333	78	46.3333	62	72	0	1.88562	0	1.79505	1	1.1547
LAP027d	48	11	28	27	LAP0027	65.5	53	70.3333	80.6667	49	63.5	76.5	0	0.942809	1.88562	0	0.5	0.866025
LAP028b	47	10	29	25	LAP0028	65	52	68.6667	76.6667	50.3333	65.3333	77	2.94392	4.02768	1.88562	5.05525	5.67646	6.4291
LAP028d	47	9	29	26	LAP0028	76.3472	60	78.3333	89	62	80.5	88.25	0	0.471405	0	1.73205	2.69258	1.92029
LAP029b	46	9	29	27	LAP0029	55.5556	46	53.6667	67	44	56	66.6667	0	0.471405	0	0	0	1.24722
LAP030a	45	9	30	25	LAP0030	52.4778	43.6667	54.6667	68.3333	35.8	51	61.4	2.35702	1.69967	1.88562	0.979796	0	0.8
LAP030b	45	10	30	26	LAP0030	52.5	41.3333	51.6667	71	37	51	63	0.471405	0.471405	0	0	1	0
LAP031a	45	11	30	27	LAP0031	73.8889	61.6667	77.3333	89	56	73.6667	85.6667	1.69967	0.942809	0	0	1.97203	1.24722
LAP031b	46	11	31	25	LAP0031	74.25	62	79.6667	89	59	71.5	84.3333	1.41421	0.471405	0	2	1.11803	0.745356
LAP031d	44	11	31	26	LAP0031	69.7778	57	72.3333	85.6667	54	67.8333	81.8333	0	1.88562	2.35702	1.41421	1.46249	1.46249
LAP032d	44	9	31	27	LAP0032	73.1944	62.6667	78.3333	89	56	69.6667	83.5	3.09121	2.0548	0	0	0.745356	1.80278
LAP032e	44	10	32	25	LAP0032	70.0278	58	75.6667	85.6667	54.5	67.5	78.8333	1.41421	1.69967	2.35702	1.5	1.11803	1.67498
LAP033a	43	9	32	26	LAP0033	72.6667	60.3333	77	89	56.6667	69.6667	83.3333	0.471405	2.16025	0	0.942809	0.745356	0.942809
LAP033b	43	10	32	27	LAP0033	69.25	54	75.3333	87	50.5	69.6667	79	0.816497	6.01849	2.82843	5.59017	10.403	9.74679
LAP033c	43	11	33	25	LAP0033	59.7667	50	65	77	41	57.4	68.2	3.74166	5.09902	4.24264	2.68328	5.42586	4.79166
LAP034b	42	9	33	26	LAP0034	74.2778	61.3333	80.3333	90	59	71.75	83.25	4.18994	4.92161	1.41421	4.24264	2.04634	2.16506
LAP034c	42	10	33	27	LAP0034	80.7222	67	86	92	64.5	84.1667	90.6667	0	0	0	0.5	2.67187	1.79505
LAP034d	42	11	34	25	LAP0034	59.3333	50.6667	66.6667	75.3333	41.3333	57	65	3.09121	3.29983	0.942809	0.942809	4	2.23607
LAP035c	41	9	34	26	LAP0035	73.6111	60.3333	78	89	60.1667	71.1667	83	0.471405	0	0	1.86339	1.67498	1
LAP035d	41	10	34	27	LAP0035	71.7778	60	72.6667	89	56	70.3333	82.6667	0	0.942809	0	0	0.745356	0.942809
LAP036a	40	9	35	25	LAP0036	79.7222	66.6667	81.6667	89	66.5	83.5	91	0.471405	0.942809	0	1.5	0.866025	1.41421
LAP036c	40	10	35	26	LAP0036	82.0556	67.6667	82.6667	90.6667	69.6667	86.8333	94.8333	0.942809	2.35702	2.35702	3.85861	2.26691	2.67187
LAP037b	39	9	35	27	LAP0037	79.4167	63.3333	80	89	65.6667	85.3333	93.1667	2.49444	1.41421	0	0.942809	3.44803	4.25898
LAP037c	39	10	36	25	LAP0037	73.0222	59	75.3333	85	59	74.6	85.2	1.41421	0.942809	0	2.44949	3.00666	2.63818
LAP037d	39	11	36	26	LAP0037	77.0278	63.3333	80	90	62.3333	79.1667	87.3333	2.49444	2.94392	1.41421	0.942809	2.33928	2.0548
LAP038a	38	9	36	27	LAP0038	59.5556	47.6667	60.6667	73	45.2	60.8	70	1.24722	0.471405	1.41421	2.4	2.03961	3.28634
LAP038b	38	10	37	25	LAP0038	62.0556	49.6667	63	73.6667	47	64	75	1.69967	3.26599	2.0548	0	0.816497	1.63299
LAP038c	38	11	37	26	LAP0038	60.7222	50.6667	65.6667	75.3333	43	61.6667	68	0.942809	1.88562	0.942809	0	0.942809	0
LAP039a	37	9	37	27	LAP0039	60.2222	49	63	75	45	61	68.3333	0	0	0	2	0	0.471405
LAP039b	37	10	38	25	LAP0039	58.1111	48.3333	60.6667	73	42.6667	58.3333	65.6667	0.942809	3.39935	1.41421	0.471405	2.0548	2.49444
LAP039d	37	11	38	26	LAP0039	69.1667	50	69.6667	78	60	75	82.3333	0	0.471405	0	1.41421	0	3.85861
LAP040a	36	9	38	27	LAP0040	64.6389	54.3333	69.6667	80.3333	46.5	64.1667	72.8333	4.18994	6.01849	6.3421	5.90903	5.72761	6.79256
LAP040c	36	10	39	25	LAP0040	77.1389	64	81	89	61.8333	78.6667	88.3333	1.63299	0	0	1.21335	3.81517	2.0548
LAP040d	36	11	39	26	LAP0040	74.0556	60.3333	80	89	57	73.8	84.2	0.471405	1.41421	0	2	1.46969	1.6
LAP041b	35	11	39	27	LAP0041	63.6111	52	67.6667	78	47.6667	62.3333	74	1.41421	2.62467	0	0.942809	0.942809	1.41421
LAP041c	35	10	40	25	LAP0041	72.2778	60.3333	77	87	58.3333	71.1667	79.8333	4.49691	2.94392	2.82843	5.37484	7.946	7.58104
LAP042a	34	9	40	26	LAP0042	64.3889	52	66	76	49.5	65.3333	77.5	1.41421	1.41421	1.63299	1.11803	2.74874	2.36291
LAP042b	34	10	40	27	LAP0042	63.75	52	64.3333	75	49.3333	65.1667	76.6667	1.41421	2.86744	0.816497	0.745356	2.33928	2.92499
LAP042d	34	11	41	25	LAP0042	67.0556	54.3333	71	81	52.8333	66	77.1667	0.471405	0	0	3.23608	1.41421	2.91071
LAP043a	33	9	41	26	LAP0043	76.4778	66.3333	80.3333	89	60.4	76	86.8	0.471405	0.942809	0	2.33238	0.632456	0.748331
LAP043b	33	10	41	27	LAP0043	74.5	60.3333	78.6667	89	61	73.2	84.8	0.471405	1.88562	0	0	1.46969	0.979796
LAP043c	35	9	42	25	LAP0043	62.3333	51	64	74	47	63	75	2.16025	2.82843	4.32049	0	0	0
LAP044a	32	9	42	26	LAP0044	62.2222	51	65.6667	75.3333	47	61.6667	72.6667	1.41421	1.24722	0.942809	0	0.942809	0.942809
LAP044b	32	10	42	27	LAP0044	76.4306	60	76	89	63.25	80.6667	89.6667	0	1.41421	0	0.433013	2.35702	2.35702
LAP044c	32	11	43	25	LAP0044	58.7222	49	63	76.6667	41	54.6667	68	5.35413	8.60233	9.17727	2.94392	4.71405	0
LAP045b	31	9	43	26	LAP0045	65.75	53	69.3333	79	51.1667	66	76	0	0.471405	1.41421	0.687184	1.41421	1.52753
LAP045c	31	10	43	27	LAP0045	65.25	52	69	79.3333	49.1667	65	77	1.41421	0	0.471405	1.67498	0	0
LAP045d	31	11	44	25	LAP0045	68.1944	54	71.6667	80.3333	55	67.8333	80.3333	0	1.69967	0.942809	2.70801	5.047	5.49747
LAP046a	30	9	44	26	LAP0046	62.1111	51.6667	65	76	46.8333	62.3333	70.8333	1.24722	2.94392	1.63299	3.13138	3.24893	4.09946
LAP046b	30	10	44	27	LAP0046	64.2222	50.6667	64.6667	75.3333	50.5	66.5	77.6667	1.69967	0.942809	0.471405	2.5658	3.30404	3.59011
LAP046d	30	11	45	25	LAP0046	72.1944	60.3333	77.6667	89	53.5	69.8333	82.8333	0.471405	2.35702	0	2.5	2.47768	1.46249
LAP047b	28	11	45	26	LAP0047	75.8889	63.6667	80.3333	89	58.6667	76.6667	87	2.86744	0.942809	0	1.79505	2.62467	2.51661
LAP047d	40	11	45	27	LAP0047	77.1944	67	81.6667	89	60.6667	77.6667	87.1667	0	0.942809	0	2.0548	1.88562	0.687184
LAP048b	29	9	46	25	LAP0048	86.2222	72	86	95	75.3333	89	100	2.94392	0	0	4.71405	0	0
LAP048c	29	10	46	26	LAP0048	72.25	60	75.6667	89	55.3333	70.6667	82.8333	0	1.24722	0	1.97203	3.72678	2.85287
LAP048d	29	11	46	27	LAP0048	81.8889	67.6667	83	93	71.6667	84	92	0.942809	1.63299	1.41421	7.4087	0	0
LAP049b	28	9	47	25	LAP0049	59.2778	46.3333	60	73	44.8333	60.6667	70.8333	6.12826	7.87401	5.65685	2.91071	4.26875	4.98052
LAP049c	28	10	47	26	LAP0049	72.5	56	78	89	56	72.5	83.5	6.37704	0	0	0	2.29129	2.14087
LAP049d	33	11	47	27	LAP0049	64.7778	54.3333	69.6667	80	45	63	76.6667	0.942809	4.18994	2.94392	1.41421	1.63299	4.14997
LAP050a	27	9	48	25	LAP0050	66.6944	55	71	81	46.6667	66.1667	80.3333	0	0	0	2.0548	1.95078	2.35702
LAP050b	27	10	48	26	LAP0050	61.5278	51	65.3333	76.6667	43.3333	61.3333	71.5	1.41421	1.24722	1.88562	0.942809	0.745356	1.60728
LAP050c	27	11	48	27	LAP0050	49.9167	41.3333	51.6667	64.3333	35	48	59.1667	0.471405	4.6428	3.29983	2	1	1.95078
LAP051a	27	15	48	31	LAP0051	68	56.6667	72.6667	85	50	65	78.6667	2.35702	2.35702	2.94392	1	1.1547	2.62467
LAP051b	27	14	48	30	LAP0051	66.3333	55	71	82.3333	50.1667	65	74.5	1.63299	2.44949	1.88562	6.01156	3.78594	5.56028
LAP051c	27	13	48	29	LAP0051	69.0833	56.3333	74.6667	86.3333	50.8333	66.6667	79.6667	0.942809	3.39935	3.77124	1.34371	2.68742	3.49603
LAP052a	28	15	47	31	LAP0052	69.4167	56.3333	73	86.3333	51.5	68.6667	80.6667	0.942809	1.41421	3.77124	0.5	0.942809	1.69967
LAP052b	28	14	47	30	LAP0052	58.6667	48	61.6667	73	43.3333	58	68	0.816497	1.69967	1.41421	0.942809	0	0
LAP052c	28	13	47	29	LAP0052	58.1944	44.6667	57.3333	72.6667	44.8333	59.6667	70	3.77124	6.12826	5.18545	4.21966	4.4597	5.91608
LAP053b	29	15	46	31	LAP0053	60.5833	51	65.6667	76	44	59.8333	67	1.41421	3.09121	2.82843	0	1.95078	1.41421
LAP053c	29	14	46	30	LAP0053	63.8056	52	70.3333	81	44.5	61.5	73.5	1.41421	0.942809	0	1.11803	1.80278	3.20156
LAP053d	29	13	46	29	LAP0053	62.8333	52	68.6667	80	44.6667	60.5	71.1667	1.41421	3.29983	1.41421	1.79505	2.75379	3.62476
LAP054a	30	15	45	31	LAP0054	66.9444	53.6667	70.3333	84.6667	49.2	66.4	77.4	3.39935	4.92161	3.29983	2.71293	4.75815	6.3435
LAP054b	30	14	45	30	LAP0054	55.5	43.6667	54.6667	68.3333	41.5	57.8333	67	2.35702	2.35702	2.49444	1.11803	2.47768	3.21455
LAP054c	30	13	45	29	LAP0054	61	50.6667	65.6667	76	45.5	59.3333	68.8333	3.29983	3.85861	4.08248	3.20156	2.92499	5.48989
LAP055a	31	15	44	31	LAP0055	61.8056	48.3333	63.6667	75.3333	46.8333	62.6667	74	1.24722	4.6428	4.18994	2.33928	0.745356	2.70801
LAP055b	31	14	44	30	LAP0055	66.1111	55.6667	72.3333	83.6667	46.6667	63.6667	74.6667	2.35702	3.39935	3.77124	2.35702	1.88562	3.68179
LAP055d	31	13	44	29	LAP0055	63.6667	54	69.6667	82.6667	43.8333	60.1667	71.6667	1.41421	3.29983	4.6428	3.48409	4.09946	5.67646
LAP056a	32	15	43	31	LAP0056	58	43.3333	60	73	42.3333	59	70.3333	1.88562	0	1.41421	0.471405	1.41421	1.79505
LAP056b	32	14	43	30	LAP0056	63.1111	53.3333	70.6667	81.3333	43	59.8333	70.5	3.85861	6.12826	6.12826	1.52753	3.23608	4.23281
LAP056c	32	13	43	29	LAP0056	56.8611	45.3333	62	73	40	56.3333	64.5	2.49444	1.63299	1.41421	0	0.745356	1.80278
LAP057a	33	15	42	31	LAP0057	73.8333	60	81	89	57.3333	72	83.6667	0	0	0	0.942809	0	0.745356
LAP057c	33	14	42	30	LAP0057	65.7778	54	71	81	49.3333	64.6667	74.6667	0.816497	0	0	0.745356	0.745356	2.0548
LAP057d	33	13	42	29	LAP0057	84.6389	68.3333	87.3333	93.6667	70.5	88	100	0.942809	3.29983	1.69967	1.5	1	0
LAP058c	34	15	41	31	LAP0058	67.1667	54.3333	71	81	51	67.1667	78.5	0.942809	0	0	1.63299	2.54406	1.80278
LAP058d	34	14	41	30	LAP0058	75.2222	65	82.3333	90	57.3333	72.6667	84	1.41421	1.88562	1.41421	0.471405	0.471405	0
LAP059a	35	15	41	29	LAP0059	62.8333	52.6667	69	79.3333	44.8	60.8	70.4	2.0548	2.82843	2.35702	3.42929	3.42929	5.49909
LAP059b	35	14	40	31	LAP0059	75.2778	65	81	89	56	75.3333	85.3333	1.41421	0	0	0	2.35702	2.35702
LAP059d	35	13	40	30	LAP0059	84.2778	74.6667	88.6667	98.3333	65	86	93	0.471405	0.471405	0.942809	0	0	0
LAP060b	36	15	40	29	LAP0060	77.5	66	83.3333	91	61	76.6667	87	4.24264	3.77124	1.41421	0	0.745356	0
LAP060c	36	14	39	31	LAP0060	76.4444	64.6667	81	89	61	75.6	87.4	3.29983	0	0	0	1.2	0.8
LAP060d	36	13	39	30	LAP0060	71.8889	61.3333	76	89	56.3333	68.6667	80	1.88562	1.63299	0	0.471405	0.942809	1.41421
LAP061b	37	15	39	29	LAP0061	73.0833	62	78.6667	89	56	71	81.8333	0	0.942809	0	0	1	4.48764
LAP061c	37	14	38	31	LAP0061	74.3556	61.3333	81	89	56	74.6	84.2	1.88562	2.44949	0	0	5.8515	3.48712
LAP061d	37	13	38	30	LAP0061	73.8333	61.3333	78.6667	89	56.1667	73.3333	84.5	1.88562	1.69967	0	0.372678	1.97203	1.60728
LAP062a	38	15	38	29	LAP0062	83.6667	71.6667	86	94	67.6667	87	95.6667	3.29983	0	1.41421	2.0548	0.816497	3.09121
LAP062d	38	14	37	31	LAP0062	87.2778	69	85.6667	95	68	100	106	0	0.471405	0	0	0	0
LAP063a	39	15	37	30	LAP0063	70.6389	61.3333	80	89	48.6667	66.8333	78	1.88562	1.41421	0	0.745356	2.91071	2.51661
LAP063b	39	14	37	29	LAP0063	71.9444	60	77.6667	89	52.3333	70	82.6667	0	1.24722	0	0.942809	1.1547	0.942809
LAP063d	39	13	36	31	LAP0063	78.0278	65	84.3333	92	61.6667	77.5	87.6667	1.41421	0.471405	0	0.942809	2.14087	1.49071
LAP064a	40	15	36	30	LAP0064	68.1111	56.6667	71.6667	85.3333	50	66.3333	78.6667	2.86744	2.86744	5.18545	1	2.13437	2.80872
LAP064b	40	14	36	29	LAP0064	61.8333	49.3333	64	75.3333	45.1667	63	74.1667	2.86744	3.55903	0.942809	1.95078	0	1.57233
LAP065a	41	15	35	31	LAP0065	58.9167	47	59.3333	70.6667	46	60.6667	69.8333	4.54606	5.79272	2.86744	3.3665	4.92161	5.58022
LAP065b	41	14	35	30	LAP0065	54.7222	42	57	69	41.3333	56	63	0	0	0	0.942809	0	0
LAP065d	41	13	35	29	LAP0065	57.5556	46.6667	61.6667	73	42.3333	57.1667	64.5	0.942809	1.24722	1.41421	0.745356	1.86339	1.80278
LAP066b	42	15	34	31	LAP0066	66.3056	53	70.3333	86.3333	47.6667	64.1667	76.3333	0	0.942809	3.77124	0.942809	1.86339	0.942809
LAP066c	42	14	34	30	LAP0066	70.3056	61	78	89	52.3333	66	75.5	0	0	0	0.942809	1.41421	1.11803
LAP066d	42	13	34	29	LAP0066	70.0556	62.6667	78.3333	89	51	64.3333	75	1.88562	0.471405	0	0	0.942809	0
LAP067a	43	15	33	31	LAP0067	45.5833	37.3333	43	62	34	42.6667	54.5	1.24722	0	0	1	1.49071	1.5
LAP067c	43	14	33	30	LAP0067	45.2222	36	43	62	34	42	54.3333	0	0	0	1	1.1547	1.69967
LAP067d	43	13	33	29	LAP0067	45.9722	38	43	62	35	43.8333	54	0	0	0	0	0.897527	1.41421
LAP068a	44	15	32	31	LAP0068	70.5556	60	76.6667	85.3333	54.5	67.3333	79.5	0	0.942809	2.62467	1.5	1.69967	2.75379
LAP068b	44	14	32	30	LAP0068	68.6111	56	71	79.6667	55.5	69	80.5	1.41421	0	0.942809	2.5	3.31662	3.20156
LAP068c	44	13	32	29	LAP0068	80.0556	75.3333	86.6667	93.6667	61.6667	76.6667	86.3333	8.01388	4.02768	3.39935	0.942809	1.37437	1.79505
LAP069a	45	15	31	31	LAP0069	62.4167	53.3333	69.3333	76	45.5	61.3333	69	0.471405	1.24722	0	1.5	2.35702	1.52753
LAP069c	45	14	31	30	LAP0069	72.4444	62.6667	78.3333	89	56.1667	67.5	81	1.88562	0.471405	0	0.372678	1.80278	1.41421
LAP069d	45	13	31	29	LAP0069	57.6111	46.6667	59.6667	69.6667	43.3333	60	66.3333	0.942809	0.471405	0.942809	0.942809	1.41421	2.35702
LAP070a	46	15	30	31	LAP0070	68.0556	58.3333	74.3333	83	51	66	75.6667	2.35702	2.35702	1.63299	0	1.41421	0.942809
LAP070b	46	14	30	30	LAP0070	69	60	75	85	51.3333	65.6667	77	0	0	0	0.471405	1.79505	1.63299
LAP070c	46	13	30	29	LAP0070	68.9722	59	75.3333	86.3333	51	66.5	75.6667	1.41421	0.471405	1.88562	0	1.5	0.942809
LAP071a	47	15	29	31	LAP0071	62.2778	52	69	81	42.1667	60.5	69	7.25718	8.28654	8.64099	1.46249	3.5	4.12311
LAP071c	47	14	29	30	LAP0071	70.2778	58.3333	74.6667	84.6667	52	70	82	1.24722	0.942809	3.09121	1	0	0
LAP071d	47	13	29	29	LAP0071	77.0778	63.6667	81	89	60.8	79	89	2.86744	0	0	3.42929	0	0
LAP072b	48	17	28	31	LAP0072	53.1667	42	53	64	40.6667	54.5	64.8333	0	0	0	1.49071	3.2532	3.28718
LAP072c	48	18	28	30	LAP0072	53.2083	42	53	64	40	56	64.25	0	0	0	0	0	2.16506
LAP072d	48	19	28	29	LAP0072	53.1389	42	55.3333	66.6667	40	51.8333	63	0	1.24722	2.0548	0	1.86339	0
LAP073b	47	17	27	31	LAP0073	64.7778	56	71	71	50.3333	64.8333	75.5	2.94392	0.816497	0	0.942809	0.372678	1.80278
LAP073c	47	18	27	30	LAP0073	55.8333	42	57.6667	67.3333	40	56	72	0	0.471405	0.471405	0	0	0
LAP073d	47	19	27	29	LAP0073	64.2222	53.3333	69.3333	78	48.3333	63.3333	73	0.471405	0.471405	0	1.49071	0.471405	1.41421
LAP074b	46	17	27	33	LAP0074	45.4444	36.6667	41.3333	62.6667	34	43	55	0.942809	0.471405	0.942809	1	1	1.41421
LAP074c	46	18	27	34	LAP0074	51.6944	40.3333	51	68	37	51.3333	62.5	1.69967	5.65685	4.24264	2.23607	2.13437	2.14087
LAP074d	46	19	27	35	LAP0074	54.8333	42	52.3333	62	45.6667	61	66	0	0.942809	0	2.86744	0	1.63299
LAP075a	45	17	28	33	LAP0075	55.2222	43.6667	56.6667	69.6667	40.8333	56.5	64	1.69967	3.85861	3.29983	1.86339	1.80278	1
LAP075b	45	18	28	34	LAP0075	66.2222	55	72.3333	82.3333	47	64.3333	76.3333	1.63299	1.24722	0.942809	0	0.942809	0.942809
LAP075d	45	19	28	35	LAP0075	71.7778	59.6667	76.6667	87	53.3333	70.8333	83.1667	2.0548	4.18994	2.82843	2.0548	2.60875	1.86339
LAP076a	44	17	29	33	LAP0076	54.5444	43	55	69.6667	40.6667	52.6	66.3333	2.16025	1.63299	0.942809	1.97203	4.54313	2.68742
LAP076b	44	18	29	34	LAP0076	65.2222	54	72	84.3333	45.3333	62.5	73.1667	0	1.41421	0.471405	2.62467	2.14087	1.95078
LAP076c	44	19	29	35	LAP0076	64.9167	53	71	81	46.5	63.6667	74.3333	0	0	0	1.11803	0.942809	2.49444
LAP077a	43	17	30	33	LAP0077	62.7222	51.6667	67.6667	78.3333	45.5	61.5	71.6667	2.62467	2.86744	2.0548	1.5	2.14087	3.39935
LAP077b	43	18	30	34	LAP0077	72.1667	64.6667	83.3333	93	48.3333	65.3333	78.3333	3.29983	6.59966	2.82843	0.942809	2.68742	2.68742
LAP077c	43	19	30	35	LAP0077	60.9722	46.3333	66	77.3333	42.6667	61.3333	72.1667	3.77124	1.41421	0.942809	0.942809	0.745356	2.60875
LAP078a	42	17	31	33	LAP0078	55.6667	42	57.3333	71	42	57.6667	64	0	0.471405	0	0	0.471405	1
LAP078c	42	18	31	34	LAP0078	58.2778	47	60.6667	74	42.3333	58.5	67.1667	0	0.942809	0	0.745356	2.14087	3.67045
LAP078d	42	19	31	35	LAP0078	57.6944	46.6667	59.6667	73	42	59	65.8333	0.471405	1.69967	1.41421	0	1.41421	1.86339
LAP079a	41	17	32	33	LAP0079	61.6111	49.6667	66.6667	79	42.3333	60	72	1.88562	2.62467	0.816497	0.745356	1.41421	3.65148
LAP079c	41	18	32	34	LAP0079	58.5278	47	61	74	41.6667	58	69.5	0	0.816497	0	0.745356	0	2.69258
LAP079d	41	19	32	35	LAP0079	54.6111	41.6667	57.6667	70.3333	39.5	55.5	63	0.942809	0.942809	0.942809	1.11803	2.5	0
LAP080a	40	17	33	33	LAP0080	56.1111	44.6667	59	73.3333	41	55	63.6667	1.88562	0.816497	3.29983	1	2.3094	0.942809
LAP080b	40	18	33	34	LAP0080	53.8333	42	54.3333	68.3333	41	54.3333	63	0	0.471405	1.88562	1	2.35702	0
LAP080d	40	19	33	35	LAP0080	56.25	46	58.3333	68.3333	42.3333	57.6667	64.8333	0	0.471405	0.471405	0.745356	0.745356	1.67498
LAP081b	39	17	34	33	LAP0081	60.5	51	67.6667	78	45.6667	56	64.6667	1.41421	0.942809	0	1.97203	0	0.745356
LAP081c	39	18	34	34	LAP0081	57.7222	42	57.6667	71	41	63.3333	71.3333	0	0.471405	0	1	1.37437	0.942809
LAP081d	39	19	34	35	LAP0081	67.1389	55	72	81	49	67.1667	78.6667	0	1.41421	0	1.63299	2.33928	2.35702
LAP082a	38	17	35	33	LAP0082	61.5	46.6667	60.3333	81	46.5	63	71.5	0.942809	1.88562	0	1.11803	0	3.0957
LAP082b	38	18	35	34	LAP0082	59.8889	52	69.6667	73	41.6667	57.3333	65.6667	1.41421	0.942809	1.41421	0.745356	0.942809	1.79505
LAP082d	38	19	35	35	LAP0082	57.4667	46	60	71	43	58.2	66.6	0	0	0	2	2.56125	3.13688
LAP083a	37	19	36	33	LAP0083	55.5833	43.3333	58.6667	71.3333	39	56.3333	64.8333	1.88562	2.35702	2.0548	1.41421	0.745356	1.67498
LAP083c	37	18	36	34	LAP0083	53.1167	41.3333	54.3333	68	38.2	52.6667	64.1667	0.471405	1.88562	2.94392	1.46969	3.39935	1.86339
LAP083d	37	17	36	35	LAP0083	55.0556	42	58.3333	70.3333	40	56.3333	63.3333	0	0.942809	0.942809	0	0.745356	0.745356
LAP084b	36	17	37	33	LAP0084	74.8611	62	78.6667	86.3333	60.1667	74.8333	87.1667	5.09902	3.29983	3.77124	2.54406	2.91071	1.46249
LAP084c	36	18	37	34	LAP0084	80.1667	64	81	89	67.4	84.6	95	0	0	0	1.49666	3.92938	4.14729
LAP084d	36	19	37	35	LAP0084	79.7917	66	81	89	66.75	83.75	92.25	1.41421	0	0	3.03109	2.04634	1.29904
LAP085a	35	17	38	33	LAP0085	59.7222	48.3333	64	76	41.3333	59	69.6667	0.942809	0	0	0.942809	1.41421	1.79505
LAP085c	35	18	38	34	LAP0085	57.3889	46.3333	61.6667	74	40	56.6667	65.6667	0.471405	0.471405	0	0	0.942809	1.49071
LAP085d	35	19	38	35	LAP0085	59.6111	50	65.3333	76	41.3333	57	68	0	0.942809	0	1.37437	1	0
LAP086a	34	17	39	33	LAP0086	55.4444	42	58.3333	69.3333	40	58	65	0	0.471405	1.69967	0	0	0
LAP086c	34	18	39	34	LAP0086	53.3889	42	54.6667	69	40	51.6667	63	0	1.69967	0	0	1.49071	0
LAP086d	34	19	39	35	LAP0086	51.7222	41.6667	51.6667	66.3333	38	49	63.6667	0.942809	2.62467	2.0548	1.41421	0	0.942809
LAP087a	33	17	40	33	LAP0087	54.9722	44.6667	57.6667	70.3333	40	54.1667	63	1.88562	0.471405	0.942809	0	1.95078	0
LAP087c	33	18	40	34	LAP0087	55.7778	43.6667	58	73.6667	40	54.6667	64.6667	2.35702	1.41421	2.0548	0	1.97203	0.745356
LAP087d	33	19	40	35	LAP0087	55.8333	45.3333	59	70.3333	40	56	64.3333	2.49444	1.41421	0.942809	0	0	0.942809
LAP088a	32	17	41	33	LAP0088	67	58.3333	73	84.3333	48	64.1667	74.1667	2.35702	1.41421	3.39935	1.52753	3.0777	3.67045
LAP089b	31	17	41	34	LAP0089	55.3889	42	58.6667	72	40	56.3333	63.3333	0	1.24722	1.41421	0	0.745356	0.745356
LAP089c	31	18	41	35	LAP0089	56.0278	46.3333	59.6667	71	40	56.1667	63	0.471405	0.471405	0	0	0.372678	0
LAP089d	31	19	42	33	LAP0089	55.3611	43	56.3333	71.3333	39	56	66.5	2.16025	2.49444	2.0548	1.41421	0	1.5
LAP090b	30	17	42	34	LAP0090	65.6111	54	70.6667	81	47.6667	65	75.3333	0.816497	0.471405	0	1.49071	2.23607	2.86744
LAP090c	30	18	42	35	LAP0090	59.8611	48.6667	63.3333	74.3333	41.6667	59.8333	71.3333	0.942809	1.88562	0.471405	0.745356	1.95078	0.942809
LAP090d	30	19	43	33	LAP0090	62.4444	49	66.3333	77.3333	46	61.8333	74.1667	1.41421	2.0548	1.88562	1.41421	1.86339	1.86339
LAP091a	29	17	43	34	LAP0091	59.3333	46.3333	60.6667	71.3333	41.8333	61.5	74.3333	2.86744	5.18545	3.29983	2.73354	2.5658	4.60676
LAP091b	29	18	43	35	LAP0091	57.3889	44.6667	61.6667	72	40.8333	58	67.1667	2.35702	2.35702	1.41421	1.21335	2.23607	3.0777
LAP091d	29	19	44	33	LAP0091	56.1944	46.3333	59.3333	71	40.8333	56	63.6667	0.471405	0.471405	0	1.21335	0	0.942809
LAP092b	28	17	44	34	LAP0092	93.1667	82.3333	96.3333	104	77	96.3333	103	0.942809	0.942809	1.41421	5.09902	5.18545	3.55903
LAP092c	28	18	44	35	LAP0092	85.2778	76	89	98.3333	68	86.3333	94	1.63299	0	0.942809	0	2.0548	1.63299
LAP092d	28	19	45	33	LAP0092	59	48	63.3333	74.6667	41.6667	58	68.3333	0	0.942809	0.471405	0.745356	0	0.745356
LAP093b	27	17	45	34	LAP0093	63.3611	53	66.6667	77.3333	46	61.6667	75.5	0	2.62467	0.942809	3.16228	2.68742	2.14087
LAP093c	27	18	45	35	LAP0093	56.7778	47	60	72	40	57	64.6667	0	0	1.41421	0	1	0.471405
LAP093d	27	19	46	33	LAP0093	55.9167	45.3333	58.3333	70.6667	40.3333	55.5	65.3333	0.942809	0.471405	2.35702	0.745356	3.81881	2.74874
LAP094b	48	15	46	34	LAP0094	70.4722	57.3333	76.3333	89	51	68.1667	81	3.29983	3.29983	0	0	1.57233	2.44949
LAP094c	48	14	46	35	LAP0094	62.4444	54.3333	70.3333	81	42.3333	58.8333	67.8333	0.942809	0.942809	0	0.471405	1.86339	3.13138
LAP094d	48	13	47	33	LAP0094	56.8333	46	60	71	40	58	66	0	0	0	0	0	1.41421
LAP095a	27	23	47	34	LAP0095	62.6667	52	66.3333	76.6667	45.3333	61.5	74.1667	1.41421	1.69967	0.942809	2.92499	2.5	4.5977
LAP095b	27	22	47	35	LAP0095	57	47	61	73.6667	40.5	56	63.8333	0	0	2.0548	1.11803	0	1.86339
LAP095d	27	21	48	33	LAP0095	63.0833	51	63.6667	77	48.6667	63.3333	74.8333	5.65685	7.31817	8.48528	7.36357	4.49691	6.46572
LAP096a	28	23	48	34	LAP0096	54.1111	45.3333	55.6667	67.3333	39.8333	53.5	63	0.942809	3.09121	2.86744	0.372678	2.5	1.1547
LAP096b	28	22	48	35	LAP0096	54.6389	46	55	67.6667	40	55.5	63.6667	0	1.41421	0.942809	0	1.11803	1.49071
LAP096d	28	21	48	39	LAP0096	55.0556	45.3333	56.3333	69	40	56	63.6667	0.471405	1.69967	0	0	0	0.942809
LAP097a	29	23	48	38	LAP0097	63.1389	52	66	76	47.5	63	74.3333	2.94392	4.54606	4.08248	4.03113	5.71548	6.18241
LAP097b	29	22	48	37	LAP0097	67.2778	65.3333	81.6667	91.6667	43.1667	55.3333	66.5	2.35702	3.29983	0.471405	2.47768	1.79505	2.36291
LAP097c	29	21	47	39	LAP0097	66.8611	52	67.3333	80.3333	53	68.3333	80.1667	4.24264	5.18545	7.36357	2.23607	3.39935	2.91071
LAP098a	30	23	47	38	LAP0098	77.5111	66	81.6667	92	61.4	72.6	91.4	1.41421	3.29983	2.44949	2.87054	7.76144	3.87814
LAP098c	30	22	47	37	LAP0098	60.1556	52	66	78.3333	42.4	57.2	65	4.54606	4.54606	6.12826	0.489898	0.979796	0
LAP098d	30	21	46	39	LAP0098	71.5	59.3333	79	89	53.6667	67.3333	80.6667	6.59966	1.41421	0	3.29983	3.29983	2.35702
LAP099a	31	23	46	38	LAP0099	62.25	51.3333	65.3333	77.6667	44.6667	61.5	73	3.85861	2.62467	2.35702	7.22649	4.42531	5.41603
LAP099b	31	22	46	37	LAP0099	49.9722	40	48.3333	63.3333	36.3333	49.6667	62.1667	0	2.0548	0.942809	0.942809	0.942809	1.86339
LAP099d	31	21	45	39	LAP0099	54.5278	46	55	72	39.5	51.6667	63	0	1.63299	1.41421	1.11803	0.942809	0
LAP100b	32	23	45	38	LAP0100	92.5778	80.6667	93	101	81.6	95.6	103.6	2.0548	1.41421	1.41421	3.00666	3.2619	3.00666
LAP100c	32	22	45	37	LAP0100	106.389	104.333	117.667	121	89	100	106.333	4.10961	1.24722	0.816497	0	0	0.471405
LAP100d	32	21	44	39	LAP0100	93.3333	80	99.6667	108	74	96.6667	101.667	1.41421	3.29983	4.24264	4.24264	0.942809	3.39935
LAP101b	33	23	44	38	LAP0101	72.9444	63	78	89	56	69.6667	82	1.41421	0	0	0	0.745356	0
LAP101c	33	22	44	37	LAP0101	67.5278	58.3333	73.6667	86.3333	48.1667	63.8333	74.8333	3.77124	4.78423	3.77124	3.8478	3.38707	6.17567
LAP101d	33	21	43	39	LAP0101	74.9722	69	82.6667	89	54.1667	71.3333	83.6667	0	1.24722	0	1.95078	1.49071	0.745356
LAP102c	34	23	43	38	LAP0102	77.7222	67.6667	81.6667	90	62.3333	77	87.6667	0.942809	0.942809	1.41421	0.942809	1.63299	1.24722
LAP102d	34	22	43	37	LAP0102	87.3333	74.6667	88.6667	97.6667	70	93.6667	99.3333	0.942809	2.35702	0.942809	3.55903	3.29983	0.942809
LAP103a	35	23	42	39	LAP0103	84.2222	74	87	97.6667	70	83	93.6667	0	0	0.942809	0	0	0.942809
LAP104b	36	23	42	38	LAP0104	81.6667	71	86	94	67	82	90	1.41421	0	1.41421	0.816497	0	1.41421
LAP104d	36	22	42	37	LAP0104	85.5	74	87.6667	96.3333	70	88	97	0	0.942809	1.88562	0	1	1
LAP105a	37	23	41	39	LAP0105	79.2778	64.6667	80	89	66	83.2	92.8	1.69967	1.41421	0	1.67332	3.31059	2.71293
LAP105d	37	22	41	38	LAP0105	64.0278	53.6667	67.3333	81	47.3333	62.5	72.3333	7.4087	6.59966	5.71548	0.745356	2.06155	3.29983
LAP106a	38	23	41	37	LAP0106	87.1111	76	91	101	70	87.3333	97.3333	0	1.41421	1.41421	0	2.35702	0.942809
LAP106d	38	22	40	39	LAP0106	92.2778	79.6667	94	104	81	92.3333	102.667	2.35702	1.41421	1.41421	2.94392	0.942809	1.88562
LAP107b	39	23	40	38	LAP0107	65.3889	54.3333	69.6667	80	47.8333	63.8333	76.6667	0.942809	1.88562	1.41421	1.86339	1.86339	3.49603
LAP107c	39	22	40	37	LAP0107	84.8889	72.3333	89	98.3333	68	85.3333	96.3333	2.35702	1.63299	0.942809	0	0.942809	2.35702
LAP107d	39	21	39	39	LAP0107	78.6667	68.3333	87	95	61	76.3333	84.3333	0.942809	0	0	0	0.471405	0.471405
LAP108a	40	23	39	38	LAP0108	103.444	96.3333	105.333	111	88	107	113	4.18994	4.71405	0	5.65685	0	0
LAP108d	40	22	39	37	LAP0108	109.611	102	116	120	98.6667	108	113	2.44949	0	0	1.88562	0	0
LAP109d	41	23	38	39	LAP0109	68.7778	57	71	87.6667	51	66.5	79.5	1.41421	0	1.88562	0	2.36291	2.75379
LAP110a	42	23	38	38	LAP0110	64.2222	53	68	77.6667	49.6667	62.6667	74.3333	1.63299	2.16025	2.35702	1.88562	1.37437	1.79505
LAP110b	42	22	38	37	LAP0110	65.7222	55	71	81.6667	47	64	75.6667	0	0	0.942809	0	1	1.97203
LAP110d	42	21	37	39	LAP0110	63.1667	53	65.6667	79	47	61.1667	73.1667	0	2.35702	1.41421	0	1.67498	1.95078
LAP111c	43	23	37	38	LAP0111	53.3056	42	54.6667	67	39	54.1667	63	0	0.471405	0	1.41421	1.95078	0
LAP111d	43	22	37	37	LAP0111	53.2778	42	55	67	39.5	53.1667	63	0	1.41421	0	1.11803	1.46249	0
LAP112d	44	22	36	39	LAP0112	56.8889	47.6667	61.3333	72	40.6667	56.6667	63	0.471405	1.88562	1.41421	1.49071	0.942809	0
LAP113b	45	23	36	38	LAP0113	52.1389	41.6667	54.3333	66	37.5	51	62.3333	0.471405	2.0548	1.63299	2.5	0	0.942809
LAP113c	45	22	36	37	LAP0113	54.2778	42	57	68	41.1667	54.1667	63.3333	0	0	0	1.86339	2.67187	0.745356
LAP115b	46	23	35	39	LAP0115	56.9611	46.3333	59.3333	71.6667	42	56.8333	65.6	0.471405	0.471405	0.942809	0	1.86339	1.2
LAP115c	46	22	35	38	LAP0115	74.1389	64	80	91.3333	54.5	72	83	8.98146	10.198	7.93025	5.88076	6.32456	6.16441
LAP117b	48	25	35	37	LAP0117	112.744	106.333	116.333	121	101.8	112.8	118.2	1.88562	2.86744	1.41421	1.46969	3.42929	0.979796
LAP117d	48	27	34	39	LAP0117	114.656	106.333	120	129	102	112	118.6	1.88562	2.44949	0	4.47214	0	0.8
LAP118b	47	25	34	38	LAP0118	121.444	111	125	129	114.667	121	128	1.63299	1.41421	0	3.09121	0	0
LAP118c	47	27	34	37	LAP0118	117.761	111.667	127	129	103.6	114.8	120.5	0.942809	1.41421	0	1.2	2.78568	0.866025
LAP119c	46	25	33	39	LAP0119	115	106.333	118	129	103	112.667	121	5.24934	5.09902	0	0	0.942809	0
LAP119d	46	27	33	38	LAP0119	116.278	109.667	122	129	103	113.667	120.333	0.942809	1.41421	0	1.63299	2.35702	0.942809
LAP123a	45	25	33	37	LAP0123	81.5	65	80.3333	89.6667	70	86	98	1.41421	0.942809	0.471405	0	0	0
LAP123d	45	27	32	39	LAP0123	84.5833	75.3333	87	94.6667	68.5	86.5	95.5	5.79272	0	2.0548	0.866025	2.5	1.65831
LAP124b	44	25	32	38	LAP0124	84.5056	68.3333	85.6667	92	72.8333	89.4	98.8	0.942809	0.942809	0	1.06719	0.8	0.979796
LAP126a	43	25	32	37	LAP0126	87.2	76	89	99	71.8	89	98.4	0	0	0	0.979796	0	0.489898
LAP126d	43	27	31	39	LAP0126	86.9583	74.6667	89	98.3333	72.75	89	98	0.942809	0	0.942809	1.29904	0	0

## Sheet: Table S3
Wojciech Bielski, Anna Surma, Michał Książkiewicz, Sandra Rychel-Bielska
Evaluation of the global white lupin collection reveals signifi-cant associations between homologous FLOWERING LOCUS T indels and flowering time, providing validated markers for tracking spring ecotypes within a large gene pool
International Journal of Molecular Sciences
Supplementary Table S3. Results of DNA isolation from white lupin genotypes.
Name	DNA concentration ng/µl	Absorbance 260/280 nm ratio	Absorbance 260/230 nm ratio	Replicate
001_1	1016.94	2.06	2.24	1
001_2	821.18	2.17	2.23	2
001_3	733.97	2.17	2.19	3
003_1	702.53	2.06	2.25	1
003_2	866.75	2.18	2.22	2
003_3	515.41	2.03	2.21	3
004_1	970.58	2.09	2.23	1
004_2	458.79	2.11	2.24	2
004_3	572.24	2.03	2.23	3
005_1	1006.61	2.07	2.2	1
005_2	558.44	2.08	2.21	2
005_3	371.62	2.02	2.09	3
006_1	484.66	2.02	2.2	1
006_2	713.87	2.13	2.15	2
006_3	718.98	2.17	2.19	3
007_1	834.44	2.08	2.16	1
007_2	360.24	2.12	2.21	2
007_3	573.09	2.03	2.2	3
009_1	734.56	2.06	2.06	1
009_2	536.99	2.06	2.16	2
009_3	570.43	2	2.17	3
010_1	1311.85	2.08	2.21	1
010_2	1007.54	2.15	2.18	2
010_3	979.26	2.16	2.18	3
011_1	870.56	2.08	2.12	1
011_2	1032.55	2.17	2.21	2
011_3	686.14	2.17	2.13	3
012_1	545.44	2.02	2.23	1
012_2	296.8	2.13	2.2	2
012_3	856.18	2.18	2.21	3
013_1	983.02	2.07	2.2	1
013_2	1050.16	2.16	2.18	2
013_3	653.24	2.19	2.16	3
014_1	1432.17	2.09	2.25	1
014_2	691.85	2.17	2.12	2
014_3	978.63	2.15	2.2	3
015_1	951.48	2.08	2.19	1
015_2	771.87	2.13	2.05	2
015_3	425.98	2.03	2.25	3
016_1	456.29	2.03	2.24	1
016_2	1318.84	2.16	2.22	2
016_3	866.94	2.17	2.19	3
017_1	821.5	2.08	2.13	1
017_2	443.08	2.11	2.21	2
017_3	511.83	2.03	2.22	3
018_1	769.03	2.08	2.1	1
018_2	824.65	2.17	2.15	2
018_3	833.43	2.18	2.22	3
019_1	455.61	2.01	2.12	1
019_2	773.6	2.15	2.13	2
019_3	487.99	2.05	2.25	3
020_1	570.24	2.02	2.23	1
020_2	827.68	2.15	2.16	2
020_3	837.16	2.18	2.22	3
021_1	1122.54	2.1	2.23	1
021_2	777.49	2.15	2.17	2
021_3	462.96	2.03	2.25	3
022_1	854.27	2.09	2.14	1
022_2	696.31	2.15	2.13	2
022_3	931.48	2.15	2.18	3
023_1	700.41	2.08	2.11	1
023_2	434.28	2.12	2.23	2
023_3	441.43	2.04	2.24	3
024_1	751.59	2.08	2.16	1
024_2	915.3	2.17	2.23	2
024_3	747.21	2.19	2.19	3
025_1	566.57	2.03	2.25	1
025_2	736.09	2.16	2.19	2
025_3	824.1	2.18	2.2	3
027_1	832.5	2.08	2.15	1
027_2	366.24	2.12	2.23	2
027_3	415.77	2.06	2.21	3
028_1	726.92	2.09	2.12	1
028_2	564.03	2.09	2.15	2
028_3	670.3	2.19	2.2	3
029_1	1221.73	2.08	2.16	1
029_2	763.79	2.17	2.18	2
029_3	513.52	2.01	2.2	3
030_1	1501.09	2.08	2.24	1
030_2	1187.55	2.18	2.23	2
030_3	555.78	2.02	2.18	3
031_1	858.62	2.09	2.12	1
031_2	662.37	2.16	2.16	2
031_3	1259.84	2.14	2.18	3
032_1	396.37	2.03	2.17	1
032_2	306.15	2.12	2.16	2
032_3	513.22	2.08	2.13	3
033_1	710.41	2.06	2.01	1
033_2	496.27	2.08	2.13	2
033_3	394.54	2.11	2.21	3
034_1	1038.81	2.09	2.16	1
034_2	1025.84	2.17	2.2	2
034_3	832.03	2.15	2.24	3
035_1	497.85	2.04	2.26	1
035_2	509.68	2.04	1.94	2
035_3	969.26	2.16	2.23	3
036_1	1033.55	2.09	2.11	1
036_2	1272.97	2.17	2.2	2
036_3	735.52	2.14	2.18	3
037_1	984.18	2.11	2.15	1
037_2	1418.16	2.17	2.23	2
037_3	291.38	2.11	2.21	3
038_1	788.44	2.1	2.09	1
038_2	661.06	2.18	2.17	2
038_3	480.77	2.08	2.19	3
039_1	1087.37	2.08	2.16	1
039_2	542.6	2.08	2.16	2
039_3	725.97	2.13	2.09	3
040_1	1091.22	2.09	2.16	1
040_2	1197.29	2.21	2.22	2
040_3	884.58	2.16	2.23	3
043_1	308.95	2.06	2.22	1
043_2	563.36	2.09	2.16	2
043_3	427.32	2.09	2.19	3
044_1	852.15	2.09	2.12	1
044_2	589.34	2.08	2.18	2
044_3	780.11	2.18	2.22	3
045_1	978.66	2.08	2.13	1
045_2	1083.19	2.2	2.23	2
045_3	562.78	2.09	2.2	3
046_1	911.73	2.09	2.12	1
046_2	719.74	2.2	2.17	2
046_3	382.93	2.1	2.2	3
047_1	755.58	2.07	2.1	1
047_2	553.48	2.11	2.21	2
047_3	564.28	2.1	2.23	3
048_1	900.41	2.08	2.07	1
048_2	679.57	2.19	2.14	2
048_3	492.7	2.1	2.23	3
049_1	504.27	2.04	2.26	1
049_2	1032.27	2.2	2.2	2
049_3	412.48	2.1	2.2	3
050_1	276.64	2.08	2.27	1
050_2	669.66	2.22	2.19	2
050_3	545.17	2.09	2.24	3
053_1	342.08	2.05	2.26	1
053_2	515.21	2.1	2.2	2
053_3	353	2.08	2.24	3
058_1	660.14	2.09	2.05	1
058_2	200.15	2.13	2.11	2
058_3	986.09	2.17	2.23	3
059_1	1225.72	2.09	2.15	1
059_2	753.99	2.16	2	2
059_3	473.7	2.1	2.2	3
060_1	586.75	2.07	2.21	1
060_2	251.55	2.1	2.1	2
060_3	454.48	2.1	2.22	3
061_1	267.64	2.06	2.22	1
061_2	290.12	2.09	1.57	2
061_3	265.82	2.11	2.14	3
062_1	800.01	2.14	2.17	1
062_2	1118.59	2.13	1.93	2
062_3	558.4	2.05	2.18	3
063_1	252.98	2.09	2.16	1
063_2	322.87	2.11	2.08	2
063_3	390.66	2.08	2.11	3
064_1	293.18	2.06	2.15	1
064_2	242.32	2.11	2.11	2
064_3	547.25	2.07	2.16	3
065_1	391.75	2.09	2.24	1
065_2	452.98	2.09	2.14	2
065_3	499.62	2.08	2.18	3
066_1	769.84	2.13	2.29	1
066_2	435.82	2.1	2.19	2
066_3	222.32	2.06	2.2	3
067_1	857.22	2.13	2.26	1
067_2	1225.63	2.2	2.21	2
067_3	1083.09	2.15	2.23	3
069_1	993.36	2.15	2.3	1
069_2	1218.42	2.19	2.22	2
069_3	722.45	2.14	2.23	3
070_1	755.33	2.12	2.27	1
070_2	686.38	2.21	2.13	2
070_3	574.09	2.07	2.2	3
071_1	373.28	2.05	2.2	1
071_2	283.39	2.09	2.08	2
071_3	771.06	2.14	2.19	3
072_1	153.71	2.1	2.02	1
072_2	154.41	2.08	2.03	2
072_3	168.02	2.04	2.12	3
074_1	448.56	2.11	2.22	1
074_2	383.38	2.11	2.17	2
074_3	295.58	2.08	2.15	3
075_1	469.26	2.1	2.24	1
075_2	452.33	2.09	2.13	2
075_3	509.04	2.06	2.14	3
076_1	255.96	2.06	2.12	1
076_2	435.55	2.01	1.86	2
076_3	334.35	2.07	2.11	3
077_1	705.66	2.11	2.17	1
077_2	848.54	2.17	2.09	2
077_3	491.07	2.07	2.08	3
078_1	718.84	2.09	2.19	1
078_2	707.68	2.17	2.12	2
078_3	507.6	2.07	2.15	3
079_1	796.07	2.1	2.23	1
079_2	362.1	2.11	2.14	2
079_3	504.38	2.07	2.18	3
080_1	662.5	2.1	2.23	1
080_2	562.17	2.07	2.15	2
080_3	794.75	2.14	2.21	3
081_1	1010.51	2.11	2.23	1
081_2	530.94	2.09	2.19	2
081_3	512.97	2.08	2.18	3
082_1	675.37	2.1	2.2	1
082_2	1064.28	2.16	2.24	2
082_3	500.2	2.06	2.1	3
083_1	685.76	2.09	2.17	1
083_2	1340.69	2.17	2.26	2
083_3	552.71	2.09	2.22	3
084_1	299.41	2.11	2.22	1
084_2	339.54	2.1	2.21	2
084_3	200.6	2.09	2.13	3
085_1	957.97	2.1	2.22	1
085_2	337.16	2	1.83	2
085_3	878.09	2.16	2.21	3
086_1	909.64	2.1	2.21	1
086_2	828.55	2.12	2.11	2
086_3	1320.98	2.15	2.22	3
088_1	749.48	2.08	2.15	1
088_2	530.13	2.08	2.16	2
088_3	750.07	2.03	2.02	3
090_1	786.57	2.08	2.17	1
090_2	374.48	2.05	2.19	2
090_3	414.51	2.11	2.22	3
091_1	755.18	2.08	2.16	1
091_2	549.7	2.08	2.22	2
091_3	1241.75	2.18	2.25	3
092_1	434.11	2.09	2.22	1
092_2	649.72	2.14	2.16	2
092_3	812.98	2.16	2.17	3
093_1	371.43	2.09	2.2	1
093_2	661.49	2.1	2.06	2
093_3	1342.14	2.15	2.19	3
094_1	902.99	2.1	2.17	1
094_2	473.86	2.09	2.15	2
094_3	801.93	2.16	2.21	3
095_1	1010.2	2.1	2.19	1
095_2	549.55	2.08	2.17	2
095_3	556.54	2.1	2.21	3
097_1	968.37	2.1	2.19	1
097_2	960.2	2.14	2.2	2
097_3	1199.09	2.18	2.24	3
098_1	677.98	2.08	2.18	1
098_2	691.85	2.14	2.19	2
098_3	1821.85	2.17	2.27	3
099_1	999.37	2.1	2.17	1
099_2	500.11	2.08	2.13	2
099_3	1397.01	2.18	2.26	3
100_1	335.65	2.09	2.17	1
100_2	445.01	2.1	2.19	2
100_3	537.46	2.09	2.22	3
101_1	350.03	2.11	2.24	1
101_2	449.93	2.08	2.13	2
101_3	807.88	2.18	2.2	3
102_1	487.25	2.08	2.2	1
102_2	750.23	2.12	2.15	2
102_3	1324.04	2.17	2.25	3
103_1	688.15	2.06	2.09	1
103_2	515.36	2.05	2	2
103_3	1139.92	2.16	2.21	3
104_1	343.05	2.09	2.17	1
104_2	445.2	2.1	2.16	2
104_3	748.21	2.17	2.17	3
105_1	692.35	2.11	2.11	1
105_2	393.68	2.08	2.13	2
105_3	501.63	2.1	2.19	3
106_1	960.31	2.11	2.19	1
106_2	653.79	2.1	2.14	2
106_3	1413.04	2.17	2.24	3
107_1	1432.21	2.1	2.2	1
107_2	1241.21	2.04	2.2	2
107_3	1632	2.17	2.25	3
108_1	688.82	2.11	2.13	1
108_2	295.29	2.07	2.09	2
108_3	718.56	2.15	2.16	3
109_1	854.03	2.09	2.17	1
109_2	937.09	2.07	2.14	2
109_3	1326.7	2.17	2.25	3
110_1	730.99	2.1	2.14	1
110_2	897.57	2.08	2.19	2
110_3	1255.73	2.18	2.23	3
111_1	1058.68	2.11	2.21	1
111_2	457.96	2.09	2.11	2
111_3	1601.95	2.18	2.28	3
112_1	877.63	2.1	2.18	1
112_2	1062.36	2.13	2.21	2
112_3	1638.28	2.17	2.25	3
114_1	977.34	2.11	2.21	1
114_2	1132.3	2.06	2.14	2
114_3	1541.38	2.19	2.26	3
115_1	1218.77	2.11	2.21	1
115_2	1176.12	2.07	2.19	2
115_3	933.31	2.18	2.2	3
116_1	506.34	2.05	2.17	1
116_2	716.98	2.04	2.14	2
116_3	441.2	2.11	2.2	3
132_1	409.34	2.1	2.25	1
132_2	329.86	2.1	2.14	2
132_3	726.24	2.18	2.15	3
133_1	362.04	2.1	2.24	1
133_2	401.54	2.1	2.22	2
133_3	693.77	2.17	2.13	3
201_1	733.04	2.08	2.14	1
201_2	702.93	2.03	2.12	2
201_3	1373.62	2.18	2.24	3
202_1	1314.09	2.12	2.24	1
202_2	662.57	2.08	2.24	2
202_3	690.76	2.16	2.18	3
203_1	489.3	2.07	2.25	1
203_2	1011.78	2.07	2.21	2
203_3	1092.2	2.18	2.21	3
204_1	683.56	2.08	2.1	1
204_2	490.69	2.09	2.16	2
204_3	386.14	2.12	2.21	3
205_1	1201.33	2.11	2.2	1
205_2	996.28	2.08	2.22	2
205_3	1129.96	2.17	2.18	3
206_1	1625.53	2.11	2.21	1
206_2	319.59	2.09	2.18	2
206_3	559.62	2.01	2.19	3
207_1	1351.76	2.11	2.23	1
207_2	1123.1	2.08	2.21	2
207_3	832.35	2.19	2.2	3
208_1	711.78	2.12	2.24	1
208_2	937.98	2.06	2.11	2
208_3	1547.1	2.18	2.25	3
209_1	1525.49	2.14	2.32	1
209_2	972.33	2.09	2.2	2
209_3	1361.96	2.19	2.25	3
210_1	456.57	2.06	2.19	1
210_2	660.1	2.06	2.12	2
210_3	1069.39	2.17	2.18	3
211_1	870.24	2.15	2.28	1
211_2	1141.69	2.12	2.2	2
211_3	1275.27	2.17	2.18	3
212_1	780.89	2.16	2.31	1
212_2	563.38	2.07	2.19	2
212_3	982.2	2.17	2.2	3
213_1	793.39	2.15	2.31	1
213_2	1045.05	2.13	2.21	2
213_3	1295.32	2.16	2.21	3
215_1	246.08	2.08	2.2	1
215_2	1038.29	2.15	2.24	2
215_3	1630.73	2.18	2.25	3
216_1	838.63	2.16	2.29	1
216_2	1189.17	2.12	2.21	2
216_3	1122.87	2.16	2.22	3
217_1	661.67	2.17	2.29	1
217_2	445.17	2.09	2.18	2
217_3	505.01	2.11	2.21	3
219_1	1753.94	2.15	2.32	1
219_2	1418.29	2.15	2.26	2
219_3	1710.32	2.18	2.26	3
221_1	1438.03	2.16	2.32	1
221_2	1060.76	2.12	2.23	2
221_3	1233.9	2.16	2.21	3
222_1	473.26	2.08	2.27	1
222_2	504.67	2.06	2.15	2
222_3	641.47	2.12	2.08	3
223_1	876.31	2.11	2.04	1
223_2	529.27	2.04	2.14	2
223_3	829.62	2.15	2.17	3
224_1	1447.56	2.13	2.25	1
224_2	716.69	2.1	2.17	2
224_3	766.35	2.12	2.11	3
225_1	1056.44	2.15	2.28	1
225_2	1017	2.12	2.23	2
225_3	491.37	2.08	2.2	3
226_1	730.98	2.14	2.23	1
226_2	776	2.12	2.2	2
226_3	492.09	2.07	2.19	3
227_1	478.07	2.07	2.22	1
227_2	652.83	2.07	2.19	2
227_3	200.06	2.1	2.16	3
228_1	299.95	2.08	2.23	1
228_2	860.65	2.1	2.2	2
228_3	400.92	2.09	2.21	3
229_1	638.49	2.15	2.16	1
229_2	807.31	2.07	2.14	2
229_3	792.84	2.14	2.14	3
230_1	526.99	2.07	2.21	1
230_2	578.61	2.05	2.15	2
230_3	448.14	2.07	2.14	3
231_1	266.54	2.06	2.16	1
231_2	666.28	2.07	2.18	2
231_3	546.55	2.06	2.17	3
232_1	569.74	2.07	2.24	1
232_2	822.27	2.1	2.19	2
232_3	403.54	2.09	2.22	3
233_1	977.18	2.15	2.17	1
233_2	1053.49	2.1	2.17	2
233_3	474.77	2.08	2.18	3
234_1	685.7	2.16	2.24	1
234_2	652.93	2.05	2.13	2
234_3	866.1	2.13	2.14	3
237_1	501.33	2.06	2.19	1
237_2	1128.66	2.1	2.22	2
237_3	512.94	2.07	2.15	3
238_1	699.8	2.15	2.21	1
238_2	1117.81	2.09	2.2	2
238_3	812.33	2.13	2.15	3
241_1	305.04	2.06	2.16	1
241_2	798.7	2.05	2.13	2
241_3	1053.43	2.14	2.18	3
242_1	634.99	2.16	2.15	1
242_2	479.16	2.07	2.14	2
242_3	1080.16	2.15	2.16	3
243_1	871.22	2.16	2.25	1
243_2	1533.99	2.12	2.25	2
243_3	1154.74	2.15	2.19	3
244_1	785.02	2.15	2.22	1
244_2	769.78	2.07	2.17	2
244_3	479.8	2.09	2.2	3
245_1	419.9	2.06	2.18	1
245_2	905.76	2.08	2.17	2
245_3	563.05	2.07	2.18	3
246_1	507.59	2.06	2.18	1
246_2	512.6	2.07	2.16	2
246_3	508.29	2.08	2.24	3
247_1	993.37	2.16	2.28	1
247_2	671.99	2	1.92	2
247_3	822.08	2.12	2.12	3
248_1	799.38	2.16	2.29	1
248_2	691.24	2.03	2.05	2
248_3	565.59	2.07	2.21	3
249_1	829.92	2.17	2.26	1
249_2	643.86	2.03	2.07	2
249_3	1067.49	2.15	2.21	3
250_1	476.88	2.07	2.24	1
250_2	514.43	2.04	2.09	2
250_3	476.48	2.06	2.21	3
251_1	345.5	2.05	2.14	1
251_2	584.48	2.04	2.12	2
251_3	930.44	2.15	2.17	3
252_1	418.75	2.05	2.21	1
252_2	474.76	2.04	2.09	2
252_3	700.57	2.11	2.02	3
253_1	957.97	2.18	2.28	1
253_2	731.41	2.04	2.08	2
253_3	590.3	2.06	2.17	3
254_1	457.45	2.07	2.24	1
254_2	401.98	2.04	2.04	2
254_3	519.58	2.06	2.18	3
255_1	927.66	2.14	2.17	1
255_2	431.73	2.06	2.14	2
255_3	492.52	2.03	2.01	3
256_1	765.19	2.12	2.06	1
256_2	505.75	2.03	2.03	2
256_3	754.2	2.12	2.09	3
257_1	966.38	2.14	2.26	1
257_2	330.75	2.03	2	2
257_3	851.7	2.12	2.09	3
258_1	712.38	2.16	2.23	1
258_2	581.88	2.05	2.13	2
258_3	505.98	2.05	2.17	3
259_1	528.57	2.04	2.18	1
259_2	392.45	2.02	1.96	2
259_3	410.49	2.07	2.13	3
260_1	724.12	2.13	2.09	1
260_2	399.89	2.04	2.05	2
260_3	963.82	2.12	2.13	3
261_1	287.73	2.01	2.02	1
261_2	364.04	2.07	2.11	2
261_3	690.89	2.13	2.08	3
262_1	575.26	2.05	2.17	1
262_2	380.18	2.06	2.13	2
262_3	774.53	2.13	2.13	3
263_1	656.23	2.12	2.17	1
263_2	290.2	2.02	2.02	2
263_3	433.47	2.08	2.2	3
264_1	406.68	2.07	2.22	1
264_2	665.03	2.02	2.05	2
264_3	668.64	2.15	2.11	3
265_1	428.04	2.06	2.19	1
265_2	296.55	2.04	2.08	2
265_3	495.79	2.08	2.15	3
266_1	515.3	2.04	2.22	1
266_2	1131.82	2.08	2.18	2
266_3	779.8	2.12	2.09	3
267_1	481.61	2.03	2.16	1
267_2	739.02	2.03	2.04	2
267_3	1158.33	2.14	2.15	3
268_1	988.51	2.16	2.25	1
268_2	823.69	2.04	2.04	2
268_3	542.71	2.06	2.16	3
269_1	696.05	2.14	2.19	1
269_2	531.14	2.06	2.16	2
269_3	527.05	2.08	2.19	3
270_1	749.24	2.15	2.24	1
270_2	635.27	2.01	2.1	2
270_3	587.6	2.03	2.09	3
271_1	350.91	2.05	2.2	1
271_2	562.82	2.04	2.14	2
271_3	640.26	2.12	2.09	3
272_1	1301.45	2.14	2.25	1
272_2	412.45	2.04	2.15	2
272_3	546.18	2.08	2.23	3
274_1	331.76	2.04	2.13	1
274_2	401.16	2	2.18	2
274_3	461.99	2.07	2.2	3
276_1	513.11	2.05	2.21	1
276_2	792.38	2.22	2.26	2
276_3	509.4	2.09	2.24	3
277_1	331.57	2.06	2.19	1
277_2	374.88	2.03	2.17	2
277_3	984.43	2.17	2.2	3
280_1	825.94	2.16	2.24	1
280_2	640.37	2.29	2.26	2
280_3	929.55	2.18	2.17	3
281_1	591.27	2.02	2.19	1
281_2	676.33	2.2	2.25	2
281_3	862.9	2.15	2.14	3
283_1	413.24	2.07	2.24	1
283_2	984.37	2.12	2.26	2
283_3	1268.84	2.19	2.23	3
285_1	778.83	2.18	2.22	1
285_2	1152.09	2.1	2.24	2
285_3	1002.35	2.19	2.19	3
287_1	870.03	2.15	2.23	1
287_2	1439.43	2.12	2.29	2
287_3	1184.98	2.17	2.22	3
288_1	777.46	2.14	2.21	1
288_2	1162.64	2.1	2.28	2
288_3	468.68	2.09	2.23	3
289_1	1078.15	2.15	2.24	1
289_2	1092.62	2.09	2.25	2
289_3	1170.46	2.17	2.21	3
290_1	883.05	2.16	2.22	1
290_2	1027.9	2.04	2.21	2
290_3	984.71	2.17	2.16	3
291_1	1379.1	2.15	2.27	1
291_2	1194.36	2.08	2.26	2
291_3	1109.2	2.17	2.18	3
292_1	746.32	2.16	2.21	1
292_2	953.53	2.05	2.26	2
292_3	1338.47	2.17	2.22	3
294_1	487.37	2.08	2.27	1
294_2	979.83	2.03	2.19	2
294_3	863.94	2.17	2.16	3
296_1	1074.55	2.17	2.27	1
296_2	1567.96	2.08	2.27	2
296_3	803.6	2.17	2.15	3
297_1	791.79	2.17	2.22	1
297_2	1660.68	2.09	2.28	2
297_3	963.1	2.17	2.16	3
298_1	871.43	2.16	2.24	1
298_2	661.68	2.03	2.17	2
298_3	631.55	2.16	2.11	3
299_1	1169.14	2.17	2.28	1
299_2	560.96	2.01	2.21	2
299_3	1224.69	2.17	2.22	3
300_1	716.58	2.17	2.22	1
300_2	497.76	2.02	2.16	2
300_3	803.67	2.16	2.14	3
301_1	403.22	2.08	2.27	1
301_2	1102.03	2.1	2.2	2
301_3	924.95	2.17	2.16	3
302_1	782.51	2.13	2.13	1
302_2	1307.39	2.14	2.26	2
302_3	729.82	2.19	2.12	3
303_1	397.02	2.06	2.13	1
303_2	776.28	2.1	2.11	2
303_3	730.96	2.16	2.12	3
304_1	379.5	2.08	2.2	1
304_2	739.55	2.13	2.26	2
304_3	419.49	2.12	2.26	3
305_1	464.76	2.07	2.23	1
305_2	803.32	2.12	2.26	2
305_3	676.39	2.16	2.13	3
306_1	1181.34	2.16	2.27	1
306_2	1116.9	2.13	2.28	2
306_3	1366.07	2.17	2.23	3
307_1	683.18	2.14	2.16	1
307_2	529.63	2.03	2.16	2
307_3	807.83	2.17	2.15	3
308_1	396.41	2.07	2.2	1
308_2	738.37	2.1	2.18	2
308_3	725.15	2.15	2.14	3
309_1	913.83	2.14	2.17	1
309_2	1165.5	2.13	2.23	2
309_3	1743.34	2.17	2.24	3
310_1	696.82	2.13	2.16	1
310_2	588.19	2.01	2.19	2
310_3	738	2.16	2.12	3
311_1	397.02	2.08	2.15	1
311_2	1185.21	2.13	2.24	2
311_3	1518.92	2.18	2.25	3
312_1	750.73	2.13	2.15	1
312_2	963.47	2.11	2.23	2
312_3	1444.28	2.17	2.22	3
313_1	485	2.06	2.19	1
313_2	643.24	2.13	2.16	2
313_3	727.35	2.15	2.12	3
314_1	1166.42	2.13	2.21	1
314_2	739.72	2.12	2.18	2
314_3	1047.4	2.17	2.19	3
315_1	408.92	2.08	2.23	1
315_2	1198.63	2.13	2.26	2
315_3	810.45	2.16	2.12	3
316_1	820.26	2.12	2.17	1
316_2	1160.47	2.13	2.26	2
316_3	584.31	2.09	2.23	3
317_1	379.73	2.04	2.14	1
317_2	687.88	2.11	2.16	2
317_3	857.53	2.13	2.15	3
318_1	978.42	2.15	2.21	1
318_2	500.43	2.04	2.16	2
318_3	953.39	2.16	2.17	3
319_1	1117.6	2.13	2.22	1
319_2	699.69	2.12	2.18	2
319_3	945.04	2.17	2.17	3
320_1	391.61	2.08	2.23	1
320_2	1029.54	2.15	2.26	2
320_3	725.49	2.16	2.13	3
321_1	739.68	2.1	2.14	1
321_2	1460.57	2.13	2.3	2
321_3	1253.51	2.16	2.22	3
322_1	275.71	2.08	2.18	1
322_2	555.23	2.03	2.2	2
322_3	513.9	2.12	2.27	3
323_1	493.3	2.07	2.22	1
323_2	570.1	2	2.08	2
323_3	779.08	2.15	2.13	3
324_1	971.35	2.13	2.19	1
324_2	1285.53	2.12	2.22	2
324_3	918.19	2.17	2.18	3
325_1	849.27	2.12	2.14	1
325_2	537.23	2.01	2.12	2
325_3	384.2	2.04	2	3
326_1	703.23	2.1	2.07	1
326_2	869.82	2.09	2.16	2
326_3	248.54	2.1	2.12	3
327_1	361.47	2.07	2.17	1
327_2	487.54	2.01	2.12	2
327_3	391.98	2.05	2.08	3
328_1	340.02	2.09	2.23	1
328_2	653.61	2.06	2.14	2
328_3	514.12	2.07	2.18	3
329_1	645	2.09	2.1	1
329_2	1250.67	2.11	2.25	2
329_3	532.82	2.06	2.17	3
331_1	767.49	2.11	2.13	1
331_2	919.79	2.1	2.17	2
331_3	1435.58	2.14	2.17	3
332_1	339.4	2.08	2.16	1
332_2	826.91	2.09	2.17	2
332_3	1109.85	2.15	2.13	3
333_1	533.78	2.06	2.19	1
333_2	1045.97	2.09	2.22	2
333_3	585.27	2.02	2.03	3
334_1	261.15	2.07	2.18	1
334_2	483.43	2.04	2.21	2
334_3	548.91	2.05	2.14	3
335_1	528.5	2.07	2.23	1
335_2	891.66	2.09	2.19	2
335_3	474.25	2.07	2.21	3
336_1	379.19	2.06	2.16	1
336_2	422.19	2.04	2.18	2
336_3	812.89	2.14	2.09	3
337_1	731.84	2.13	2.09	1
337_2	732.73	2.07	2.12	2
337_3	540.42	2.05	2.17	3
338_1	505.94	2.07	2.22	1
338_2	1059.08	2.11	2.24	2
338_3	494.97	2.07	2.2	3
339_1	986.08	2.12	2.1	1
339_2	1020.29	2.11	2.2	2
339_3	773.54	2.17	2.09	3
340_1	712.26	2.12	2.08	1
340_2	727.85	2.06	2.18	2
340_3	707.66	2.15	2.04	3
341_1	1056.58	2.13	2.17	1
341_2	780.57	2.07	2.21	2
341_3	1018.28	2.16	2.14	3
342_1	1134.39	2.12	2.18	1
342_2	892.44	2.09	2.21	2
342_3	1124.22	2.16	2.15	3
343_1	673.22	2.09	2.1	1
343_2	722.27	2.08	2.15	2
343_3	872.38	2.15	2.06	3
344_1	1046.71	2.12	2.15	1
344_2	519.77	2.04	2.24	2
344_3	950.81	2.17	2.13	3
345_1	551.68	2.06	2.21	1
345_2	819.27	2.1	2.22	2
345_3	754.57	2.17	2.1	3
346_1	492.38	2.09	2.25	1
346_2	383.39	2.04	2.22	2
346_3	545.64	2.07	2.2	3
347_1	498.09	2.05	2.17	1
347_2	764.78	2.08	2.12	2
347_3	1208.13	2.16	2.16	3
348_1	452.12	2.08	2.24	1
348_2	1364.44	2.1	2.24	2
348_3	644.76	2.16	2.02	3
349_1	822.51	2.13	2.1	1
349_2	567.29	2.03	2.18	2
349_3	444.88	2.06	2.12	3
350_1	662.74	2.12	2.05	1
350_2	863.54	2.09	2.2	2
350_3	660.27	2.13	1.97	3
351_1	1001.6	2.12	2.14	1
351_2	821.33	2.1	2.23	2
351_3	1012.49	2.14	2.08	3
352_1	927.65	2.15	2.14	1
352_2	1108.31	2.1	2.23	2
352_3	329.65	2.09	2.2	3
354_1	873.08	2.13	2.14	1
354_2	1077.27	2.09	2.18	2
354_3	320.33	2.08	2.22	3
355_1	793.76	2.14	2.1	1
355_2	1118.63	2.1	2.22	2
356_1	934.61	2.14	2.09	1
356_2	1076.82	2.1	2.21	2
356_3	448.12	2.06	2.13	3
357_1	1287.56	2.15	2.19	1
357_2	796.4	2.09	2.22	2
357_3	749.91	2.17	2.09	3
358_1	976.46	2.17	2.15	1
358_2	1184.57	2.12	2.25	2
358_3	869.79	2.16	2.08	3
359_1	750.31	2.18	2.11	1
359_2	414.61	2.04	2.2	2
359_3	281.94	2.08	2.17	3
360_1	767.87	2.16	2.1	1
360_2	713.87	2.19	2.21	2
360_3	660.16	2.13	2.01	3
363_1	881.23	2.17	2.14	1
363_2	703.88	1.9	1.67	2
363_3	926.28	2.15	2.09	3
364_1	887.28	2.17	2.13	1
364_2	1197.43	2.14	2.18	2
364_3	670.55	2.14	2.02	3
366_1	697.15	2.15	2.07	1
366_2	517.75	2.04	2.22	2
366_3	766.41	2.16	2.02	3
367_1	424.26	2.09	2.25	1
367_2	474.29	2.07	2.27	2
367_3	542.1	2.07	2.18	3
368_1	472.32	2.1	2.26	1
368_2	473.38	2.06	2.22	2
368_3	1159.19	2.17	2.13	3
369_1	412.48	2.08	2.27	1
369_2	1076.82	2.17	2.26	2
369_3	991.36	2.18	2.13	3
370_1	974.12	2.13	2.14	1
370_2	856.98	2.17	2.2	2
370_3	910.91	2.15	2.08	3
371_1	1156.59	2.14	2.18	1
371_2	590.2	2.02	2.13	2
371_3	708.53	2.15	2.02	3
372_1	1461.88	2.13	2.2	1
372_2	668.76	2.21	2.19	2
372_3	508.52	2.07	2.19	3
373_1	1194.45	2.13	2.16	1
373_2	590.85	2.02	2.2	2
373_3	1028.32	2.12	1.96	3
374_1	570.48	2.05	2.19	1
374_2	829.08	2.18	2.25	2
374_3	830.33	2.13	2.07	3
375_1	778.91	2.11	2.03	1
375_2	537.38	2.03	2.21	2
375_3	535.73	2.08	2.21	3
376_1	714.05	2.1	1.98	1
376_2	1189.39	2.16	2.21	2
376_3	1117.69	2.15	2.13	3
377_1	565.29	2.04	2.12	1
377_2	1242.69	2.16	2.24	2
377_3	333.53	2.12	2.3	3
378_1	1465.52	2.12	2.15	1
378_2	429.74	2.05	2.21	2
378_3	578.92	2.06	2.19	3
379_1	919.62	2.1	2.1	1
379_2	1197	2.16	2.26	2
379_3	481.63	2.09	2.25	3
380_1	1080.65	2.11	2.1	1
380_2	718.97	2.19	2.11	2
380_3	964.88	2.14	2.06	3
381_1	852.55	2.12	2.06	1
381_2	1152.76	2.16	2.24	2
381_3	1243.29	2.16	2.16	3
382_1	1117.58	2.12	2.15	1
382_2	848.23	2.18	2.22	2
382_3	874.2	2.16	2.08	3
383_1	518.67	2.07	2.23	1
383_2	554.61	2.03	2.19	2
383_3	797.72	2.15	2.07	3
384_1	760.51	2.12	2.03	1
384_2	479.21	2.04	2.21	2
384_3	383.25	2.1	2.24	3
385_1	542.37	2.06	2.23	1
385_2	814.32	2.2	2.21	2
385_3	576.21	2.08	2.23	3
386_1	755.56	2.13	2.06	1
386_2	887.04	2.19	2.21	2
386_3	819.87	2.16	2.08	3
387_1	854.39	2.12	2.1	1
387_2	876.74	2.2	2.2	2
387_3	1067.29	2.16	2.14	3
388_1	772.89	2.1	2.04	1
388_2	469.45	2.06	2.24	2
388_3	580.21	2.08	2.24	3
389_1	987.82	2.13	2.12	1
389_2	669.78	2.2	2.2	2
389_3	578.35	2.08	2.22	3
390_1	369.57	2.09	2.24	1
390_2	703.41	2.2	2.16	2
390_3	326.37	2.09	2.22	3
391_1	707.62	2.12	2.05	1
391_2	740.65	2.19	2.21	2
391_3	884.52	2.15	2.11	3
392_1	743.45	2.12	2.04	1
392_2	749.69	2.2	2.21	2
392_3	1077.37	2.17	2.16	3
393_1	891.96	2.13	2.11	1
393_2	1478.45	2.15	2.24	2
393_3	835.62	2.16	2.1	3
394_1	871.56	2.13	2.09	1
394_2	635.88	2.21	2.15	2
394_3	894.89	2.17	2.11	3
395_1	554.37	2.08	2.25	1
395_2	802.68	2.17	2.08	2
395_3	571.73	2.08	2.23	3
396_1	744.97	2.12	2.06	1
396_2	1162.29	2.18	2.23	2
396_3	387.6	2.11	2.22	3
398_1	785.11	2.14	2.21	1
398_2	1245.09	2.17	2.25	2
398_3	838.08	2.17	2.08	3
399_1	780.17	2.15	2.24	1
399_2	453.05	2.06	2.24	2
399_3	663.08	2.05	2.17	3
400_1	760.82	2.16	2.24	1
400_2	867.86	2.18	2.18	2
400_3	643.94	2.04	2.16	3
401_1	911.27	2.16	2.25	1
401_2	1064.8	2.16	2.19	2
401_3	891.12	2.16	2.09	3
402_1	794.72	2.15	2.2	1
402_2	1198.79	2.18	2.26	2
402_3	449.98	2.1	2.23	3
403_1	703.83	2.17	2.2	1
403_2	812.22	2.18	2.19	2
403_3	343.87	2.1	2.23	3
404_1	410.82	2.09	2.23	1
404_2	440.64	2.05	2.2	2
404_3	501	2.1	2.25	3
405_1	583.04	2.06	2.19	1
405_2	334.63	2.08	2.24	2
405_3	579.2	2.08	2.22	3
406_1	814.36	2.17	2.22	1
406_2	371.04	2.06	2.25	2
406_3	783.01	2.18	2.06	3
407_1	673.43	2.17	2.21	1
407_2	458.51	2.03	2.2	2
407_3	704.84	2.18	1.96	3
408_1	638.36	2.17	2.2	1
408_2	352.64	2.06	2.22	2
408_3	292.76	2.11	2.21	3
409_1	334.25	2.11	2.24	1
409_2	701.73	2.2	2.19	2
409_3	850.61	2.16	2.08	3
410_1	375.21	2.1	2.21	1
410_2	1118.97	2.17	2.22	2
410_3	575.81	2.08	2.24	3
411_1	964.75	2.16	2.23	1
411_2	770.73	2.18	2.17	2
411_3	743.23	2.15	2.06	3
413_1	827.15	2.17	2.17	1
413_2	704.73	2.2	2.16	2
413_3	441.12	2.08	2.14	3
414_1	1223.96	2.16	2.22	1
414_2	1768.46	2.14	2.25	2
414_3	654.65	2.12	1.94	3
415_1	1240.82	2.16	2.23	1
415_2	1543.72	2.12	2.21	2
415_3	1268.31	2.15	2.13	3
417_1	995.71	2.16	2.18	1
417_2	1119.53	2.17	2.24	2
417_3	1370.85	2.15	2.15	3
418_1	1279.36	2.16	2.2	1
418_2	559.14	2.04	2.23	2
418_3	923.11	2.17	2.08	3
419_1	1351.03	2.15	2.24	1
419_2	803.41	2.18	2.19	2
419_3	720.96	2.17	2.04	3
420_1	687.67	2.17	2.14	1
420_2	566.89	2.01	2.1	2
420_3	703.61	2.16	2.03	3
421_1	369.44	2.09	2.17	1
421_2	737.88	2.18	2.06	2
421_3	1422.82	2.15	2.16	3
423_1	501.23	2.05	2.13	1
423_2	461.65	1.99	2.04	2
423_3	505.46	2.05	2.26	3
424_1	1016.43	2.1	2.02	1
424_2	633.07	2.2	2.13	2
424_3	372.42	2.08	2.2	3
425_1	550.89	2.06	2.19	1
425_2	411.35	2.05	2.23	2
425_3	454.12	2.03	2.12	3
426_1	475.83	2.07	2.16	1
426_2	489.1	2.03	2.14	2
426_3	357.82	2.06	2.03	3
427_1	834.22	2.11	2.14	1
427_2	753.15	2.14	1.97	2
427_3	548.1	2.01	2.05	3
430_1	420.11	2.07	2.14	1
430_2	397.2	2.05	2.25	2
430_3	403.4	2.07	2.17	3
431_1	306.73	2.12	2.27	1
431_2	290.98	2.08	2.26	2
431_3	364.9	2.05	2.09	3
432_1	374.11	2.09	2.22	1
432_2	506.82	2.05	2.21	2
432_3	318.32	2.06	2.06	3
434_1	802.17	2.11	2.11	1
434_2	574.33	2	2.15	2
434_3	428.31	2.07	2.17	3
435_1	347.31	2.07	2.18	1
435_2	369.53	2.05	2.26	2
435_3	321.98	2.03	2.05	3
437_1	356.55	2.09	2.22	1
437_2	671.58	2.19	2.15	2
437_3	564.27	2.01	2.12	3
438_1	325.13	2.08	2.22	1
438_2	647.44	2.18	2.12	2
438_3	287.46	2.03	2.02	3
439_1	360.58	2.06	2.17	1
439_2	1054.16	2.15	2.17	2
439_3	498.72	2.02	2.12	3
440_1	525.97	2.04	2.14	1
440_2	855.25	2.15	2.16	2
440_3	346.83	2.06	2.23	3
D_1	807.09	2.15	2.14	1
D_2	502.87	2.07	2.21	2
D_3	651.64	2.16	2.11	3
K_1	386.36	2.09	2.2	1
K_2	484.6	2.08	2.21	2
K_3	425.48	2.11	2.25	3
LAP001B	549.21	2.05	2.21	1
LAP001D	694.34	2.06	2.06	1
LAP002C	1138.51	2.11	2.15	1
LAP002A	1065.7	2.13	2.17	1
LAP002D	491.28	2.02	2.19	1
LAP003A	851.5	2.12	2.07	1
LAP003B	1117.91	2.12	2.08	1
LAP003D	929.08	2.12	2.07	1
LAP004B	659.4	2.16	2.05	1
LAP004C	653.07	2.11	2.01	1
LAP005B	1226.5	2.14	2.17	1
LAP005D	813.69	2.16	2.09	1
LAP005C	1178.19	2.16	2.13	1
LAP006B	923.73	2.13	2.1	1
LAP006D	964.23	2.14	2.1	1
LAP006C	1074.43	2.16	2.14	1
LAP007D	1158.18	2.14	2.1	1
LAP007C	738.26	2.15	2.03	1
LAP008B	1319.27	2.12	2.06	1
LAP008C	1243.93	2.15	2.13	1
LAP008D	1005	2.14	2.1	1
LAP009A	921.3	2.15	2.09	1
LAP009C	948.05	2.16	2.12	1
LAP009B	1425.43	2.16	2.19	1
LAP010D	1229.69	2.15	2.16	1
LAP010A	932.22	2.17	2.1	1
LAP011C	775.2	2.15	2.08	1
LAP011B	1080.18	2.16	2.14	1
LAP012A	1039.02	2.13	2.1	1
LAP011D	1140.01	2.14	2.13	1
LAP012B	750.9	2.11	1.96	1
LAP012D	678.76	2.13	1.98	1
LAP013B	980.53	2.16	2.05	1
LAP013D	652.39	2.13	2	1
LAP013C	764.25	2.15	2.02	1
LAP014C	778.83	2.13	2.04	1
LAP014D	1093.76	2.13	2.06	1
LAP014B	1133.59	2.13	2.12	1
LAP015A	804.78	2.13	2.04	1
LAP015B	1233.83	2.15	2.1	1
LAP015C	847.83	2.13	2.02	1
LAP016D	988.27	2.14	2.09	1
LAP017C	1021.27	2.15	2.11	1
LAP017D	760.19	2.14	2.01	1
LAP018B	1232.47	2.15	2.1	1
LAP018D	1256.52	2.13	2.02	1
LAP018C	966.11	2.15	2.07	1
LAP019B	1004.61	2.14	2.09	1
LAP019C	998.14	2.15	2.1	1
LAP019D	488.42	2.07	2.22	1
LAP020A	976.91	2.14	2.07	1
LAP020B	687.65	2.16	2	1
LAP020C	826.88	2.16	2.06	1
LAP021A	868.86	2.16	2.07	1
LAP021B	661.46	2.13	1.94	1
LAP021D	673.13	2.16	1.95	1
LAP022B	1068.88	2.17	2.1	1
LAP022E	849.17	2.18	2.06	1
LAP023A	665.25	2.17	1.96	1
LAP023B	873.87	2.18	2.05	1
LAP023D	1055.01	2.16	2.1	1
LAP024B	1415.84	2.16	2.16	1
LAP024C	1385.07	2.17	2.15	1
LAP025A	473.52	2.07	2.19	1
LAP026C	1112.59	2.17	2.1	1
LAP026D	886.42	2.17	2.06	1
LAP027A	1318.02	2.17	2.14	1
LAP027D	542.92	2.07	2.16	1
LAP027B	1181.71	2.18	2.14	1
LAP028D	1280.94	2.13	2.11	1
LAP028B	1158.23	2.15	2.11	1
LAP030A	966.79	2.16	2.09	1
LAP029B	1379.5	2.16	2.16	1
LAP031A	1511.8	2.15	2.14	1
LAP030B	958.08	2.16	2.09	1
LAP031D	1122.45	2.16	2.11	1
LAP031B	1488.91	2.16	2.18	1
LAP032E	564.24	2.05	2.16	1
LAP032D	1049.45	2.15	2.07	1
LAP033B	1234.87	2.13	2.04	1
LAP033A	844.49	2.14	2	1
LAP034B	1071.59	2.12	2	1
LAP033C	944.2	2.14	2.03	1
LAP034C	995.49	2.12	2.02	1
LAP034D	1002.53	2.12	2.03	1
LAP035D	526.03	2.08	2.18	1
LAP035C	812.63	2.12	1.96	1
LAP036A	1295.12	2.1	2	1
LAP036C	1430.39	2.12	2.09	1
LAP037B	1257.45	2.14	2.02	1
LAP037C	1293.17	2.14	2	1
LAP037D	1136.98	2.15	2.04	1
LAP038B	879.88	2.15	2.02	1
LAP038A	956.04	2.16	2.05	1
LAP039A	1190.02	2.15	2.08	1
LAP038C	928.07	2.16	2.05	1
LAP039D	1177.76	2.15	2.09	1
LAP039B	1268.61	2.15	2.09	1
LAP040A	1076.52	2.14	2.06	1
LAP040C	1493.21	2.14	2.12	1
LAP041B	1417.63	2.12	2.07	1
LAP040D	1442.83	2.12	2.08	1
LAP041C	929.46	2.11	2.15	1
LAP042A	669.73	2.12	2.11	1
LAP042D	1012.55	2.12	2.21	1
LAP042B	1498.18	2.14	2.23	1
LAP043B	966.51	2.13	2.2	1
LAP043A	1087.34	2.13	2.24	1
LAP043C	676.77	2.1	2.15	1
LAP044A	742.68	2.14	2.15	1
LAP044B	953.98	2.08	2.16	1
LAP044C	1572.14	2.12	2.23	1
LAP045B	1234.43	2.12	2.24	1
LAP045C	1200.78	2.13	2.23	1
LAP045D	1310.82	2.13	2.22	1
LAP046B	1417.76	2.14	2.2	1
LAP046A	1491.37	2.14	2.26	1
LAP047B	1112.97	2.11	2.18	1
LAP046D	1359.28	2.16	2.25	1
LAP048B	1313.3	2.08	2.21	1
LAP047D	1332.71	2.1	2.26	1
LAP048D	850.6	2.06	2.15	1
LAP048C	1238.42	2.09	2.22	1
LAP049B	1178.03	2.08	2.17	1
LAP049C	1297.32	2.12	2.18	1
LAP049D	701.94	2.1	2.1	1
LAP050A	799.62	2.1	2.11	1
LAP050B	858.57	2.1	2.06	1
LAP050C	860.17	2.14	2.19	1
LAP051A	781.58	2.07	1.85	1
LAP051B	759.43	2.11	2.1	1
LAP051C	698.4	2.11	2.07	1
LAP052A	1027.06	2.12	2.11	1
LAP052C	407.1	2.07	2.26	1
LAP052B	897.57	2.13	2.15	1
LAP053C	521.96	2.02	2.02	1
LAP053B	560.64	2.03	2.15	1
LAP053D	520.29	1.96	1.77	1
LAP054A	1011.27	2.11	2.18	1
LAP054B	736.54	2.1	2.06	1
LAP054C	957	2.13	2.17	1
LAP055B	725.84	2.13	2.13	1
LAP055A	900.18	2.13	2.18	1
LAP055D	453.57	2.06	2.2	1
LAP056A	574.36	2.06	2.21	1
LAP056C	566.94	2.05	2.14	1
LAP056B	1167.41	2.06	2.17	1
LAP057C	735.26	2.06	2.1	1
LAP057A	955	2.07	2.15	1
LAP057D	724.79	2.14	2.05	1
LAP058C	765.39	2.14	2.09	1
LAP059A	828.41	2.16	2.16	1
LAP058D	992.96	2.18	2.18	1
LAP059B	912.07	2.15	2.17	1
LAP059D	1034.06	2.15	2.15	1
LAP060B	581.3	2.05	2.19	1
LAP060C	1108.73	2.16	2.18	1
LAP061B	828.2	2.07	2.06	1
LAP060D	663.19	2.13	2.06	1
LAP061D	927.26	2.14	2.16	1
LAP061C	1002.72	2.17	2.16	1
LAP062A	989.67	2.13	2.11	1
LAP062D	1079.47	2.15	2.18	1
LAP063A	572.25	2.03	2.16	1
LAP063B	646.1	2.18	2.11	1
LAP064A	904.74	2.16	2.17	1
LAP063D	888.91	2.17	2.14	1
LAP064B	688.03	2.07	2.07	1
LAP065A	861.73	2.19	2.14	1
LAP065D	1075.77	2.17	2.15	1
LAP065B	977.21	2.18	2.18	1
LAP066B	577.42	2.06	2.16	1
LAP066C	1003.91	2.13	2.15	1
LAP066D	786.16	2.16	1.87	1
LAP067C	535.94	2.08	2.19	1
LAP067A	837.74	2.24	2.13	1
LAP067D	588.41	2.06	2.19	1
LAP068A	991.57	2.17	2.01	1
LAP068B	1319.16	2.18	2.15	1
LAP068C	718.76	2.24	2.05	1
LAP069A	897.32	2.21	2.05	1
LAP069C	837.03	2.24	2.13	1
LAP070A	1602.43	2.18	2.15	1
LAP069D	1241.9	2.2	2.13	1
LAP070B	1099.07	2.22	2.12	1
LAP070C	817.28	2.24	2.1	1
LAP071C	1142.2	2.24	2.15	1
LAP071A	771.16	2.26	2.13	1
LAP072B	578.56	2.05	2.14	1
LAP071D	1019.25	2.23	2.16	1
LAP072C	483.49	2.06	2.12	1
LAP072D	650.58	2.28	2.1	1
LAP073B	1495.77	2.21	2.18	1
LAP073C	520.11	2.07	2.22	1
LAP073D	644.61	2.24	1.95	1
LAP074B	867.64	2.26	2.15	1
LAP074C	997.13	2.23	2.14	1
LAP074D	729.49	2.27	2.12	1
LAP075A	1224.27	2.13	2.04	1
LAP075D	1247.76	2.16	2.14	1
LAP075B	1327.81	2.17	2.22	1
LAP076A	1202.67	2.19	2.18	1
LAP076B	1491.89	2.21	2.27	1
LAP076C	836.29	2.22	2.23	1
LAP077A	1074.26	2.2	2.23	1
LAP077C	1483.4	2.19	2.21	1
LAP077B	1230.72	2.2	2.26	1
LAP078A	784.02	2.21	2.24	1
LAP078C	810	2.21	2.17	1
LAP079A	1246.03	2.19	2.18	1
LAP078D	761.52	2.22	2.22	1
LAP079C	767.49	2.23	2.23	1
LAP080A	1435.26	2.18	2.18	1
LAP079D	816.82	2.2	2.11	1
LAP080B	539.71	2.09	2.21	1
LAP080D	592.11	2.03	2.02	1
LAP081B	982.98	2.22	2.25	1
LAP081D	1203.62	2.21	2.24	1
LAP081C	645.06	2.24	2.17	1
LAP082B	1653.48	2.19	2.22	1
LAP082A	1280.47	2.21	2.27	1
LAP083A	439.22	2.09	2.12	1
LAP082D	1008.62	2.21	2.26	1
LAP083D	538.07	2.06	2.14	1
LAP083C	677.92	2.23	2.15	1
LAP084C	940.42	2.21	2.18	1
LAP084D	906.58	2.22	2.2	1
LAP084B	730.55	2.23	2.2	1
LAP085C	527.23	2.07	2.16	1
LAP085A	904.35	2.2	2.2	1
LAP085D	1219.6	2.19	2.17	1
LAP086A	822.67	2.21	2.16	1
LAP086D	699.72	2.21	2.18	1
LAP086C	768.17	2.22	2.2	1
LAP087A	823.6	2.23	2.19	1
LAP087C	660.3	2.23	2.2	1
LAP087D	535.29	2.07	2.15	1
LAP088A	530.28	2.08	2.2	1
LAP089C	545.98	2.08	2.2	1
LAP089B	799.16	2.22	2.18	1
LAP089D	961.8	2.22	2.23	1
LAP090C	1292.89	2.2	2.24	1
LAP090B	1054.01	2.23	2.23	1
LAP091A	529.22	2.08	2.19	1
LAP090D	818.29	2.22	2.18	1
LAP091B	995.78	2.22	2.22	1
LAP091D	1229.3	2.2	2.13	1
LAP092B	1615.26	2.2	2.21	1
LAP092C	1672.44	2.18	2.27	1
LAP093B	1439.39	2.18	2.27	1
LAP092D	996.33	2.19	2.25	1
LAP093C	1113.71	2.18	2.22	1
LAP093D	1711.44	2.19	2.29	1
LAP094C	1997.94	2.18	2.26	1
LAP094B	793.32	2.19	2.26	1
LAP094D	952.99	2.18	2.27	1
LAP095A	1195.41	2.2	2.27	1
LAP096A	1182.42	2.19	2.25	1
LAP095D	1420.15	2.19	2.28	1
LAP095B	1041.53	2.2	2.28	1
LAP096B	1402.81	2.18	2.27	1
LAP096D	1262.27	2.2	2.29	1
LAP097B	862.15	2.18	2.25	1
LAP097A	1928.32	2.18	2.28	1
LAP097C	1968.03	2.17	2.27	1
LAP098C	1000.89	2.19	2.28	1
LAP098A	1303.62	2.2	2.29	1
LAP099A	1416.31	2.19	2.29	1
LAP098D	1431.35	2.2	2.28	1
LAP099D	1489.41	2.16	2.18	1
LAP099B	1314.56	2.19	2.29	1
LAP100C	774.16	2.18	2.22	1
LAP100B	1236.1	2.19	2.24	1
LAP100D	870.36	2.17	2.22	1
LAP101B	944.13	2.19	2.22	1
LAP101C	934.11	2.19	2.19	1
LAP101D	1123.47	2.19	2.26	1
LAP102C	990.54	2.17	2.22	1
LAP102D	1447.21	2.18	2.19	1
LAP103A	841.2	2.18	2.21	1
LAP104D	1470.63	2.17	2.18	1
LAP104B	1472.36	2.18	2.24	1
LAP105A	1014.14	2.18	2.21	1
LAP105D	1000.85	2.19	2.24	1
LAP106A	1074.72	2.19	2.24	1
LAP106D	1621.73	2.18	2.24	1
LAP107B	1251.01	2.15	2.01	1
LAP107C	1856.01	2.18	2.24	1
LAP107D	1494.55	2.18	2.17	1
LAP108A	1636.63	2.18	2.26	1
LAP109D	780.2	2.18	2.21	1
LAP108D	1397.85	2.2	2.27	1
LAP110B	1299.38	2.18	2.23	1
LAP110A	900.5	2.2	2.25	1
LAP111C	441.69	2.08	2.2	1
LAP110D	1133.06	2.15	2.18	1
LAP111D	850.2	2.16	2.15	1
LAP112D	807.87	2.17	2.19	1
LAP113B	1083.96	2.18	2.22	1
LAP113C	1165.44	2.17	2.19	1
LAP115B	1131.86	2.17	2.19	1
LAP115C	948.48	2.18	2.21	1
LAP117B	1166.29	2.16	2.17	1
LAP117D	1422.81	2.15	2.21	1
LAP118C	905.89	2.16	2.23	1
LAP118B	1131.02	2.16	2.23	1
LAP119C	1013.02	2.17	2.23	1
LAP119D	967.6	2.18	2.24	1
LAP123D	1106.8	2.15	2.17	1
LAP123A	980.86	2.16	2.15	1
LAP124B	876.8	2.16	2.16	1
LAP126A	1267.92	2.16	2.21	1
LAP126D	1305.98	2.15	2.24	1

## Sheet: Table S4
Wojciech Bielski, Anna Surma, Michał Książkiewicz, Sandra Rychel-Bielska
Evaluation of the global white lupin collection reveals signifi-cant associations between homologous FLOWERING LOCUS T indels and flowering time, providing validated markers for tracking spring ecotypes within a large gene pool
International Journal of Molecular Sciences
Supplementary Table S4. Positions on transcription start sites, exons, polyA ends, primers, indels, and other polymorphic loci in LalbFTa1, LalbFTa2, LalbFTc1, and LalbFTc2 alignments.
Feature name	Sequence Name	Feature type	Direction	Consensus min position	Consensus max position
LalbFTa1_TSS	LalbFTa1_Consensus	Transcription start site	none	9776	9776
LalbFTa1_exon1	LalbFTa1_Consensus	Exon1	forward	9882	10082
LalbFTa1_exon2	LalbFTa1_Consensus	Exon2	forward	10713	10774
LalbFTa1_exon3	LalbFTa1_Consensus	Exon3	forward	10927	10967
LalbFTa1_exon4	LalbFTa1_Consensus	Exon4	forward	12948	13174
LalbFTa1_PolyA	LalbFTa1_Consensus	PolyA site	none	13230	13230
LD37_deletion_635	LalbFTa1_Consensus	Indel	forward	1623	2257
LD37_insertion_64	LalbFTa1_Consensus	Indel	forward	2258	2321
LD37_deletion_106	LalbFTa1_Consensus	Indel	forward	2421	2526
LD37_insertion_1310	LalbFTa1_Consensus	Indel	forward	2527	3836
LD37_insertion_59	LalbFTa1_Consensus	Indel	forward	4060	4118
LD37_deletion_90	LalbFTa1_Consensus	Indel	forward	6106	6195
LD37_insertion_8	LalbFTa1_Consensus	Indel	forward	6675	6682
LD37_repetitive_46	LalbFTa1_Consensus	Indel	forward	8488	8533
P27174_deletion_687	LalbFTa1_Consensus	Indel	forward	11674	12360
PRFTa1_F	LalbFTa1_Consensus	Primer	forward	55	80
PRFTA1F1	LalbFTa1_Consensus	Primer	forward	461	486
PRFTa1_R	LalbFTa1_Consensus	Primer	reverse	541	565
PRFTa1_F1b	LalbFTa1_Consensus	Primer	forward	1008	1032
PRFTa1_R1b	LalbFTa1_Consensus	Primer	reverse	1151	1175
PRFTa1_F1c	LalbFTa1_Consensus	Primer	forward	1355	1379
PRFTa1_R1c	LalbFTa1_Consensus	Primer	reverse	1685	1709
PRFTA1F2	LalbFTa1_Consensus	Primer	forward	2132	2157
PRFTA1R1	LalbFTa1_Consensus	Primer	reverse	2202	2226
PRFTa1_F2a1	LalbFTa1_Consensus	Primer	forward	2341	2369
PRFTa1_F2aR0	LalbFTa1_Consensus	Primer	reverse	2341	2369
PRFTa1_R2a1	LalbFTa1_Consensus	Primer	reverse	3947	3969
PRFTa1_F2a2	LalbFTa1_Consensus	Primer	forward	3976	3998
PRFT1a_F2b	LalbFTa1_Consensus	Primer	forward	4248	4272
PRFTa1_R2b	LalbFTa1_Consensus	Primer	reverse	4313	4337
PRFTA1F3	LalbFTa1_Consensus	Primer	forward	4919	4939
PRFTa1_R2c	LalbFTa1_Consensus	Primer	reverse	4980	5004
PRFTA1R2	LalbFTa1_Consensus	Primer	reverse	5344	5366
PRFTa1_F3b	LalbFTa1_Consensus	Primer	forward	5606	5630
PRFTa1_R3b	LalbFTa1_Consensus	Primer	reverse	5664	5688
PRFTa1_F3c	LalbFTa1_Consensus	Primer	forward	6242	6266
PRFTa1_R3c	LalbFTa1_Consensus	Primer	reverse	6408	6432
PRFTA1F4	LalbFTa1_Consensus	Primer	forward	6976	6999
PRFTA1R3	LalbFTa1_Consensus	Primer	reverse	7019	7043
PRFTa1_F4b	LalbFTa1_Consensus	Primer	forward	7518	7544
PRFTa1_R4b	LalbFTa1_Consensus	Primer	reverse	7625	7648
PRFTa1_F4c	LalbFTa1_Consensus	Primer	forward	8051	8075
PRFTa1_R4c	LalbFTa1_Consensus	Primer	reverse	8243	8267
PRFTA1F5	LalbFTa1_Consensus	Primer	forward	8535	8560
PRFTA1R4	LalbFTa1_Consensus	Primer	reverse	8659	8680
PRFTa1_F5b	LalbFTa1_Consensus	Primer	forward	9265	9289
PRFTa1_R5b	LalbFTa1_Consensus	Primer	reverse	9310	9334
FTa1_R1	LalbFTa1_Consensus	Primer	forward	9914	9938
PRFTA1R5	LalbFTa1_Consensus	Primer	reverse	9983	10005
FTa1_R2	LalbFTa1_Consensus	Primer	forward	10722	10741
FTa1_R3	LalbFTa1_Consensus	Primer	forward	10945	10963
FTa1_F4	LalbFTa1_Consensus	Primer	reverse	10945	10963
FTa1_CF2	LalbFTa1_Consensus	Primer	reverse	11396	11416
FTa1CR1	LalbFTa1_Consensus	Primer	forward	11817	11841
FTa1CF1	LalbFTa1_Consensus	Primer	reverse	12388	12410
FTa1_F1	LalbFTa1_Consensus	Primer	reverse	12958	12984
FTa1_F3	LalbFTa1_Consensus	Primer	reverse	12967	12989
FTa1_F2	LalbFTa1_Consensus	Primer	reverse	13146	13166
A	LalbFTa1_Consensus	Polymorphism	none	86	86
G	LalbFTa1_Consensus	Polymorphism	none	86	86
A	LalbFTa1_Consensus	Polymorphism	none	86	86
G	LalbFTa1_Consensus	Polymorphism	none	86	86
A	LalbFTa1_Consensus	Polymorphism	none	182	182
G	LalbFTa1_Consensus	Polymorphism	none	182	182
A	LalbFTa1_Consensus	Polymorphism	none	182	182
G	LalbFTa1_Consensus	Polymorphism	none	182	182
C	LalbFTa1_Consensus	Polymorphism	none	359	359
T	LalbFTa1_Consensus	Polymorphism	none	359	359
C	LalbFTa1_Consensus	Polymorphism	none	359	359
T	LalbFTa1_Consensus	Polymorphism	none	359	359
A	LalbFTa1_Consensus	Polymorphism	none	456	456
A	LalbFTa1_Consensus	Polymorphism	none	456	456
G	LalbFTa1_Consensus	Polymorphism	none	456	456
A	LalbFTa1_Consensus	Polymorphism	none	456	456
G	LalbFTa1_Consensus	Polymorphism	none	456	456
A	LalbFTa1_Consensus	Polymorphism	none	456	456
G	LalbFTa1_Consensus	Polymorphism	none	456	456
A	LalbFTa1_Consensus	Polymorphism	none	456	456
C	LalbFTa1_Consensus	Polymorphism	none	531	531
T	LalbFTa1_Consensus	Polymorphism	none	531	531
C	LalbFTa1_Consensus	Polymorphism	none	531	531
T	LalbFTa1_Consensus	Polymorphism	none	531	531
A	LalbFTa1_Consensus	Polymorphism	none	575	575
G	LalbFTa1_Consensus	Polymorphism	none	575	575
A	LalbFTa1_Consensus	Polymorphism	none	575	575
G	LalbFTa1_Consensus	Polymorphism	none	575	575
C	LalbFTa1_Consensus	Polymorphism	none	659	659
T	LalbFTa1_Consensus	Polymorphism	none	659	659
C	LalbFTa1_Consensus	Polymorphism	none	659	659
T	LalbFTa1_Consensus	Polymorphism	none	659	659
C	LalbFTa1_Consensus	Polymorphism	none	995	995
C	LalbFTa1_Consensus	Polymorphism	none	995	995
T	LalbFTa1_Consensus	Polymorphism	none	995	995
C	LalbFTa1_Consensus	Polymorphism	none	995	995
T	LalbFTa1_Consensus	Polymorphism	none	995	995
C	LalbFTa1_Consensus	Polymorphism	none	995	995
C	LalbFTa1_Consensus	Polymorphism	none	1051	1051
T	LalbFTa1_Consensus	Polymorphism	none	1051	1051
C	LalbFTa1_Consensus	Polymorphism	none	1051	1051
T	LalbFTa1_Consensus	Polymorphism	none	1051	1051
C	LalbFTa1_Consensus	Polymorphism	none	1101	1101
G	LalbFTa1_Consensus	Polymorphism	none	1101	1101
C	LalbFTa1_Consensus	Polymorphism	none	1101	1101
G	LalbFTa1_Consensus	Polymorphism	none	1101	1101
T	LalbFTa1_Consensus	Polymorphism	forward	1196	1197
-	LalbFTa1_Consensus	Polymorphism	none	1197	1197
C	LalbFTa1_Consensus	Polymorphism	none	1222	1222
A	LalbFTa1_Consensus	Polymorphism	none	1222	1222
C	LalbFTa1_Consensus	Polymorphism	none	1222	1222
A	LalbFTa1_Consensus	Polymorphism	none	1222	1222
T	LalbFTa1_Consensus	Polymorphism	none	1343	1343
C	LalbFTa1_Consensus	Polymorphism	none	1343	1343
T	LalbFTa1_Consensus	Polymorphism	none	1343	1343
C	LalbFTa1_Consensus	Polymorphism	none	1343	1343
A	LalbFTa1_Consensus	Polymorphism	none	1445	1445
C	LalbFTa1_Consensus	Polymorphism	none	1445	1445
A	LalbFTa1_Consensus	Polymorphism	none	1445	1445
C	LalbFTa1_Consensus	Polymorphism	none	1445	1445
A	LalbFTa1_Consensus	Polymorphism	none	1472	1472
C	LalbFTa1_Consensus	Polymorphism	none	1472	1472
A	LalbFTa1_Consensus	Polymorphism	none	1472	1472
C	LalbFTa1_Consensus	Polymorphism	none	1472	1472
T	LalbFTa1_Consensus	Polymorphism	none	1488	1488
T	LalbFTa1_Consensus	Polymorphism	none	1488	1488
G	LalbFTa1_Consensus	Polymorphism	none	1488	1488
T	LalbFTa1_Consensus	Polymorphism	none	1488	1488
C	LalbFTa1_Consensus	Polymorphism	none	1619	1619
G	LalbFTa1_Consensus	Polymorphism	none	1619	1619
-	LalbFTa1_Consensus	Polymorphism	none	1621	1621
CTACTAATGAGTAATACGCATGAGATAACAAATAATACAAATCTATGTTAAGCAAAATGTACTATTTTTTAT	LalbFTa1_Consensus	Polymorphism	reverse	1621	1622
T	LalbFTa1_Consensus	Polymorphism	none	2382	2382
G	LalbFTa1_Consensus	Polymorphism	none	2382	2382
-	LalbFTa1_Consensus	Polymorphism	none	4057	4057
ATTTTTACTAACACATAAAAGAAATCATAAAAACCAAAGGAACAACAAAAATTATCCCA	LalbFTa1_Consensus	Polymorphism	reverse	4057	4058
-	LalbFTa1_Consensus	Polymorphism	none	4057	4057
ATTTTTACTAACACATAAAAGAAATCATAAAAACCAAAGGAACAACAAAAATTATCCCA	LalbFTa1_Consensus	Polymorphism	reverse	4057	4058
A	LalbFTa1_Consensus	Polymorphism	none	4279	4279
T	LalbFTa1_Consensus	Polymorphism	none	4279	4279
T	LalbFTa1_Consensus	Polymorphism	none	4436	4436
C	LalbFTa1_Consensus	Polymorphism	none	4436	4436
C	LalbFTa1_Consensus	Polymorphism	none	4436	4436
C	LalbFTa1_Consensus	Polymorphism	none	4436	4436
C	LalbFTa1_Consensus	Polymorphism	none	4436	4436
C	LalbFTa1_Consensus	Polymorphism	none	4436	4436
T	LalbFTa1_Consensus	Polymorphism	none	4436	4436
C	LalbFTa1_Consensus	Polymorphism	none	4436	4436
T	LalbFTa1_Consensus	Polymorphism	none	4436	4436
C	LalbFTa1_Consensus	Polymorphism	none	4436	4436
T	LalbFTa1_Consensus	Polymorphism	none	4436	4436
C	LalbFTa1_Consensus	Polymorphism	none	4436	4436
T	LalbFTa1_Consensus	Polymorphism	none	4436	4436
C	LalbFTa1_Consensus	Polymorphism	none	4436	4436
C	LalbFTa1_Consensus	Polymorphism	none	4436	4436
C	LalbFTa1_Consensus	Polymorphism	none	4436	4436
A	LalbFTa1_Consensus	Polymorphism	none	4557	4557
A	LalbFTa1_Consensus	Polymorphism	none	4557	4557
G	LalbFTa1_Consensus	Polymorphism	none	4557	4557
A	LalbFTa1_Consensus	Polymorphism	none	4557	4557
G	LalbFTa1_Consensus	Polymorphism	none	4557	4557
A	LalbFTa1_Consensus	Polymorphism	none	4557	4557
G	LalbFTa1_Consensus	Polymorphism	none	4557	4557
A	LalbFTa1_Consensus	Polymorphism	none	4557	4557
A	LalbFTa1_Consensus	Polymorphism	none	4557	4557
A	LalbFTa1_Consensus	Polymorphism	none	4557	4557
C	LalbFTa1_Consensus	Polymorphism	none	4716	4716
C	LalbFTa1_Consensus	Polymorphism	none	4716	4716
T	LalbFTa1_Consensus	Polymorphism	none	4716	4716
C	LalbFTa1_Consensus	Polymorphism	none	4716	4716
T	LalbFTa1_Consensus	Polymorphism	none	4716	4716
C	LalbFTa1_Consensus	Polymorphism	none	4716	4716
T	LalbFTa1_Consensus	Polymorphism	none	4716	4716
C	LalbFTa1_Consensus	Polymorphism	none	4716	4716
T	LalbFTa1_Consensus	Polymorphism	none	4716	4716
C	LalbFTa1_Consensus	Polymorphism	none	4716	4716
T	LalbFTa1_Consensus	Polymorphism	none	4723	4723
T	LalbFTa1_Consensus	Polymorphism	none	4723	4723
A	LalbFTa1_Consensus	Polymorphism	none	4723	4723
T	LalbFTa1_Consensus	Polymorphism	none	4723	4723
A	LalbFTa1_Consensus	Polymorphism	none	4723	4723
T	LalbFTa1_Consensus	Polymorphism	none	4723	4723
A	LalbFTa1_Consensus	Polymorphism	none	4723	4723
T	LalbFTa1_Consensus	Polymorphism	none	4723	4723
A	LalbFTa1_Consensus	Polymorphism	none	4723	4723
T	LalbFTa1_Consensus	Polymorphism	none	4723	4723
G	LalbFTa1_Consensus	Polymorphism	none	4792	4792
A	LalbFTa1_Consensus	Polymorphism	none	4792	4792
G	LalbFTa1_Consensus	Polymorphism	none	4792	4792
A	LalbFTa1_Consensus	Polymorphism	none	4792	4792
A	LalbFTa1_Consensus	Polymorphism	none	4849	4849
A	LalbFTa1_Consensus	Polymorphism	none	4849	4849
C	LalbFTa1_Consensus	Polymorphism	none	4849	4849
A	LalbFTa1_Consensus	Polymorphism	none	4849	4849
C	LalbFTa1_Consensus	Polymorphism	none	4849	4849
A	LalbFTa1_Consensus	Polymorphism	none	4849	4849
C	LalbFTa1_Consensus	Polymorphism	none	4849	4849
A	LalbFTa1_Consensus	Polymorphism	none	4849	4849
C	LalbFTa1_Consensus	Polymorphism	none	4849	4849
A	LalbFTa1_Consensus	Polymorphism	none	4849	4849
A	LalbFTa1_Consensus	Polymorphism	none	4849	4849
A	LalbFTa1_Consensus	Polymorphism	none	4849	4849
A	LalbFTa1_Consensus	Polymorphism	none	4866	4866
G	LalbFTa1_Consensus	Polymorphism	none	4866	4866
A	LalbFTa1_Consensus	Polymorphism	none	4866	4866
G	LalbFTa1_Consensus	Polymorphism	none	4866	4866
G	LalbFTa1_Consensus	Polymorphism	none	5044	5044
G	LalbFTa1_Consensus	Polymorphism	none	5044	5044
A	LalbFTa1_Consensus	Polymorphism	none	5044	5044
G	LalbFTa1_Consensus	Polymorphism	none	5044	5044
A	LalbFTa1_Consensus	Polymorphism	none	5044	5044
G	LalbFTa1_Consensus	Polymorphism	none	5044	5044
A	LalbFTa1_Consensus	Polymorphism	none	5044	5044
G	LalbFTa1_Consensus	Polymorphism	none	5044	5044
A	LalbFTa1_Consensus	Polymorphism	none	5044	5044
G	LalbFTa1_Consensus	Polymorphism	none	5044	5044
G	LalbFTa1_Consensus	Polymorphism	none	5044	5044
G	LalbFTa1_Consensus	Polymorphism	none	5044	5044
C	LalbFTa1_Consensus	Polymorphism	none	5101	5101
T	LalbFTa1_Consensus	Polymorphism	none	5101	5101
C	LalbFTa1_Consensus	Polymorphism	none	5101	5101
T	LalbFTa1_Consensus	Polymorphism	none	5101	5101
A	LalbFTa1_Consensus	Polymorphism	none	5102	5102
C	LalbFTa1_Consensus	Polymorphism	none	5102	5102
A	LalbFTa1_Consensus	Polymorphism	none	5102	5102
C	LalbFTa1_Consensus	Polymorphism	none	5102	5102
C	LalbFTa1_Consensus	Polymorphism	none	5111	5111
T	LalbFTa1_Consensus	Polymorphism	none	5111	5111
C	LalbFTa1_Consensus	Polymorphism	none	5111	5111
T	LalbFTa1_Consensus	Polymorphism	none	5111	5111
G	LalbFTa1_Consensus	Polymorphism	none	5128	5128
A	LalbFTa1_Consensus	Polymorphism	none	5128	5128
A	LalbFTa1_Consensus	Polymorphism	none	5181	5181
A	LalbFTa1_Consensus	Polymorphism	none	5181	5181
G	LalbFTa1_Consensus	Polymorphism	none	5181	5181
A	LalbFTa1_Consensus	Polymorphism	none	5181	5181
G	LalbFTa1_Consensus	Polymorphism	none	5181	5181
A	LalbFTa1_Consensus	Polymorphism	none	5181	5181
G	LalbFTa1_Consensus	Polymorphism	none	5181	5181
A	LalbFTa1_Consensus	Polymorphism	none	5181	5181
G	LalbFTa1_Consensus	Polymorphism	none	5181	5181
A	LalbFTa1_Consensus	Polymorphism	none	5181	5181
A	LalbFTa1_Consensus	Polymorphism	none	5181	5181
A	LalbFTa1_Consensus	Polymorphism	none	5181	5181
C	LalbFTa1_Consensus	Polymorphism	none	5212	5212
C	LalbFTa1_Consensus	Polymorphism	none	5212	5212
A	LalbFTa1_Consensus	Polymorphism	none	5212	5212
C	LalbFTa1_Consensus	Polymorphism	none	5212	5212
A	LalbFTa1_Consensus	Polymorphism	none	5212	5212
C	LalbFTa1_Consensus	Polymorphism	none	5212	5212
A	LalbFTa1_Consensus	Polymorphism	none	5212	5212
C	LalbFTa1_Consensus	Polymorphism	none	5212	5212
A	LalbFTa1_Consensus	Polymorphism	none	5212	5212
C	LalbFTa1_Consensus	Polymorphism	none	5212	5212
C	LalbFTa1_Consensus	Polymorphism	none	5212	5212
C	LalbFTa1_Consensus	Polymorphism	none	5212	5212
G	LalbFTa1_Consensus	Polymorphism	none	5217	5217
G	LalbFTa1_Consensus	Polymorphism	none	5217	5217
T	LalbFTa1_Consensus	Polymorphism	none	5217	5217
G	LalbFTa1_Consensus	Polymorphism	none	5217	5217
T	LalbFTa1_Consensus	Polymorphism	none	5217	5217
G	LalbFTa1_Consensus	Polymorphism	none	5217	5217
T	LalbFTa1_Consensus	Polymorphism	none	5217	5217
G	LalbFTa1_Consensus	Polymorphism	none	5217	5217
T	LalbFTa1_Consensus	Polymorphism	none	5217	5217
G	LalbFTa1_Consensus	Polymorphism	none	5217	5217
G	LalbFTa1_Consensus	Polymorphism	none	5217	5217
G	LalbFTa1_Consensus	Polymorphism	none	5217	5217
G	LalbFTa1_Consensus	Polymorphism	none	5240	5240
G	LalbFTa1_Consensus	Polymorphism	none	5240	5240
A	LalbFTa1_Consensus	Polymorphism	none	5240	5240
G	LalbFTa1_Consensus	Polymorphism	none	5240	5240
A	LalbFTa1_Consensus	Polymorphism	none	5240	5240
G	LalbFTa1_Consensus	Polymorphism	none	5240	5240
A	LalbFTa1_Consensus	Polymorphism	none	5240	5240
G	LalbFTa1_Consensus	Polymorphism	none	5240	5240
A	LalbFTa1_Consensus	Polymorphism	none	5240	5240
G	LalbFTa1_Consensus	Polymorphism	none	5240	5240
G	LalbFTa1_Consensus	Polymorphism	none	5240	5240
G	LalbFTa1_Consensus	Polymorphism	none	5240	5240
G	LalbFTa1_Consensus	Polymorphism	none	5259	5259
G	LalbFTa1_Consensus	Polymorphism	none	5259	5259
T	LalbFTa1_Consensus	Polymorphism	none	5259	5259
G	LalbFTa1_Consensus	Polymorphism	none	5259	5259
T	LalbFTa1_Consensus	Polymorphism	none	5259	5259
G	LalbFTa1_Consensus	Polymorphism	none	5259	5259
T	LalbFTa1_Consensus	Polymorphism	none	5259	5259
G	LalbFTa1_Consensus	Polymorphism	none	5259	5259
T	LalbFTa1_Consensus	Polymorphism	none	5259	5259
G	LalbFTa1_Consensus	Polymorphism	none	5259	5259
G	LalbFTa1_Consensus	Polymorphism	none	5259	5259
G	LalbFTa1_Consensus	Polymorphism	none	5259	5259
T	LalbFTa1_Consensus	Polymorphism	none	5273	5273
T	LalbFTa1_Consensus	Polymorphism	none	5273	5273
A	LalbFTa1_Consensus	Polymorphism	none	5273	5273
T	LalbFTa1_Consensus	Polymorphism	none	5273	5273
A	LalbFTa1_Consensus	Polymorphism	none	5273	5273
T	LalbFTa1_Consensus	Polymorphism	none	5273	5273
A	LalbFTa1_Consensus	Polymorphism	none	5273	5273
T	LalbFTa1_Consensus	Polymorphism	none	5273	5273
A	LalbFTa1_Consensus	Polymorphism	none	5273	5273
T	LalbFTa1_Consensus	Polymorphism	none	5273	5273
T	LalbFTa1_Consensus	Polymorphism	none	5273	5273
T	LalbFTa1_Consensus	Polymorphism	none	5273	5273
T	LalbFTa1_Consensus	Polymorphism	none	5290	5290
T	LalbFTa1_Consensus	Polymorphism	none	5290	5290
C	LalbFTa1_Consensus	Polymorphism	none	5290	5290
T	LalbFTa1_Consensus	Polymorphism	none	5290	5290
C	LalbFTa1_Consensus	Polymorphism	none	5290	5290
T	LalbFTa1_Consensus	Polymorphism	none	5290	5290
C	LalbFTa1_Consensus	Polymorphism	none	5290	5290
T	LalbFTa1_Consensus	Polymorphism	none	5290	5290
C	LalbFTa1_Consensus	Polymorphism	none	5290	5290
T	LalbFTa1_Consensus	Polymorphism	none	5290	5290
T	LalbFTa1_Consensus	Polymorphism	none	5290	5290
T	LalbFTa1_Consensus	Polymorphism	none	5290	5290
C	LalbFTa1_Consensus	Polymorphism	none	5293	5293
C	LalbFTa1_Consensus	Polymorphism	none	5293	5293
T	LalbFTa1_Consensus	Polymorphism	none	5293	5293
C	LalbFTa1_Consensus	Polymorphism	none	5293	5293
T	LalbFTa1_Consensus	Polymorphism	none	5293	5293
C	LalbFTa1_Consensus	Polymorphism	none	5293	5293
T	LalbFTa1_Consensus	Polymorphism	none	5293	5293
C	LalbFTa1_Consensus	Polymorphism	none	5293	5293
T	LalbFTa1_Consensus	Polymorphism	none	5293	5293
C	LalbFTa1_Consensus	Polymorphism	none	5293	5293
C	LalbFTa1_Consensus	Polymorphism	none	5293	5293
C	LalbFTa1_Consensus	Polymorphism	none	5293	5293
G	LalbFTa1_Consensus	Polymorphism	none	5333	5333
A	LalbFTa1_Consensus	Polymorphism	none	5333	5333
A	LalbFTa1_Consensus	Polymorphism	none	5333	5333
A	LalbFTa1_Consensus	Polymorphism	none	5333	5333
G	LalbFTa1_Consensus	Polymorphism	none	5333	5333
A	LalbFTa1_Consensus	Polymorphism	none	5333	5333
G	LalbFTa1_Consensus	Polymorphism	none	5333	5333
A	LalbFTa1_Consensus	Polymorphism	none	5333	5333
G	LalbFTa1_Consensus	Polymorphism	none	5333	5333
A	LalbFTa1_Consensus	Polymorphism	none	5333	5333
G	LalbFTa1_Consensus	Polymorphism	none	5333	5333
A	LalbFTa1_Consensus	Polymorphism	none	5333	5333
A	LalbFTa1_Consensus	Polymorphism	none	5333	5333
A	LalbFTa1_Consensus	Polymorphism	none	5333	5333
G	LalbFTa1_Consensus	Polymorphism	none	5384	5384
A	LalbFTa1_Consensus	Polymorphism	none	5384	5384
A	LalbFTa1_Consensus	Polymorphism	none	5384	5384
A	LalbFTa1_Consensus	Polymorphism	none	5384	5384
G	LalbFTa1_Consensus	Polymorphism	none	5384	5384
A	LalbFTa1_Consensus	Polymorphism	none	5384	5384
G	LalbFTa1_Consensus	Polymorphism	none	5384	5384
A	LalbFTa1_Consensus	Polymorphism	none	5384	5384
G	LalbFTa1_Consensus	Polymorphism	none	5384	5384
A	LalbFTa1_Consensus	Polymorphism	none	5384	5384
G	LalbFTa1_Consensus	Polymorphism	none	5384	5384
A	LalbFTa1_Consensus	Polymorphism	none	5384	5384
A	LalbFTa1_Consensus	Polymorphism	none	5384	5384
A	LalbFTa1_Consensus	Polymorphism	none	5384	5384
C	LalbFTa1_Consensus	Polymorphism	none	5435	5435
T	LalbFTa1_Consensus	Polymorphism	none	5435	5435
A	LalbFTa1_Consensus	Polymorphism	none	5468	5468
A	LalbFTa1_Consensus	Polymorphism	none	5468	5468
G	LalbFTa1_Consensus	Polymorphism	none	5468	5468
A	LalbFTa1_Consensus	Polymorphism	none	5468	5468
G	LalbFTa1_Consensus	Polymorphism	none	5468	5468
A	LalbFTa1_Consensus	Polymorphism	none	5468	5468
G	LalbFTa1_Consensus	Polymorphism	none	5468	5468
A	LalbFTa1_Consensus	Polymorphism	none	5468	5468
A	LalbFTa1_Consensus	Polymorphism	none	5468	5468
A	LalbFTa1_Consensus	Polymorphism	none	5468	5468
A	LalbFTa1_Consensus	Polymorphism	none	5468	5468
A	LalbFTa1_Consensus	Polymorphism	none	5468	5468
G	LalbFTa1_Consensus	Polymorphism	none	5486	5486
G	LalbFTa1_Consensus	Polymorphism	none	5486	5486
T	LalbFTa1_Consensus	Polymorphism	none	5486	5486
G	LalbFTa1_Consensus	Polymorphism	none	5486	5486
T	LalbFTa1_Consensus	Polymorphism	none	5486	5486
G	LalbFTa1_Consensus	Polymorphism	none	5486	5486
T	LalbFTa1_Consensus	Polymorphism	none	5486	5486
G	LalbFTa1_Consensus	Polymorphism	none	5486	5486
T	LalbFTa1_Consensus	Polymorphism	none	5486	5486
G	LalbFTa1_Consensus	Polymorphism	none	5486	5486
G	LalbFTa1_Consensus	Polymorphism	none	5486	5486
G	LalbFTa1_Consensus	Polymorphism	none	5486	5486
T	LalbFTa1_Consensus	Polymorphism	none	5494	5494
T	LalbFTa1_Consensus	Polymorphism	none	5494	5494
C	LalbFTa1_Consensus	Polymorphism	none	5494	5494
T	LalbFTa1_Consensus	Polymorphism	none	5494	5494
C	LalbFTa1_Consensus	Polymorphism	none	5494	5494
T	LalbFTa1_Consensus	Polymorphism	none	5494	5494
C	LalbFTa1_Consensus	Polymorphism	none	5494	5494
T	LalbFTa1_Consensus	Polymorphism	none	5494	5494
C	LalbFTa1_Consensus	Polymorphism	none	5494	5494
T	LalbFTa1_Consensus	Polymorphism	none	5494	5494
T	LalbFTa1_Consensus	Polymorphism	none	5494	5494
T	LalbFTa1_Consensus	Polymorphism	none	5494	5494
G	LalbFTa1_Consensus	Polymorphism	forward	5507	5508
G	LalbFTa1_Consensus	Polymorphism	forward	5507	5508
G	LalbFTa1_Consensus	Polymorphism	forward	5507	5508
-	LalbFTa1_Consensus	Polymorphism	none	5508	5508
-	LalbFTa1_Consensus	Polymorphism	none	5508	5508
-	LalbFTa1_Consensus	Polymorphism	none	5508	5508
-	LalbFTa1_Consensus	Polymorphism	none	5508	5508
-	LalbFTa1_Consensus	Polymorphism	none	5508	5508
-	LalbFTa1_Consensus	Polymorphism	none	5508	5508
-	LalbFTa1_Consensus	Polymorphism	none	5508	5508
-	LalbFTa1_Consensus	Polymorphism	none	5508	5508
-	LalbFTa1_Consensus	Polymorphism	none	5508	5508
C	LalbFTa1_Consensus	Polymorphism	none	5660	5660
T	LalbFTa1_Consensus	Polymorphism	none	5660	5660
A	LalbFTa1_Consensus	Polymorphism	none	5717	5717
G	LalbFTa1_Consensus	Polymorphism	none	5717	5717
A	LalbFTa1_Consensus	Polymorphism	none	5717	5717
G	LalbFTa1_Consensus	Polymorphism	none	5717	5717
G	LalbFTa1_Consensus	Polymorphism	none	5717	5717
G	LalbFTa1_Consensus	Polymorphism	none	5717	5717
G	LalbFTa1_Consensus	Polymorphism	none	5717	5717
G	LalbFTa1_Consensus	Polymorphism	none	5717	5717
A	LalbFTa1_Consensus	Polymorphism	none	5717	5717
G	LalbFTa1_Consensus	Polymorphism	none	5717	5717
A	LalbFTa1_Consensus	Polymorphism	none	5717	5717
G	LalbFTa1_Consensus	Polymorphism	none	5717	5717
G	LalbFTa1_Consensus	Polymorphism	none	5717	5717
G	LalbFTa1_Consensus	Polymorphism	none	5717	5717
A	LalbFTa1_Consensus	Polymorphism	none	5717	5717
G	LalbFTa1_Consensus	Polymorphism	none	5717	5717
G	LalbFTa1_Consensus	Polymorphism	none	5717	5717
G	LalbFTa1_Consensus	Polymorphism	none	5717	5717
C	LalbFTa1_Consensus	Polymorphism	none	5731	5731
T	LalbFTa1_Consensus	Polymorphism	none	5731	5731
T	LalbFTa1_Consensus	Polymorphism	none	5731	5731
T	LalbFTa1_Consensus	Polymorphism	none	5731	5731
C	LalbFTa1_Consensus	Polymorphism	none	5731	5731
T	LalbFTa1_Consensus	Polymorphism	none	5731	5731
C	LalbFTa1_Consensus	Polymorphism	none	5731	5731
T	LalbFTa1_Consensus	Polymorphism	none	5731	5731
C	LalbFTa1_Consensus	Polymorphism	none	5731	5731
T	LalbFTa1_Consensus	Polymorphism	none	5731	5731
C	LalbFTa1_Consensus	Polymorphism	none	5731	5731
T	LalbFTa1_Consensus	Polymorphism	none	5731	5731
T	LalbFTa1_Consensus	Polymorphism	none	5731	5731
T	LalbFTa1_Consensus	Polymorphism	none	5731	5731
T	LalbFTa1_Consensus	Polymorphism	none	5733	5733
C	LalbFTa1_Consensus	Polymorphism	none	5733	5733
C	LalbFTa1_Consensus	Polymorphism	none	5733	5733
C	LalbFTa1_Consensus	Polymorphism	none	5733	5733
T	LalbFTa1_Consensus	Polymorphism	none	5733	5733
C	LalbFTa1_Consensus	Polymorphism	none	5733	5733
T	LalbFTa1_Consensus	Polymorphism	none	5733	5733
C	LalbFTa1_Consensus	Polymorphism	none	5733	5733
T	LalbFTa1_Consensus	Polymorphism	none	5733	5733
C	LalbFTa1_Consensus	Polymorphism	none	5733	5733
T	LalbFTa1_Consensus	Polymorphism	none	5733	5733
C	LalbFTa1_Consensus	Polymorphism	none	5733	5733
C	LalbFTa1_Consensus	Polymorphism	none	5733	5733
C	LalbFTa1_Consensus	Polymorphism	none	5733	5733
G	LalbFTa1_Consensus	Polymorphism	none	5762	5762
G	LalbFTa1_Consensus	Polymorphism	none	5762	5762
A	LalbFTa1_Consensus	Polymorphism	none	5762	5762
G	LalbFTa1_Consensus	Polymorphism	none	5762	5762
A	LalbFTa1_Consensus	Polymorphism	none	5762	5762
G	LalbFTa1_Consensus	Polymorphism	none	5762	5762
A	LalbFTa1_Consensus	Polymorphism	none	5762	5762
G	LalbFTa1_Consensus	Polymorphism	none	5762	5762
G	LalbFTa1_Consensus	Polymorphism	none	5762	5762
G	LalbFTa1_Consensus	Polymorphism	none	5762	5762
G	LalbFTa1_Consensus	Polymorphism	none	5762	5762
G	LalbFTa1_Consensus	Polymorphism	none	5762	5762
T	LalbFTa1_Consensus	Polymorphism	none	5890	5890
T	LalbFTa1_Consensus	Polymorphism	none	5890	5890
C	LalbFTa1_Consensus	Polymorphism	none	5890	5890
T	LalbFTa1_Consensus	Polymorphism	none	5890	5890
C	LalbFTa1_Consensus	Polymorphism	none	5890	5890
T	LalbFTa1_Consensus	Polymorphism	none	5890	5890
C	LalbFTa1_Consensus	Polymorphism	none	5890	5890
T	LalbFTa1_Consensus	Polymorphism	none	5890	5890
C	LalbFTa1_Consensus	Polymorphism	none	5890	5890
T	LalbFTa1_Consensus	Polymorphism	none	5890	5890
T	LalbFTa1_Consensus	Polymorphism	none	5890	5890
T	LalbFTa1_Consensus	Polymorphism	none	5890	5890
A	LalbFTa1_Consensus	Polymorphism	none	5909	5909
A	LalbFTa1_Consensus	Polymorphism	none	5909	5909
G	LalbFTa1_Consensus	Polymorphism	none	5909	5909
A	LalbFTa1_Consensus	Polymorphism	none	5909	5909
G	LalbFTa1_Consensus	Polymorphism	none	5909	5909
A	LalbFTa1_Consensus	Polymorphism	none	5909	5909
G	LalbFTa1_Consensus	Polymorphism	none	5909	5909
A	LalbFTa1_Consensus	Polymorphism	none	5909	5909
G	LalbFTa1_Consensus	Polymorphism	none	5909	5909
A	LalbFTa1_Consensus	Polymorphism	none	5909	5909
A	LalbFTa1_Consensus	Polymorphism	none	5909	5909
A	LalbFTa1_Consensus	Polymorphism	none	5909	5909
G	LalbFTa1_Consensus	Polymorphism	reverse	5940	5942
G	LalbFTa1_Consensus	Polymorphism	reverse	5940	5942
-	LalbFTa1_Consensus	Polymorphism	none	5940	5940
G	LalbFTa1_Consensus	Polymorphism	reverse	5940	5942
-	LalbFTa1_Consensus	Polymorphism	none	5940	5940
G	LalbFTa1_Consensus	Polymorphism	reverse	5940	5942
-	LalbFTa1_Consensus	Polymorphism	none	5940	5940
G	LalbFTa1_Consensus	Polymorphism	reverse	5940	5942
-	LalbFTa1_Consensus	Polymorphism	none	5940	5940
G	LalbFTa1_Consensus	Polymorphism	reverse	5940	5942
G	LalbFTa1_Consensus	Polymorphism	reverse	5940	5942
G	LalbFTa1_Consensus	Polymorphism	reverse	5940	5942
G	LalbFTa1_Consensus	Polymorphism	none	5943	5943
A	LalbFTa1_Consensus	Polymorphism	none	5943	5943
A	LalbFTa1_Consensus	Polymorphism	none	5943	5943
A	LalbFTa1_Consensus	Polymorphism	none	5943	5943
G	LalbFTa1_Consensus	Polymorphism	none	5943	5943
A	LalbFTa1_Consensus	Polymorphism	none	5943	5943
G	LalbFTa1_Consensus	Polymorphism	none	5943	5943
A	LalbFTa1_Consensus	Polymorphism	none	5943	5943
G	LalbFTa1_Consensus	Polymorphism	none	5943	5943
A	LalbFTa1_Consensus	Polymorphism	none	5943	5943
G	LalbFTa1_Consensus	Polymorphism	none	5943	5943
A	LalbFTa1_Consensus	Polymorphism	none	5943	5943
A	LalbFTa1_Consensus	Polymorphism	none	5943	5943
A	LalbFTa1_Consensus	Polymorphism	none	5943	5943
G	LalbFTa1_Consensus	Polymorphism	none	5980	5980
A	LalbFTa1_Consensus	Polymorphism	none	5980	5980
A	LalbFTa1_Consensus	Polymorphism	none	5980	5980
A	LalbFTa1_Consensus	Polymorphism	none	5980	5980
G	LalbFTa1_Consensus	Polymorphism	none	5980	5980
A	LalbFTa1_Consensus	Polymorphism	none	5980	5980
G	LalbFTa1_Consensus	Polymorphism	none	5980	5980
A	LalbFTa1_Consensus	Polymorphism	none	5980	5980
G	LalbFTa1_Consensus	Polymorphism	none	5980	5980
A	LalbFTa1_Consensus	Polymorphism	none	5980	5980
G	LalbFTa1_Consensus	Polymorphism	none	5980	5980
A	LalbFTa1_Consensus	Polymorphism	none	5980	5980
A	LalbFTa1_Consensus	Polymorphism	none	5980	5980
A	LalbFTa1_Consensus	Polymorphism	none	5980	5980
T	LalbFTa1_Consensus	Polymorphism	none	6004	6004
C	LalbFTa1_Consensus	Polymorphism	none	6004	6004
C	LalbFTa1_Consensus	Polymorphism	none	6004	6004
C	LalbFTa1_Consensus	Polymorphism	none	6004	6004
T	LalbFTa1_Consensus	Polymorphism	none	6004	6004
C	LalbFTa1_Consensus	Polymorphism	none	6004	6004
T	LalbFTa1_Consensus	Polymorphism	none	6004	6004
C	LalbFTa1_Consensus	Polymorphism	none	6004	6004
T	LalbFTa1_Consensus	Polymorphism	none	6004	6004
C	LalbFTa1_Consensus	Polymorphism	none	6004	6004
T	LalbFTa1_Consensus	Polymorphism	none	6004	6004
C	LalbFTa1_Consensus	Polymorphism	none	6004	6004
C	LalbFTa1_Consensus	Polymorphism	none	6004	6004
C	LalbFTa1_Consensus	Polymorphism	none	6004	6004
GAA	LalbFTa1_Consensus	Polymorphism	forward	6101	6104
GAA	LalbFTa1_Consensus	Polymorphism	forward	6101	6104
GAA	LalbFTa1_Consensus	Polymorphism	forward	6101	6104
GAA	LalbFTa1_Consensus	Polymorphism	forward	6101	6104
-	LalbFTa1_Consensus	Polymorphism	forward	6102	6104
-	LalbFTa1_Consensus	Polymorphism	forward	6102	6104
-	LalbFTa1_Consensus	Polymorphism	forward	6102	6104
-	LalbFTa1_Consensus	Polymorphism	forward	6102	6104
-	LalbFTa1_Consensus	Polymorphism	forward	6102	6104
-	LalbFTa1_Consensus	Polymorphism	forward	6102	6104
-	LalbFTa1_Consensus	Polymorphism	forward	6102	6104
-	LalbFTa1_Consensus	Polymorphism	forward	6102	6104
AAATTCACAATGT	LalbFTa1_Consensus	Polymorphism	forward	6106	6119
AAATTCACAATGT	LalbFTa1_Consensus	Polymorphism	forward	6106	6119
AAATTCACAATGT	LalbFTa1_Consensus	Polymorphism	forward	6106	6119
AAATTCACAATGT	LalbFTa1_Consensus	Polymorphism	forward	6106	6119
-	LalbFTa1_Consensus	Polymorphism	forward	6107	6119
-	LalbFTa1_Consensus	Polymorphism	forward	6107	6119
-	LalbFTa1_Consensus	Polymorphism	forward	6107	6119
-	LalbFTa1_Consensus	Polymorphism	forward	6107	6119
-	LalbFTa1_Consensus	Polymorphism	forward	6107	6119
-	LalbFTa1_Consensus	Polymorphism	forward	6107	6119
-	LalbFTa1_Consensus	Polymorphism	forward	6107	6119
-	LalbFTa1_Consensus	Polymorphism	forward	6107	6119
CATAAACGATCTCGAAGTAGCCAATGATCAAACCATAAAGAGCTTAAACCATTACTAATGTTGAAGGAAAAGCC	LalbFTa1_Consensus	Polymorphism	forward	6121	6195
CATAAACGATCTCGAAGTAGCCAATGATCAAACCATAAAGAGCTTAAACCATTACTAATGTTGAAGGAAAAGCC	LalbFTa1_Consensus	Polymorphism	forward	6121	6195
CATAAACGATCTCGAAGTAGCCAATGATCAAACCATAAAGAGCTTAAACCATTACTAATGTTGAAGGAAAAGCC	LalbFTa1_Consensus	Polymorphism	forward	6121	6195
CATAAACGATCTCGAAGTAGCCAATGATCAAACCATAAAGAGCTTAAACCATTACTAATGTTGAAGGAAAAGCC	LalbFTa1_Consensus	Polymorphism	forward	6121	6195
-	LalbFTa1_Consensus	Polymorphism	forward	6122	6195
-	LalbFTa1_Consensus	Polymorphism	forward	6122	6195
-	LalbFTa1_Consensus	Polymorphism	forward	6122	6195
-	LalbFTa1_Consensus	Polymorphism	forward	6122	6195
-	LalbFTa1_Consensus	Polymorphism	forward	6122	6195
-	LalbFTa1_Consensus	Polymorphism	forward	6122	6195
-	LalbFTa1_Consensus	Polymorphism	forward	6122	6195
-	LalbFTa1_Consensus	Polymorphism	forward	6122	6195
C	LalbFTa1_Consensus	Polymorphism	none	6209	6209
C	LalbFTa1_Consensus	Polymorphism	none	6209	6209
T	LalbFTa1_Consensus	Polymorphism	none	6209	6209
C	LalbFTa1_Consensus	Polymorphism	none	6209	6209
T	LalbFTa1_Consensus	Polymorphism	none	6209	6209
C	LalbFTa1_Consensus	Polymorphism	none	6209	6209
T	LalbFTa1_Consensus	Polymorphism	none	6209	6209
C	LalbFTa1_Consensus	Polymorphism	none	6209	6209
T	LalbFTa1_Consensus	Polymorphism	none	6209	6209
C	LalbFTa1_Consensus	Polymorphism	none	6209	6209
C	LalbFTa1_Consensus	Polymorphism	none	6209	6209
C	LalbFTa1_Consensus	Polymorphism	none	6209	6209
C	LalbFTa1_Consensus	Polymorphism	forward	6269	6270
-	LalbFTa1_Consensus	Polymorphism	none	6270	6270
T	LalbFTa1_Consensus	Polymorphism	none	6313	6313
T	LalbFTa1_Consensus	Polymorphism	none	6313	6313
C	LalbFTa1_Consensus	Polymorphism	none	6313	6313
T	LalbFTa1_Consensus	Polymorphism	none	6313	6313
C	LalbFTa1_Consensus	Polymorphism	none	6313	6313
T	LalbFTa1_Consensus	Polymorphism	none	6313	6313
C	LalbFTa1_Consensus	Polymorphism	none	6313	6313
T	LalbFTa1_Consensus	Polymorphism	none	6313	6313
C	LalbFTa1_Consensus	Polymorphism	none	6313	6313
T	LalbFTa1_Consensus	Polymorphism	none	6313	6313
T	LalbFTa1_Consensus	Polymorphism	none	6313	6313
T	LalbFTa1_Consensus	Polymorphism	none	6313	6313
G	LalbFTa1_Consensus	Polymorphism	none	6314	6314
G	LalbFTa1_Consensus	Polymorphism	none	6314	6314
T	LalbFTa1_Consensus	Polymorphism	none	6314	6314
G	LalbFTa1_Consensus	Polymorphism	none	6314	6314
T	LalbFTa1_Consensus	Polymorphism	none	6314	6314
G	LalbFTa1_Consensus	Polymorphism	none	6314	6314
T	LalbFTa1_Consensus	Polymorphism	none	6314	6314
G	LalbFTa1_Consensus	Polymorphism	none	6314	6314
T	LalbFTa1_Consensus	Polymorphism	none	6314	6314
G	LalbFTa1_Consensus	Polymorphism	none	6314	6314
G	LalbFTa1_Consensus	Polymorphism	none	6314	6314
G	LalbFTa1_Consensus	Polymorphism	none	6314	6314
C	LalbFTa1_Consensus	Polymorphism	none	6334	6334
T	LalbFTa1_Consensus	Polymorphism	none	6334	6334
C	LalbFTa1_Consensus	Polymorphism	none	6400	6400
C	LalbFTa1_Consensus	Polymorphism	none	6400	6400
T	LalbFTa1_Consensus	Polymorphism	none	6400	6400
C	LalbFTa1_Consensus	Polymorphism	none	6400	6400
T	LalbFTa1_Consensus	Polymorphism	none	6400	6400
C	LalbFTa1_Consensus	Polymorphism	none	6400	6400
T	LalbFTa1_Consensus	Polymorphism	none	6400	6400
C	LalbFTa1_Consensus	Polymorphism	none	6400	6400
T	LalbFTa1_Consensus	Polymorphism	none	6400	6400
C	LalbFTa1_Consensus	Polymorphism	none	6400	6400
C	LalbFTa1_Consensus	Polymorphism	none	6400	6400
C	LalbFTa1_Consensus	Polymorphism	none	6400	6400
C	LalbFTa1_Consensus	Polymorphism	none	6446	6446
T	LalbFTa1_Consensus	Polymorphism	none	6446	6446
T	LalbFTa1_Consensus	Polymorphism	none	6446	6446
T	LalbFTa1_Consensus	Polymorphism	none	6446	6446
C	LalbFTa1_Consensus	Polymorphism	none	6446	6446
T	LalbFTa1_Consensus	Polymorphism	none	6446	6446
C	LalbFTa1_Consensus	Polymorphism	none	6446	6446
T	LalbFTa1_Consensus	Polymorphism	none	6446	6446
C	LalbFTa1_Consensus	Polymorphism	none	6446	6446
T	LalbFTa1_Consensus	Polymorphism	none	6446	6446
C	LalbFTa1_Consensus	Polymorphism	none	6446	6446
T	LalbFTa1_Consensus	Polymorphism	none	6446	6446
T	LalbFTa1_Consensus	Polymorphism	none	6446	6446
T	LalbFTa1_Consensus	Polymorphism	none	6446	6446
A	LalbFTa1_Consensus	Polymorphism	none	6512	6512
T	LalbFTa1_Consensus	Polymorphism	none	6512	6512
C	LalbFTa1_Consensus	Polymorphism	none	6512	6512
C	LalbFTa1_Consensus	Polymorphism	none	6512	6512
C	LalbFTa1_Consensus	Polymorphism	none	6512	6512
T	LalbFTa1_Consensus	Polymorphism	none	6512	6512
A	LalbFTa1_Consensus	Polymorphism	none	6512	6512
C	LalbFTa1_Consensus	Polymorphism	none	6512	6512
A	LalbFTa1_Consensus	Polymorphism	none	6512	6512
C	LalbFTa1_Consensus	Polymorphism	none	6512	6512
C	LalbFTa1_Consensus	Polymorphism	none	6512	6512
C	LalbFTa1_Consensus	Polymorphism	none	6512	6512
C	LalbFTa1_Consensus	Polymorphism	none	6512	6512
C	LalbFTa1_Consensus	Polymorphism	none	6512	6512
A	LalbFTa1_Consensus	Polymorphism	none	6529	6529
A	LalbFTa1_Consensus	Polymorphism	none	6529	6529
G	LalbFTa1_Consensus	Polymorphism	none	6529	6529
A	LalbFTa1_Consensus	Polymorphism	none	6529	6529
G	LalbFTa1_Consensus	Polymorphism	none	6529	6529
A	LalbFTa1_Consensus	Polymorphism	none	6529	6529
G	LalbFTa1_Consensus	Polymorphism	none	6529	6529
A	LalbFTa1_Consensus	Polymorphism	none	6529	6529
A	LalbFTa1_Consensus	Polymorphism	none	6529	6529
A	LalbFTa1_Consensus	Polymorphism	none	6529	6529
A	LalbFTa1_Consensus	Polymorphism	none	6529	6529
A	LalbFTa1_Consensus	Polymorphism	none	6529	6529
GAACTCAA	LalbFTa1_Consensus	Polymorphism	reverse	6674	6683
GAACTCAA	LalbFTa1_Consensus	Polymorphism	reverse	6674	6683
-	LalbFTa1_Consensus	Polymorphism	none	6674	6674
GAACTCAA	LalbFTa1_Consensus	Polymorphism	reverse	6674	6683
-	LalbFTa1_Consensus	Polymorphism	none	6674	6674
GAACTCAA	LalbFTa1_Consensus	Polymorphism	reverse	6674	6683
-	LalbFTa1_Consensus	Polymorphism	none	6674	6674
GAACTCAA	LalbFTa1_Consensus	Polymorphism	reverse	6674	6683
-	LalbFTa1_Consensus	Polymorphism	none	6674	6674
GAACTCAA	LalbFTa1_Consensus	Polymorphism	reverse	6674	6683
GAACTCAA	LalbFTa1_Consensus	Polymorphism	reverse	6674	6683
GAACTCAA	LalbFTa1_Consensus	Polymorphism	reverse	6674	6683
C	LalbFTa1_Consensus	Polymorphism	none	6716	6716
C	LalbFTa1_Consensus	Polymorphism	none	6716	6716
A	LalbFTa1_Consensus	Polymorphism	none	6716	6716
C	LalbFTa1_Consensus	Polymorphism	none	6716	6716
A	LalbFTa1_Consensus	Polymorphism	none	6716	6716
C	LalbFTa1_Consensus	Polymorphism	none	6716	6716
A	LalbFTa1_Consensus	Polymorphism	none	6716	6716
C	LalbFTa1_Consensus	Polymorphism	none	6716	6716
A	LalbFTa1_Consensus	Polymorphism	none	6716	6716
C	LalbFTa1_Consensus	Polymorphism	none	6716	6716
C	LalbFTa1_Consensus	Polymorphism	none	6716	6716
C	LalbFTa1_Consensus	Polymorphism	none	6716	6716
T	LalbFTa1_Consensus	Polymorphism	none	6751	6751
T	LalbFTa1_Consensus	Polymorphism	none	6751	6751
C	LalbFTa1_Consensus	Polymorphism	none	6751	6751
T	LalbFTa1_Consensus	Polymorphism	none	6751	6751
C	LalbFTa1_Consensus	Polymorphism	none	6751	6751
T	LalbFTa1_Consensus	Polymorphism	none	6751	6751
C	LalbFTa1_Consensus	Polymorphism	none	6751	6751
T	LalbFTa1_Consensus	Polymorphism	none	6751	6751
C	LalbFTa1_Consensus	Polymorphism	none	6751	6751
T	LalbFTa1_Consensus	Polymorphism	none	6751	6751
T	LalbFTa1_Consensus	Polymorphism	none	6751	6751
T	LalbFTa1_Consensus	Polymorphism	none	6751	6751
T	LalbFTa1_Consensus	Polymorphism	none	6753	6753
T	LalbFTa1_Consensus	Polymorphism	none	6753	6753
A	LalbFTa1_Consensus	Polymorphism	none	6753	6753
T	LalbFTa1_Consensus	Polymorphism	none	6753	6753
A	LalbFTa1_Consensus	Polymorphism	none	6753	6753
T	LalbFTa1_Consensus	Polymorphism	none	6753	6753
A	LalbFTa1_Consensus	Polymorphism	none	6753	6753
T	LalbFTa1_Consensus	Polymorphism	none	6753	6753
A	LalbFTa1_Consensus	Polymorphism	none	6753	6753
T	LalbFTa1_Consensus	Polymorphism	none	6753	6753
T	LalbFTa1_Consensus	Polymorphism	none	6753	6753
T	LalbFTa1_Consensus	Polymorphism	none	6753	6753
A	LalbFTa1_Consensus	Polymorphism	none	6858	6858
A	LalbFTa1_Consensus	Polymorphism	none	6858	6858
T	LalbFTa1_Consensus	Polymorphism	none	6858	6858
A	LalbFTa1_Consensus	Polymorphism	none	6858	6858
T	LalbFTa1_Consensus	Polymorphism	none	6858	6858
A	LalbFTa1_Consensus	Polymorphism	none	6858	6858
T	LalbFTa1_Consensus	Polymorphism	none	6858	6858
A	LalbFTa1_Consensus	Polymorphism	none	6858	6858
T	LalbFTa1_Consensus	Polymorphism	none	6858	6858
A	LalbFTa1_Consensus	Polymorphism	none	6858	6858
A	LalbFTa1_Consensus	Polymorphism	none	6858	6858
A	LalbFTa1_Consensus	Polymorphism	none	6858	6858
A	LalbFTa1_Consensus	Polymorphism	none	6865	6865
A	LalbFTa1_Consensus	Polymorphism	none	6865	6865
G	LalbFTa1_Consensus	Polymorphism	none	6865	6865
A	LalbFTa1_Consensus	Polymorphism	none	6865	6865
G	LalbFTa1_Consensus	Polymorphism	none	6865	6865
A	LalbFTa1_Consensus	Polymorphism	none	6865	6865
G	LalbFTa1_Consensus	Polymorphism	none	6865	6865
A	LalbFTa1_Consensus	Polymorphism	none	6865	6865
G	LalbFTa1_Consensus	Polymorphism	none	6865	6865
A	LalbFTa1_Consensus	Polymorphism	none	6865	6865
A	LalbFTa1_Consensus	Polymorphism	none	6865	6865
A	LalbFTa1_Consensus	Polymorphism	none	6865	6865
C	LalbFTa1_Consensus	Polymorphism	none	6891	6891
C	LalbFTa1_Consensus	Polymorphism	none	6891	6891
T	LalbFTa1_Consensus	Polymorphism	none	6891	6891
C	LalbFTa1_Consensus	Polymorphism	none	6891	6891
T	LalbFTa1_Consensus	Polymorphism	none	6891	6891
C	LalbFTa1_Consensus	Polymorphism	none	6891	6891
T	LalbFTa1_Consensus	Polymorphism	none	6891	6891
C	LalbFTa1_Consensus	Polymorphism	none	6891	6891
T	LalbFTa1_Consensus	Polymorphism	none	6891	6891
C	LalbFTa1_Consensus	Polymorphism	none	6891	6891
C	LalbFTa1_Consensus	Polymorphism	none	6891	6891
C	LalbFTa1_Consensus	Polymorphism	none	6891	6891
C	LalbFTa1_Consensus	Polymorphism	none	6896	6896
C	LalbFTa1_Consensus	Polymorphism	none	6896	6896
T	LalbFTa1_Consensus	Polymorphism	none	6896	6896
C	LalbFTa1_Consensus	Polymorphism	none	6896	6896
T	LalbFTa1_Consensus	Polymorphism	none	6896	6896
C	LalbFTa1_Consensus	Polymorphism	none	6896	6896
T	LalbFTa1_Consensus	Polymorphism	none	6896	6896
C	LalbFTa1_Consensus	Polymorphism	none	6896	6896
T	LalbFTa1_Consensus	Polymorphism	none	6896	6896
C	LalbFTa1_Consensus	Polymorphism	none	6896	6896
C	LalbFTa1_Consensus	Polymorphism	none	6896	6896
C	LalbFTa1_Consensus	Polymorphism	none	6896	6896
G	LalbFTa1_Consensus	Polymorphism	none	6919	6919
G	LalbFTa1_Consensus	Polymorphism	none	6919	6919
T	LalbFTa1_Consensus	Polymorphism	none	6919	6919
G	LalbFTa1_Consensus	Polymorphism	none	6919	6919
T	LalbFTa1_Consensus	Polymorphism	none	6919	6919
G	LalbFTa1_Consensus	Polymorphism	none	6919	6919
T	LalbFTa1_Consensus	Polymorphism	none	6919	6919
G	LalbFTa1_Consensus	Polymorphism	none	6919	6919
T	LalbFTa1_Consensus	Polymorphism	none	6919	6919
G	LalbFTa1_Consensus	Polymorphism	none	6919	6919
G	LalbFTa1_Consensus	Polymorphism	none	6919	6919
G	LalbFTa1_Consensus	Polymorphism	none	6919	6919
T	LalbFTa1_Consensus	Polymorphism	none	6945	6945
T	LalbFTa1_Consensus	Polymorphism	none	6945	6945
G	LalbFTa1_Consensus	Polymorphism	none	6945	6945
T	LalbFTa1_Consensus	Polymorphism	none	6945	6945
G	LalbFTa1_Consensus	Polymorphism	none	6945	6945
T	LalbFTa1_Consensus	Polymorphism	none	6945	6945
G	LalbFTa1_Consensus	Polymorphism	none	6945	6945
T	LalbFTa1_Consensus	Polymorphism	none	6945	6945
G	LalbFTa1_Consensus	Polymorphism	none	6945	6945
T	LalbFTa1_Consensus	Polymorphism	none	6945	6945
T	LalbFTa1_Consensus	Polymorphism	none	6945	6945
T	LalbFTa1_Consensus	Polymorphism	none	6945	6945
G	LalbFTa1_Consensus	Polymorphism	none	6965	6965
C	LalbFTa1_Consensus	Polymorphism	none	6965	6965
G	LalbFTa1_Consensus	Polymorphism	none	7113	7113
G	LalbFTa1_Consensus	Polymorphism	none	7113	7113
A	LalbFTa1_Consensus	Polymorphism	none	7113	7113
G	LalbFTa1_Consensus	Polymorphism	none	7113	7113
A	LalbFTa1_Consensus	Polymorphism	none	7113	7113
G	LalbFTa1_Consensus	Polymorphism	none	7113	7113
A	LalbFTa1_Consensus	Polymorphism	none	7113	7113
G	LalbFTa1_Consensus	Polymorphism	none	7113	7113
A	LalbFTa1_Consensus	Polymorphism	none	7113	7113
G	LalbFTa1_Consensus	Polymorphism	none	7113	7113
G	LalbFTa1_Consensus	Polymorphism	none	7113	7113
G	LalbFTa1_Consensus	Polymorphism	none	7113	7113
G	LalbFTa1_Consensus	Polymorphism	none	7149	7149
A	LalbFTa1_Consensus	Polymorphism	none	7149	7149
A	LalbFTa1_Consensus	Polymorphism	none	7149	7149
A	LalbFTa1_Consensus	Polymorphism	none	7149	7149
G	LalbFTa1_Consensus	Polymorphism	none	7149	7149
A	LalbFTa1_Consensus	Polymorphism	none	7149	7149
G	LalbFTa1_Consensus	Polymorphism	none	7149	7149
A	LalbFTa1_Consensus	Polymorphism	none	7149	7149
G	LalbFTa1_Consensus	Polymorphism	none	7149	7149
A	LalbFTa1_Consensus	Polymorphism	none	7149	7149
G	LalbFTa1_Consensus	Polymorphism	none	7149	7149
A	LalbFTa1_Consensus	Polymorphism	none	7149	7149
A	LalbFTa1_Consensus	Polymorphism	none	7149	7149
A	LalbFTa1_Consensus	Polymorphism	none	7149	7149
T	LalbFTa1_Consensus	Polymorphism	none	7278	7278
A	LalbFTa1_Consensus	Polymorphism	none	7278	7278
T	LalbFTa1_Consensus	Polymorphism	none	7479	7479
T	LalbFTa1_Consensus	Polymorphism	none	7479	7479
C	LalbFTa1_Consensus	Polymorphism	none	7479	7479
T	LalbFTa1_Consensus	Polymorphism	none	7479	7479
C	LalbFTa1_Consensus	Polymorphism	none	7479	7479
T	LalbFTa1_Consensus	Polymorphism	none	7479	7479
T	LalbFTa1_Consensus	Polymorphism	none	7479	7479
T	LalbFTa1_Consensus	Polymorphism	none	7479	7479
T	LalbFTa1_Consensus	Polymorphism	none	7479	7479
T	LalbFTa1_Consensus	Polymorphism	none	7479	7479
G	LalbFTa1_Consensus	Polymorphism	none	7712	7712
A	LalbFTa1_Consensus	Polymorphism	none	7712	7712
T	LalbFTa1_Consensus	Polymorphism	none	7765	7765
C	LalbFTa1_Consensus	Polymorphism	none	7765	7765
C	LalbFTa1_Consensus	Polymorphism	none	7765	7765
C	LalbFTa1_Consensus	Polymorphism	none	7765	7765
T	LalbFTa1_Consensus	Polymorphism	none	7765	7765
C	LalbFTa1_Consensus	Polymorphism	none	7765	7765
T	LalbFTa1_Consensus	Polymorphism	none	7765	7765
C	LalbFTa1_Consensus	Polymorphism	none	7765	7765
T	LalbFTa1_Consensus	Polymorphism	none	7765	7765
C	LalbFTa1_Consensus	Polymorphism	none	7765	7765
T	LalbFTa1_Consensus	Polymorphism	none	7765	7765
C	LalbFTa1_Consensus	Polymorphism	none	7765	7765
T	LalbFTa1_Consensus	Polymorphism	none	7765	7765
C	LalbFTa1_Consensus	Polymorphism	none	7765	7765
C	LalbFTa1_Consensus	Polymorphism	none	7765	7765
C	LalbFTa1_Consensus	Polymorphism	none	7765	7765
T	LalbFTa1_Consensus	Polymorphism	none	7765	7765
C	LalbFTa1_Consensus	Polymorphism	none	7765	7765
C	LalbFTa1_Consensus	Polymorphism	none	7777	7777
T	LalbFTa1_Consensus	Polymorphism	none	7777	7777
C	LalbFTa1_Consensus	Polymorphism	none	7777	7777
T	LalbFTa1_Consensus	Polymorphism	none	7777	7777
C	LalbFTa1_Consensus	Polymorphism	none	7777	7777
T	LalbFTa1_Consensus	Polymorphism	none	7777	7777
C	LalbFTa1_Consensus	Polymorphism	none	7777	7777
T	LalbFTa1_Consensus	Polymorphism	none	7777	7777
C	LalbFTa1_Consensus	Polymorphism	none	7777	7777
T	LalbFTa1_Consensus	Polymorphism	none	7777	7777
C	LalbFTa1_Consensus	Polymorphism	none	7779	7779
T	LalbFTa1_Consensus	Polymorphism	none	7779	7779
C	LalbFTa1_Consensus	Polymorphism	none	7779	7779
T	LalbFTa1_Consensus	Polymorphism	none	7779	7779
C	LalbFTa1_Consensus	Polymorphism	none	7779	7779
T	LalbFTa1_Consensus	Polymorphism	none	7779	7779
C	LalbFTa1_Consensus	Polymorphism	none	7779	7779
T	LalbFTa1_Consensus	Polymorphism	none	7779	7779
C	LalbFTa1_Consensus	Polymorphism	none	7779	7779
T	LalbFTa1_Consensus	Polymorphism	none	7779	7779
G	LalbFTa1_Consensus	Polymorphism	none	7816	7816
A	LalbFTa1_Consensus	Polymorphism	none	7816	7816
G	LalbFTa1_Consensus	Polymorphism	none	7816	7816
A	LalbFTa1_Consensus	Polymorphism	none	7816	7816
T	LalbFTa1_Consensus	Polymorphism	none	7853	7853
G	LalbFTa1_Consensus	Polymorphism	none	7853	7853
C	LalbFTa1_Consensus	Polymorphism	none	7882	7882
T	LalbFTa1_Consensus	Polymorphism	none	7882	7882
C	LalbFTa1_Consensus	Polymorphism	none	7882	7882
T	LalbFTa1_Consensus	Polymorphism	none	7882	7882
C	LalbFTa1_Consensus	Polymorphism	none	7882	7882
T	LalbFTa1_Consensus	Polymorphism	none	7882	7882
C	LalbFTa1_Consensus	Polymorphism	none	7882	7882
T	LalbFTa1_Consensus	Polymorphism	none	7882	7882
C	LalbFTa1_Consensus	Polymorphism	none	7882	7882
T	LalbFTa1_Consensus	Polymorphism	none	7882	7882
C	LalbFTa1_Consensus	Polymorphism	none	7882	7882
T	LalbFTa1_Consensus	Polymorphism	none	7882	7882
C	LalbFTa1_Consensus	Polymorphism	none	7892	7892
G	LalbFTa1_Consensus	Polymorphism	none	7892	7892
C	LalbFTa1_Consensus	Polymorphism	none	7892	7892
G	LalbFTa1_Consensus	Polymorphism	none	7892	7892
C	LalbFTa1_Consensus	Polymorphism	none	7892	7892
G	LalbFTa1_Consensus	Polymorphism	none	7892	7892
C	LalbFTa1_Consensus	Polymorphism	none	7892	7892
G	LalbFTa1_Consensus	Polymorphism	none	7892	7892
C	LalbFTa1_Consensus	Polymorphism	none	7892	7892
G	LalbFTa1_Consensus	Polymorphism	none	7892	7892
C	LalbFTa1_Consensus	Polymorphism	none	7892	7892
G	LalbFTa1_Consensus	Polymorphism	none	7892	7892
-	LalbFTa1_Consensus	Polymorphism	none	7923	7923
A	LalbFTa1_Consensus	Polymorphism	reverse	7923	7924
-	LalbFTa1_Consensus	Polymorphism	none	7923	7923
A	LalbFTa1_Consensus	Polymorphism	reverse	7923	7924
-	LalbFTa1_Consensus	Polymorphism	none	7923	7923
A	LalbFTa1_Consensus	Polymorphism	reverse	7923	7924
-	LalbFTa1_Consensus	Polymorphism	none	7923	7923
A	LalbFTa1_Consensus	Polymorphism	reverse	7923	7924
-	LalbFTa1_Consensus	Polymorphism	none	7923	7923
A	LalbFTa1_Consensus	Polymorphism	reverse	7923	7924
-	LalbFTa1_Consensus	Polymorphism	none	7945	7945
G	LalbFTa1_Consensus	Polymorphism	reverse	7945	7946
-	LalbFTa1_Consensus	Polymorphism	none	7945	7945
G	LalbFTa1_Consensus	Polymorphism	reverse	7945	7946
-	LalbFTa1_Consensus	Polymorphism	none	7945	7945
G	LalbFTa1_Consensus	Polymorphism	reverse	7945	7946
-	LalbFTa1_Consensus	Polymorphism	none	7945	7945
G	LalbFTa1_Consensus	Polymorphism	reverse	7945	7946
-	LalbFTa1_Consensus	Polymorphism	none	7945	7945
G	LalbFTa1_Consensus	Polymorphism	reverse	7945	7946
C	LalbFTa1_Consensus	Polymorphism	none	7961	7961
G	LalbFTa1_Consensus	Polymorphism	none	7961	7961
C	LalbFTa1_Consensus	Polymorphism	none	7961	7961
G	LalbFTa1_Consensus	Polymorphism	none	7961	7961
C	LalbFTa1_Consensus	Polymorphism	none	7961	7961
G	LalbFTa1_Consensus	Polymorphism	none	7961	7961
C	LalbFTa1_Consensus	Polymorphism	none	7961	7961
G	LalbFTa1_Consensus	Polymorphism	none	7961	7961
T	LalbFTa1_Consensus	Polymorphism	none	7974	7974
C	LalbFTa1_Consensus	Polymorphism	none	7974	7974
T	LalbFTa1_Consensus	Polymorphism	none	7974	7974
C	LalbFTa1_Consensus	Polymorphism	none	7974	7974
T	LalbFTa1_Consensus	Polymorphism	none	7974	7974
C	LalbFTa1_Consensus	Polymorphism	none	7974	7974
T	LalbFTa1_Consensus	Polymorphism	none	7974	7974
C	LalbFTa1_Consensus	Polymorphism	none	7974	7974
T	LalbFTa1_Consensus	Polymorphism	none	7974	7974
C	LalbFTa1_Consensus	Polymorphism	none	7974	7974
T	LalbFTa1_Consensus	Polymorphism	none	7974	7974
C	LalbFTa1_Consensus	Polymorphism	none	7974	7974
T	LalbFTa1_Consensus	Polymorphism	none	7974	7974
C	LalbFTa1_Consensus	Polymorphism	none	7974	7974
T	LalbFTa1_Consensus	Polymorphism	none	7974	7974
C	LalbFTa1_Consensus	Polymorphism	none	7974	7974
T	LalbFTa1_Consensus	Polymorphism	none	7993	7993
A	LalbFTa1_Consensus	Polymorphism	none	7993	7993
A	LalbFTa1_Consensus	Polymorphism	none	7999	7999
C	LalbFTa1_Consensus	Polymorphism	none	7999	7999
A	LalbFTa1_Consensus	Polymorphism	none	7999	7999
C	LalbFTa1_Consensus	Polymorphism	none	7999	7999
A	LalbFTa1_Consensus	Polymorphism	none	7999	7999
C	LalbFTa1_Consensus	Polymorphism	none	7999	7999
A	LalbFTa1_Consensus	Polymorphism	none	7999	7999
C	LalbFTa1_Consensus	Polymorphism	none	7999	7999
A	LalbFTa1_Consensus	Polymorphism	none	7999	7999
C	LalbFTa1_Consensus	Polymorphism	none	7999	7999
A	LalbFTa1_Consensus	Polymorphism	none	7999	7999
C	LalbFTa1_Consensus	Polymorphism	none	7999	7999
A	LalbFTa1_Consensus	Polymorphism	none	7999	7999
C	LalbFTa1_Consensus	Polymorphism	none	7999	7999
C	LalbFTa1_Consensus	Polymorphism	none	8001	8001
A	LalbFTa1_Consensus	Polymorphism	none	8001	8001
G	LalbFTa1_Consensus	Polymorphism	none	8006	8006
A	LalbFTa1_Consensus	Polymorphism	none	8006	8006
ACAT	LalbFTa1_Consensus	Polymorphism	forward	8019	8023
-	LalbFTa1_Consensus	Polymorphism	forward	8020	8023
ATAT	LalbFTa1_Consensus	Polymorphism	forward	8021	8025
ATAT	LalbFTa1_Consensus	Polymorphism	forward	8021	8025
ATAT	LalbFTa1_Consensus	Polymorphism	forward	8021	8025
ATAT	LalbFTa1_Consensus	Polymorphism	forward	8021	8025
ATAT	LalbFTa1_Consensus	Polymorphism	forward	8021	8025
ATAT	LalbFTa1_Consensus	Polymorphism	forward	8021	8025
*	LalbFTa1_Consensus	Polymorphism	forward	8021	8025
GATATATA	LalbFTa1_Consensus	Polymorphism	reverse	8022	8023
-	LalbFTa1_Consensus	Polymorphism	forward	8022	8025
-	LalbFTa1_Consensus	Polymorphism	forward	8022	8025
-	LalbFTa1_Consensus	Polymorphism	forward	8022	8025
-	LalbFTa1_Consensus	Polymorphism	forward	8022	8025
-	LalbFTa1_Consensus	Polymorphism	forward	8022	8025
-	LalbFTa1_Consensus	Polymorphism	forward	8022	8025
-	LalbFTa1_Consensus	Polymorphism	forward	8022	8025
-	LalbFTa1_Consensus	Polymorphism	forward	8024	8025
-	LalbFTa1_Consensus	Polymorphism	forward	8024	8025
ATATAT	LalbFTa1_Consensus	Polymorphism	reverse	8025	8026
C	LalbFTa1_Consensus	Polymorphism	none	8092	8092
T	LalbFTa1_Consensus	Polymorphism	none	8092	8092
C	LalbFTa1_Consensus	Polymorphism	none	8092	8092
T	LalbFTa1_Consensus	Polymorphism	none	8092	8092
C	LalbFTa1_Consensus	Polymorphism	none	8092	8092
T	LalbFTa1_Consensus	Polymorphism	none	8092	8092
G	LalbFTa1_Consensus	Polymorphism	none	8099	8099
A	LalbFTa1_Consensus	Polymorphism	none	8099	8099
C	LalbFTa1_Consensus	Polymorphism	none	8100	8100
T	LalbFTa1_Consensus	Polymorphism	none	8100	8100
C	LalbFTa1_Consensus	Polymorphism	none	8100	8100
T	LalbFTa1_Consensus	Polymorphism	none	8100	8100
C	LalbFTa1_Consensus	Polymorphism	none	8100	8100
T	LalbFTa1_Consensus	Polymorphism	none	8100	8100
C	LalbFTa1_Consensus	Polymorphism	none	8100	8100
T	LalbFTa1_Consensus	Polymorphism	none	8100	8100
C	LalbFTa1_Consensus	Polymorphism	none	8100	8100
T	LalbFTa1_Consensus	Polymorphism	none	8100	8100
C	LalbFTa1_Consensus	Polymorphism	none	8100	8100
T	LalbFTa1_Consensus	Polymorphism	none	8100	8100
-	LalbFTa1_Consensus	Polymorphism	none	8115	8115
A	LalbFTa1_Consensus	Polymorphism	reverse	8115	8116
-	LalbFTa1_Consensus	Polymorphism	none	8115	8115
A	LalbFTa1_Consensus	Polymorphism	reverse	8115	8116
G	LalbFTa1_Consensus	Polymorphism	none	8117	8117
A	LalbFTa1_Consensus	Polymorphism	none	8117	8117
C	LalbFTa1_Consensus	Polymorphism	none	8126	8126
T	LalbFTa1_Consensus	Polymorphism	none	8126	8126
C	LalbFTa1_Consensus	Polymorphism	none	8126	8126
T	LalbFTa1_Consensus	Polymorphism	none	8126	8126
C	LalbFTa1_Consensus	Polymorphism	none	8126	8126
T	LalbFTa1_Consensus	Polymorphism	none	8126	8126
C	LalbFTa1_Consensus	Polymorphism	none	8126	8126
T	LalbFTa1_Consensus	Polymorphism	none	8126	8126
A	LalbFTa1_Consensus	Polymorphism	none	8195	8195
T	LalbFTa1_Consensus	Polymorphism	none	8195	8195
A	LalbFTa1_Consensus	Polymorphism	none	8195	8195
T	LalbFTa1_Consensus	Polymorphism	none	8195	8195
A	LalbFTa1_Consensus	Polymorphism	none	8195	8195
T	LalbFTa1_Consensus	Polymorphism	none	8195	8195
G	LalbFTa1_Consensus	Polymorphism	none	8361	8361
A	LalbFTa1_Consensus	Polymorphism	none	8361	8361
G	LalbFTa1_Consensus	Polymorphism	none	8361	8361
A	LalbFTa1_Consensus	Polymorphism	none	8361	8361
G	LalbFTa1_Consensus	Polymorphism	none	8361	8361
A	LalbFTa1_Consensus	Polymorphism	none	8361	8361
G	LalbFTa1_Consensus	Polymorphism	none	8361	8361
A	LalbFTa1_Consensus	Polymorphism	none	8361	8361
G	LalbFTa1_Consensus	Polymorphism	none	8361	8361
A	LalbFTa1_Consensus	Polymorphism	none	8361	8361
G	LalbFTa1_Consensus	Polymorphism	none	8361	8361
A	LalbFTa1_Consensus	Polymorphism	none	8361	8361
G	LalbFTa1_Consensus	Polymorphism	none	8397	8397
A	LalbFTa1_Consensus	Polymorphism	none	8397	8397
G	LalbFTa1_Consensus	Polymorphism	none	8397	8397
A	LalbFTa1_Consensus	Polymorphism	none	8397	8397
G	LalbFTa1_Consensus	Polymorphism	none	8397	8397
A	LalbFTa1_Consensus	Polymorphism	none	8397	8397
G	LalbFTa1_Consensus	Polymorphism	none	8397	8397
A	LalbFTa1_Consensus	Polymorphism	none	8397	8397
G	LalbFTa1_Consensus	Polymorphism	none	8397	8397
A	LalbFTa1_Consensus	Polymorphism	none	8397	8397
C	LalbFTa1_Consensus	Polymorphism	none	8448	8448
A	LalbFTa1_Consensus	Polymorphism	none	8448	8448
A	LalbFTa1_Consensus	Polymorphism	none	8448	8448
A	LalbFTa1_Consensus	Polymorphism	none	8448	8448
G	LalbFTa1_Consensus	Polymorphism	none	8462	8462
G	LalbFTa1_Consensus	Polymorphism	none	8462	8462
A	LalbFTa1_Consensus	Polymorphism	none	8462	8462
G	LalbFTa1_Consensus	Polymorphism	none	8462	8462
A	LalbFTa1_Consensus	Polymorphism	none	8462	8462
G	LalbFTa1_Consensus	Polymorphism	none	8462	8462
A	LalbFTa1_Consensus	Polymorphism	none	8462	8462
G	LalbFTa1_Consensus	Polymorphism	none	8462	8462
A	LalbFTa1_Consensus	Polymorphism	none	8462	8462
G	LalbFTa1_Consensus	Polymorphism	none	8462	8462
G	LalbFTa1_Consensus	Polymorphism	none	8462	8462
G	LalbFTa1_Consensus	Polymorphism	none	8462	8462
TTCACTTTCAAGAACCACTAGAAGATCAATTAAAATACTTCCTTCC	LalbFTa1_Consensus	Polymorphism	forward	8487	8533
TTCACTTTCAAGAACCACTAGAAGATCAATTAAAATACTTCCTTCC	LalbFTa1_Consensus	Polymorphism	forward	8487	8533
TTCACTTTCAAGAACCACTAGAAGATCAATTAAAATACTTCCTTCC	LalbFTa1_Consensus	Polymorphism	forward	8487	8533
TTCACTTTCAAGAACCACTAGAAGATCAATTAAAATACTTCCTTCC	LalbFTa1_Consensus	Polymorphism	forward	8487	8533
TTCACTTTCAAGAACCACTAGAAGATCAATTAAAATACTTCCTTCC	LalbFTa1_Consensus	Polymorphism	forward	8487	8533
-	LalbFTa1_Consensus	Polymorphism	forward	8488	8533
-	LalbFTa1_Consensus	Polymorphism	forward	8488	8533
-	LalbFTa1_Consensus	Polymorphism	forward	8488	8533
-	LalbFTa1_Consensus	Polymorphism	forward	8488	8533
-	LalbFTa1_Consensus	Polymorphism	forward	8488	8533
-	LalbFTa1_Consensus	Polymorphism	forward	8488	8533
-	LalbFTa1_Consensus	Polymorphism	forward	8488	8533
T	LalbFTa1_Consensus	Polymorphism	none	8598	8598
A	LalbFTa1_Consensus	Polymorphism	none	8598	8598
T	LalbFTa1_Consensus	Polymorphism	none	8598	8598
A	LalbFTa1_Consensus	Polymorphism	none	8598	8598
T	LalbFTa1_Consensus	Polymorphism	none	8598	8598
A	LalbFTa1_Consensus	Polymorphism	none	8598	8598
T	LalbFTa1_Consensus	Polymorphism	none	8598	8598
A	LalbFTa1_Consensus	Polymorphism	none	8598	8598
T	LalbFTa1_Consensus	Polymorphism	none	8598	8598
A	LalbFTa1_Consensus	Polymorphism	none	8598	8598
T	LalbFTa1_Consensus	Polymorphism	none	8598	8598
A	LalbFTa1_Consensus	Polymorphism	none	8598	8598
T	LalbFTa1_Consensus	Polymorphism	none	8598	8598
A	LalbFTa1_Consensus	Polymorphism	none	8598	8598
A	LalbFTa1_Consensus	Polymorphism	none	8599	8599
T	LalbFTa1_Consensus	Polymorphism	none	8599	8599
A	LalbFTa1_Consensus	Polymorphism	none	8599	8599
T	LalbFTa1_Consensus	Polymorphism	none	8599	8599
A	LalbFTa1_Consensus	Polymorphism	none	8599	8599
T	LalbFTa1_Consensus	Polymorphism	none	8599	8599
A	LalbFTa1_Consensus	Polymorphism	none	8599	8599
T	LalbFTa1_Consensus	Polymorphism	none	8599	8599
A	LalbFTa1_Consensus	Polymorphism	none	8599	8599
T	LalbFTa1_Consensus	Polymorphism	none	8599	8599
A	LalbFTa1_Consensus	Polymorphism	none	8599	8599
T	LalbFTa1_Consensus	Polymorphism	none	8599	8599
A	LalbFTa1_Consensus	Polymorphism	none	8599	8599
T	LalbFTa1_Consensus	Polymorphism	none	8599	8599
A	LalbFTa1_Consensus	Polymorphism	none	8604	8604
T	LalbFTa1_Consensus	Polymorphism	none	8604	8604
A	LalbFTa1_Consensus	Polymorphism	none	8604	8604
T	LalbFTa1_Consensus	Polymorphism	none	8604	8604
A	LalbFTa1_Consensus	Polymorphism	none	8604	8604
T	LalbFTa1_Consensus	Polymorphism	none	8604	8604
A	LalbFTa1_Consensus	Polymorphism	none	8604	8604
T	LalbFTa1_Consensus	Polymorphism	none	8604	8604
A	LalbFTa1_Consensus	Polymorphism	none	8604	8604
T	LalbFTa1_Consensus	Polymorphism	none	8604	8604
A	LalbFTa1_Consensus	Polymorphism	none	8604	8604
T	LalbFTa1_Consensus	Polymorphism	none	8604	8604
A	LalbFTa1_Consensus	Polymorphism	none	8604	8604
T	LalbFTa1_Consensus	Polymorphism	none	8604	8604
G	LalbFTa1_Consensus	Polymorphism	none	8607	8607
C	LalbFTa1_Consensus	Polymorphism	none	8607	8607
G	LalbFTa1_Consensus	Polymorphism	none	8607	8607
C	LalbFTa1_Consensus	Polymorphism	none	8607	8607
G	LalbFTa1_Consensus	Polymorphism	none	8607	8607
C	LalbFTa1_Consensus	Polymorphism	none	8607	8607
G	LalbFTa1_Consensus	Polymorphism	none	8607	8607
C	LalbFTa1_Consensus	Polymorphism	none	8607	8607
G	LalbFTa1_Consensus	Polymorphism	none	8607	8607
C	LalbFTa1_Consensus	Polymorphism	none	8607	8607
G	LalbFTa1_Consensus	Polymorphism	none	8607	8607
C	LalbFTa1_Consensus	Polymorphism	none	8607	8607
G	LalbFTa1_Consensus	Polymorphism	none	8607	8607
C	LalbFTa1_Consensus	Polymorphism	none	8607	8607
G	LalbFTa1_Consensus	Polymorphism	none	8645	8645
T	LalbFTa1_Consensus	Polymorphism	none	8645	8645
G	LalbFTa1_Consensus	Polymorphism	none	8645	8645
T	LalbFTa1_Consensus	Polymorphism	none	8645	8645
G	LalbFTa1_Consensus	Polymorphism	none	8645	8645
T	LalbFTa1_Consensus	Polymorphism	none	8645	8645
G	LalbFTa1_Consensus	Polymorphism	none	8645	8645
T	LalbFTa1_Consensus	Polymorphism	none	8645	8645
C	LalbFTa1_Consensus	Polymorphism	none	8674	8674
T	LalbFTa1_Consensus	Polymorphism	none	8674	8674
G	LalbFTa1_Consensus	Polymorphism	none	8687	8687
A	LalbFTa1_Consensus	Polymorphism	none	8687	8687
G	LalbFTa1_Consensus	Polymorphism	none	8687	8687
A	LalbFTa1_Consensus	Polymorphism	none	8687	8687
G	LalbFTa1_Consensus	Polymorphism	none	8687	8687
A	LalbFTa1_Consensus	Polymorphism	none	8687	8687
G	LalbFTa1_Consensus	Polymorphism	none	8687	8687
A	LalbFTa1_Consensus	Polymorphism	none	8687	8687
G	LalbFTa1_Consensus	Polymorphism	none	8687	8687
A	LalbFTa1_Consensus	Polymorphism	none	8687	8687
G	LalbFTa1_Consensus	Polymorphism	none	8687	8687
A	LalbFTa1_Consensus	Polymorphism	none	8687	8687
C	LalbFTa1_Consensus	Polymorphism	none	8695	8695
A	LalbFTa1_Consensus	Polymorphism	none	8695	8695
C	LalbFTa1_Consensus	Polymorphism	none	8695	8695
A	LalbFTa1_Consensus	Polymorphism	none	8695	8695
C	LalbFTa1_Consensus	Polymorphism	none	8733	8733
A	LalbFTa1_Consensus	Polymorphism	none	8733	8733
C	LalbFTa1_Consensus	Polymorphism	none	8733	8733
A	LalbFTa1_Consensus	Polymorphism	none	8733	8733
C	LalbFTa1_Consensus	Polymorphism	none	8733	8733
A	LalbFTa1_Consensus	Polymorphism	none	8733	8733
C	LalbFTa1_Consensus	Polymorphism	none	8733	8733
A	LalbFTa1_Consensus	Polymorphism	none	8733	8733
C	LalbFTa1_Consensus	Polymorphism	none	8756	8756
T	LalbFTa1_Consensus	Polymorphism	none	8756	8756
C	LalbFTa1_Consensus	Polymorphism	none	8756	8756
T	LalbFTa1_Consensus	Polymorphism	none	8756	8756
C	LalbFTa1_Consensus	Polymorphism	none	8756	8756
T	LalbFTa1_Consensus	Polymorphism	none	8756	8756
C	LalbFTa1_Consensus	Polymorphism	none	8756	8756
T	LalbFTa1_Consensus	Polymorphism	none	8756	8756
C	LalbFTa1_Consensus	Polymorphism	none	8756	8756
T	LalbFTa1_Consensus	Polymorphism	none	8756	8756
C	LalbFTa1_Consensus	Polymorphism	none	8756	8756
T	LalbFTa1_Consensus	Polymorphism	none	8756	8756
G	LalbFTa1_Consensus	Polymorphism	none	8828	8828
T	LalbFTa1_Consensus	Polymorphism	none	8828	8828
G	LalbFTa1_Consensus	Polymorphism	none	8829	8829
A	LalbFTa1_Consensus	Polymorphism	none	8829	8829
G	LalbFTa1_Consensus	Polymorphism	none	8829	8829
A	LalbFTa1_Consensus	Polymorphism	none	8829	8829
G	LalbFTa1_Consensus	Polymorphism	none	8829	8829
A	LalbFTa1_Consensus	Polymorphism	none	8829	8829
G	LalbFTa1_Consensus	Polymorphism	none	8829	8829
A	LalbFTa1_Consensus	Polymorphism	none	8829	8829
G	LalbFTa1_Consensus	Polymorphism	none	8829	8829
A	LalbFTa1_Consensus	Polymorphism	none	8829	8829
C	LalbFTa1_Consensus	Polymorphism	none	8833	8833
T	LalbFTa1_Consensus	Polymorphism	none	8833	8833
C	LalbFTa1_Consensus	Polymorphism	none	8833	8833
T	LalbFTa1_Consensus	Polymorphism	none	8833	8833
C	LalbFTa1_Consensus	Polymorphism	none	8833	8833
T	LalbFTa1_Consensus	Polymorphism	none	8833	8833
C	LalbFTa1_Consensus	Polymorphism	none	8833	8833
T	LalbFTa1_Consensus	Polymorphism	none	8833	8833
C	LalbFTa1_Consensus	Polymorphism	none	8833	8833
T	LalbFTa1_Consensus	Polymorphism	none	8833	8833
C	LalbFTa1_Consensus	Polymorphism	none	8908	8908
C	LalbFTa1_Consensus	Polymorphism	none	8908	8908
T	LalbFTa1_Consensus	Polymorphism	none	8908	8908
C	LalbFTa1_Consensus	Polymorphism	none	8908	8908
T	LalbFTa1_Consensus	Polymorphism	none	8908	8908
C	LalbFTa1_Consensus	Polymorphism	none	8908	8908
T	LalbFTa1_Consensus	Polymorphism	none	8908	8908
C	LalbFTa1_Consensus	Polymorphism	none	8908	8908
T	LalbFTa1_Consensus	Polymorphism	none	8908	8908
C	LalbFTa1_Consensus	Polymorphism	none	8908	8908
C	LalbFTa1_Consensus	Polymorphism	none	8908	8908
C	LalbFTa1_Consensus	Polymorphism	none	8908	8908
T	LalbFTa1_Consensus	Polymorphism	none	9058	9058
T	LalbFTa1_Consensus	Polymorphism	none	9058	9058
G	LalbFTa1_Consensus	Polymorphism	none	9229	9229
A	LalbFTa1_Consensus	Polymorphism	none	9229	9229
A	LalbFTa1_Consensus	Polymorphism	none	9238	9238
C	LalbFTa1_Consensus	Polymorphism	none	9238	9238
A	LalbFTa1_Consensus	Polymorphism	forward	9258	9259
A	LalbFTa1_Consensus	Polymorphism	forward	9258	9259
A	LalbFTa1_Consensus	Polymorphism	forward	9258	9259
-	LalbFTa1_Consensus	Polymorphism	none	9259	9259
-	LalbFTa1_Consensus	Polymorphism	none	9259	9259
-	LalbFTa1_Consensus	Polymorphism	none	9259	9259
-	LalbFTa1_Consensus	Polymorphism	none	9259	9259
-	LalbFTa1_Consensus	Polymorphism	none	9259	9259
-	LalbFTa1_Consensus	Polymorphism	none	9259	9259
-	LalbFTa1_Consensus	Polymorphism	none	9259	9259
-	LalbFTa1_Consensus	Polymorphism	none	9259	9259
-	LalbFTa1_Consensus	Polymorphism	none	9259	9259
T	LalbFTa1_Consensus	Polymorphism	none	9345	9345
C	LalbFTa1_Consensus	Polymorphism	none	9345	9345
A	LalbFTa1_Consensus	Polymorphism	none	9388	9388
G	LalbFTa1_Consensus	Polymorphism	none	9388	9388
C	LalbFTa1_Consensus	Polymorphism	none	9394	9394
A	LalbFTa1_Consensus	Polymorphism	none	9394	9394
-	LalbFTa1_Consensus	Polymorphism	none	9606	9606
A	LalbFTa1_Consensus	Polymorphism	reverse	9606	9607
A	LalbFTa1_Consensus	Polymorphism	reverse	9606	9607
A	LalbFTa1_Consensus	Polymorphism	reverse	9606	9607
-	LalbFTa1_Consensus	Polymorphism	none	9606	9606
A	LalbFTa1_Consensus	Polymorphism	reverse	9606	9607
-	LalbFTa1_Consensus	Polymorphism	none	9606	9606
A	LalbFTa1_Consensus	Polymorphism	reverse	9606	9607
-	LalbFTa1_Consensus	Polymorphism	none	9606	9606
A	LalbFTa1_Consensus	Polymorphism	reverse	9606	9607
-	LalbFTa1_Consensus	Polymorphism	none	9606	9606
A	LalbFTa1_Consensus	Polymorphism	reverse	9606	9607
A	LalbFTa1_Consensus	Polymorphism	reverse	9606	9607
A	LalbFTa1_Consensus	Polymorphism	reverse	9606	9607
T	LalbFTa1_Consensus	Polymorphism	forward	9845	9846
-	LalbFTa1_Consensus	Polymorphism	none	9846	9846
G	LalbFTa1_Consensus	Polymorphism	forward	10165	10166
G	LalbFTa1_Consensus	Polymorphism	forward	10165	10166
G	LalbFTa1_Consensus	Polymorphism	forward	10165	10166
G	LalbFTa1_Consensus	Polymorphism	forward	10165	10166
-	LalbFTa1_Consensus	Polymorphism	none	10166	10166
-	LalbFTa1_Consensus	Polymorphism	none	10166	10166
-	LalbFTa1_Consensus	Polymorphism	none	10166	10166
-	LalbFTa1_Consensus	Polymorphism	none	10166	10166
-	LalbFTa1_Consensus	Polymorphism	none	10166	10166
-	LalbFTa1_Consensus	Polymorphism	none	10166	10166
-	LalbFTa1_Consensus	Polymorphism	none	10166	10166
-	LalbFTa1_Consensus	Polymorphism	none	10166	10166
T	LalbFTa1_Consensus	Polymorphism	none	10374	10374
G	LalbFTa1_Consensus	Polymorphism	none	10374	10374
G	LalbFTa1_Consensus	Polymorphism	none	10374	10374
G	LalbFTa1_Consensus	Polymorphism	none	10374	10374
T	LalbFTa1_Consensus	Polymorphism	none	10374	10374
G	LalbFTa1_Consensus	Polymorphism	none	10374	10374
G	LalbFTa1_Consensus	Polymorphism	none	10374	10374
G	LalbFTa1_Consensus	Polymorphism	none	10374	10374
G	LalbFTa1_Consensus	Polymorphism	none	10374	10374
G	LalbFTa1_Consensus	Polymorphism	none	10374	10374
T	LalbFTa1_Consensus	Polymorphism	none	10374	10374
G	LalbFTa1_Consensus	Polymorphism	none	10374	10374
G	LalbFTa1_Consensus	Polymorphism	none	10374	10374
G	LalbFTa1_Consensus	Polymorphism	none	10374	10374
G	LalbFTa1_Consensus	Polymorphism	none	10374	10374
G	LalbFTa1_Consensus	Polymorphism	none	10374	10374
G	LalbFTa1_Consensus	Polymorphism	none	10374	10374
G	LalbFTa1_Consensus	Polymorphism	none	10374	10374
-	LalbFTa1_Consensus	Polymorphism	none	10634	10634
AT	LalbFTa1_Consensus	Polymorphism	reverse	10634	10635
AT	LalbFTa1_Consensus	Polymorphism	reverse	10634	10635
AT	LalbFTa1_Consensus	Polymorphism	reverse	10634	10635
-	LalbFTa1_Consensus	Polymorphism	none	10634	10634
AT	LalbFTa1_Consensus	Polymorphism	reverse	10634	10635
-	LalbFTa1_Consensus	Polymorphism	none	10634	10634
AT	LalbFTa1_Consensus	Polymorphism	reverse	10634	10635
-	LalbFTa1_Consensus	Polymorphism	none	10634	10634
AT	LalbFTa1_Consensus	Polymorphism	reverse	10634	10635
AT	LalbFTa1_Consensus	Polymorphism	reverse	10634	10635
AT	LalbFTa1_Consensus	Polymorphism	reverse	10634	10635
AT	LalbFTa1_Consensus	Polymorphism	reverse	10634	10635
AT	LalbFTa1_Consensus	Polymorphism	reverse	10634	10635
-	LalbFTa1_Consensus	Polymorphism	none	11676	11676
ATTGCAGTAATGGTCATGATTACGGTAACGGTTGCGATTACTGCTATTGTGGTCATCGCGATGTGGATTGT	LalbFTa1_Consensus	Polymorphism	reverse	11676	11677
G	LalbFTa1_Consensus	Polymorphism	none	12143	12143
T	LalbFTa1_Consensus	Polymorphism	none	12143	12143
TT	LalbFTa1_Consensus	Polymorphism	forward	12193	12195
TT	LalbFTa1_Consensus	Polymorphism	forward	12193	12195
TT	LalbFTa1_Consensus	Polymorphism	forward	12193	12195
-	LalbFTa1_Consensus	Polymorphism	forward	12194	12195
-	LalbFTa1_Consensus	Polymorphism	forward	12194	12195
-	LalbFTa1_Consensus	Polymorphism	forward	12194	12195
-	LalbFTa1_Consensus	Polymorphism	forward	12194	12195
-	LalbFTa1_Consensus	Polymorphism	forward	12194	12195
G	LalbFTa1_Consensus	Polymorphism	none	12207	12207
T	LalbFTa1_Consensus	Polymorphism	none	12207	12207
G	LalbFTa1_Consensus	Polymorphism	none	12207	12207
T	LalbFTa1_Consensus	Polymorphism	none	12207	12207
G	LalbFTa1_Consensus	Polymorphism	none	12207	12207
T	LalbFTa1_Consensus	Polymorphism	none	12207	12207
G	LalbFTa1_Consensus	Polymorphism	none	12207	12207
T	LalbFTa1_Consensus	Polymorphism	none	12207	12207
A	LalbFTa1_Consensus	Polymorphism	none	12211	12211
T	LalbFTa1_Consensus	Polymorphism	none	12211	12211
A	LalbFTa1_Consensus	Polymorphism	none	12211	12211
T	LalbFTa1_Consensus	Polymorphism	none	12211	12211
A	LalbFTa1_Consensus	Polymorphism	none	12211	12211
T	LalbFTa1_Consensus	Polymorphism	none	12211	12211
A	LalbFTa1_Consensus	Polymorphism	none	12211	12211
T	LalbFTa1_Consensus	Polymorphism	none	12211	12211
A	LalbFTa1_Consensus	Polymorphism	none	12211	12211
T	LalbFTa1_Consensus	Polymorphism	none	12211	12211
C	LalbFTa1_Consensus	Polymorphism	none	12218	12218
T	LalbFTa1_Consensus	Polymorphism	none	12218	12218
C	LalbFTa1_Consensus	Polymorphism	none	12218	12218
T	LalbFTa1_Consensus	Polymorphism	none	12218	12218
A	LalbFTa1_Consensus	Polymorphism	none	12219	12219
T	LalbFTa1_Consensus	Polymorphism	none	12219	12219
G	LalbFTa1_Consensus	Polymorphism	none	12221	12221
T	LalbFTa1_Consensus	Polymorphism	none	12221	12221
T	LalbFTa1_Consensus	Polymorphism	none	12343	12343
A	LalbFTa1_Consensus	Polymorphism	none	12343	12343
A	LalbFTa1_Consensus	Polymorphism	none	12343	12343
A	LalbFTa1_Consensus	Polymorphism	none	12343	12343
T	LalbFTa1_Consensus	Polymorphism	none	12343	12343
A	LalbFTa1_Consensus	Polymorphism	none	12343	12343
T	LalbFTa1_Consensus	Polymorphism	none	12343	12343
A	LalbFTa1_Consensus	Polymorphism	none	12343	12343
C	LalbFTa1_Consensus	Polymorphism	none	12574	12574
C	LalbFTa1_Consensus	Polymorphism	none	12574	12574
T	LalbFTa1_Consensus	Polymorphism	none	12574	12574
C	LalbFTa1_Consensus	Polymorphism	none	12574	12574
T	LalbFTa1_Consensus	Polymorphism	none	12574	12574
C	LalbFTa1_Consensus	Polymorphism	none	12574	12574
LalbFTa2_TSS	LalbFTa2_Consensus	Transcription start site	none	8593	8593
LalbFTa2_exon1	LalbFTa2_Consensus	Exon1	forward	8694	8894
LalbFTa2_exon2	LalbFTa2_Consensus	Exon2	forward	9331	9392
LalbFTa2_exon3	LalbFTa2_Consensus	Exon3	forward	9620	9660
LalbFTa2_exon4	LalbFTa2_Consensus	Exon4	forward	11257	11483
LalbFTa2_PolyA	LalbFTa2_Consensus	PolyA site	none	11528	11528
Clovis_deletion_28	LalbFTa2_Consensus	Indel	forward	447	474
GR38_insertion_246	LalbFTa2_Consensus	Indel	forward	2143	2388
GR38_insertion_17	LalbFTa2_Consensus	Indel	forward	2636	2652
GR38_insertion_9	LalbFTa2_Consensus	Indel	forward	2734	2742
GR38_deletion_46	LalbFTa2_Consensus	Indel	forward	2918	2963
GR38_deletion_6	LalbFTa2_Consensus	Indel	forward	5881	5886
GR38_insertion_15	LalbFTa2_Consensus	Indel	forward	6800	6814
GR38_deletion_4	LalbFTa2_Consensus	Indel	forward	6975	6978
GR38_insertion_13	LalbFTa2_Consensus	Indel	forward	7384	7396
GR38_insertion_5	LalbFTa2_Consensus	Indel	forward	9293	9297
GR38_insertion_74	LalbFTa2_Consensus	Indel	forward	9782	9855
Clovis_insertion_24	LalbFTa2_Consensus	Indel	forward	10572	10595
PRFTA2F1	LalbFTa2_Consensus	Primer	forward	418	441
PRFTa2_F1b	LalbFTa2_Consensus	Primer	forward	997	1021
PRFTa2_R1b	LalbFTa2_Consensus	Primer	reverse	1097	1121
PRFTa2_F1c	LalbFTa2_Consensus	Primer	forward	1458	1482
PRFTa2_R1c	LalbFTa2_Consensus	Primer	reverse	1644	1669
PRFTA2F2	LalbFTa2_Consensus	Primer	forward	2070	2096
PRFTA2R1	LalbFTa2_Consensus	Primer	reverse	2390	2410
PRFTa2_F2b	LalbFTa2_Consensus	Primer	forward	2931	2953
PRFTa2_R2b	LalbFTa2_Consensus	Primer	reverse	3018	3042
PRFTa2_F2c	LalbFTa2_Consensus	Primer	forward	3543	3569
PRFTa2_R2c	LalbFTa2_Consensus	Primer	reverse	3619	3643
PRFTA2F3	LalbFTa2_Consensus	Primer	forward	3931	3956
PRFTA2R2	LalbFTa2_Consensus	Primer	reverse	4186	4212
PRFTa2_F3b	LalbFTa2_Consensus	Primer	forward	4592	4618
PRFTa2_R3b	LalbFTa2_Consensus	Primer	reverse	4639	4664
PRFTa2_F3c	LalbFTa2_Consensus	Primer	forward	5174	5198
PRFTa2_R3c	LalbFTa2_Consensus	Primer	reverse	5265	5291
PRFTA2F4	LalbFTa2_Consensus	Primer	forward	5677	5697
PRFTA2R3	LalbFTa2_Consensus	Primer	reverse	5754	5774
PRFTa2_F4b	LalbFTa2_Consensus	Primer	forward	6379	6404
PRFTa2_R4b	LalbFTa2_Consensus	Primer	reverse	6436	6460
PRFTa2_F4c	LalbFTa2_Consensus	Primer	forward	6885	6910
PRFTa2_R4c	LalbFTa2_Consensus	Primer	reverse	7142	7168
PRFTA2F5	LalbFTa2_Consensus	Primer	forward	7298	7318
PRFTA2R4	LalbFTa2_Consensus	Primer	reverse	7436	7456
PRFTa2_F5b	LalbFTa2_Consensus	Primer	forward	8029	8053
PRFTa2_R5b	LalbFTa2_Consensus	Primer	reverse	8141	8165
PRFTA2R5	LalbFTa2_Consensus	Primer	reverse	8846	8868
PRFTA2F6	LalbFTa2_Consensus	Primer	forward	9648	9673
PRFTA2R6	LalbFTa2_Consensus	Primer	reverse	9987	10007
PRFTA2F7	LalbFTa2_Consensus	Primer	forward	10498	10526
PRFTA2R7	LalbFTa2_Consensus	Primer	reverse	10749	10771
FTa1_F2	LalbFTa2_Consensus	Primer	reverse	11455	11475
-	LalbFTa2_Consensus	Polymorphism	forward	66	70
-	LalbFTa2_Consensus	Polymorphism	forward	66	70
CTTGC	LalbFTa2_Consensus	Polymorphism	forward	66	71
-	LalbFTa2_Consensus	Polymorphism	forward	66	70
-	LalbFTa2_Consensus	Polymorphism	forward	66	70
-	LalbFTa2_Consensus	Polymorphism	forward	66	70
G	LalbFTa2_Consensus	Polymorphism	none	80	80
G	LalbFTa2_Consensus	Polymorphism	none	80	80
A	LalbFTa2_Consensus	Polymorphism	none	80	80
G	LalbFTa2_Consensus	Polymorphism	none	80	80
G	LalbFTa2_Consensus	Polymorphism	none	80	80
G	LalbFTa2_Consensus	Polymorphism	none	80	80
T	LalbFTa2_Consensus	Polymorphism	none	145	145
T	LalbFTa2_Consensus	Polymorphism	none	145	145
C	LalbFTa2_Consensus	Polymorphism	none	145	145
T	LalbFTa2_Consensus	Polymorphism	none	145	145
C	LalbFTa2_Consensus	Polymorphism	none	145	145
T	LalbFTa2_Consensus	Polymorphism	none	145	145
C	LalbFTa2_Consensus	Polymorphism	none	145	145
T	LalbFTa2_Consensus	Polymorphism	none	145	145
T	LalbFTa2_Consensus	Polymorphism	none	145	145
T	LalbFTa2_Consensus	Polymorphism	none	145	145
C	LalbFTa2_Consensus	Polymorphism	none	146	146
A	LalbFTa2_Consensus	Polymorphism	none	146	146
ATCATTATGGTGTTTAATATTGAAATTC	LalbFTa2_Consensus	Polymorphism	forward	447	475
-	LalbFTa2_Consensus	Polymorphism	forward	447	474
ATCATTATGGTGTTTAATATTGAAATTC	LalbFTa2_Consensus	Polymorphism	forward	447	475
-	LalbFTa2_Consensus	Polymorphism	forward	447	474
AT	LalbFTa2_Consensus	Polymorphism	reverse	565	566
AT	LalbFTa2_Consensus	Polymorphism	reverse	565	566
AT	LalbFTa2_Consensus	Polymorphism	reverse	565	566
AT	LalbFTa2_Consensus	Polymorphism	reverse	565	566
AT	LalbFTa2_Consensus	Polymorphism	reverse	565	566
AT	LalbFTa2_Consensus	Polymorphism	reverse	565	566
-	LalbFTa2_Consensus	Polymorphism	none	566	566
-	LalbFTa2_Consensus	Polymorphism	none	566	566
T	LalbFTa2_Consensus	Polymorphism	none	990	990
C	LalbFTa2_Consensus	Polymorphism	none	990	990
G	LalbFTa2_Consensus	Polymorphism	none	1011	1011
A	LalbFTa2_Consensus	Polymorphism	none	1011	1011
C	LalbFTa2_Consensus	Polymorphism	none	1022	1022
T	LalbFTa2_Consensus	Polymorphism	none	1022	1022
T	LalbFTa2_Consensus	Polymorphism	none	1052	1052
C	LalbFTa2_Consensus	Polymorphism	none	1052	1052
T	LalbFTa2_Consensus	Polymorphism	none	1082	1082
C	LalbFTa2_Consensus	Polymorphism	none	1082	1082
C	LalbFTa2_Consensus	Polymorphism	none	1120	1120
T	LalbFTa2_Consensus	Polymorphism	none	1120	1120
C	LalbFTa2_Consensus	Polymorphism	none	1212	1212
A	LalbFTa2_Consensus	Polymorphism	none	1212	1212
C	LalbFTa2_Consensus	Polymorphism	none	1212	1212
A	LalbFTa2_Consensus	Polymorphism	none	1212	1212
C	LalbFTa2_Consensus	Polymorphism	none	1212	1212
A	LalbFTa2_Consensus	Polymorphism	none	1212	1212
C	LalbFTa2_Consensus	Polymorphism	none	1212	1212
A	LalbFTa2_Consensus	Polymorphism	none	1212	1212
A	LalbFTa2_Consensus	Polymorphism	none	1212	1212
A	LalbFTa2_Consensus	Polymorphism	none	1212	1212
G	LalbFTa2_Consensus	Polymorphism	none	1238	1238
G	LalbFTa2_Consensus	Polymorphism	none	1238	1238
G	LalbFTa2_Consensus	Polymorphism	none	1238	1238
G	LalbFTa2_Consensus	Polymorphism	none	1238	1238
G	LalbFTa2_Consensus	Polymorphism	none	1238	1238
G	LalbFTa2_Consensus	Polymorphism	none	1238	1238
A	LalbFTa2_Consensus	Polymorphism	none	1238	1238
G	LalbFTa2_Consensus	Polymorphism	none	1238	1238
G	LalbFTa2_Consensus	Polymorphism	none	1238	1238
G	LalbFTa2_Consensus	Polymorphism	none	1238	1238
G	LalbFTa2_Consensus	Polymorphism	none	1238	1238
G	LalbFTa2_Consensus	Polymorphism	none	1238	1238
A	LalbFTa2_Consensus	Polymorphism	none	1238	1238
G	LalbFTa2_Consensus	Polymorphism	none	1238	1238
G	LalbFTa2_Consensus	Polymorphism	none	1238	1238
G	LalbFTa2_Consensus	Polymorphism	none	1238	1238
G	LalbFTa2_Consensus	Polymorphism	none	1238	1238
G	LalbFTa2_Consensus	Polymorphism	none	1238	1238
G	LalbFTa2_Consensus	Polymorphism	none	1238	1238
G	LalbFTa2_Consensus	Polymorphism	none	1238	1238
G	LalbFTa2_Consensus	Polymorphism	none	1238	1238
G	LalbFTa2_Consensus	Polymorphism	none	1238	1238
G	LalbFTa2_Consensus	Polymorphism	none	1238	1238
G	LalbFTa2_Consensus	Polymorphism	none	1238	1238
G	LalbFTa2_Consensus	Polymorphism	none	1238	1238
G	LalbFTa2_Consensus	Polymorphism	none	1238	1238
G	LalbFTa2_Consensus	Polymorphism	none	1281	1281
A	LalbFTa2_Consensus	Polymorphism	none	1281	1281
G	LalbFTa2_Consensus	Polymorphism	none	1281	1281
A	LalbFTa2_Consensus	Polymorphism	none	1281	1281
G	LalbFTa2_Consensus	Polymorphism	none	1281	1281
A	LalbFTa2_Consensus	Polymorphism	none	1281	1281
A	LalbFTa2_Consensus	Polymorphism	none	1281	1281
A	LalbFTa2_Consensus	Polymorphism	none	1281	1281
G	LalbFTa2_Consensus	Polymorphism	none	1281	1281
A	LalbFTa2_Consensus	Polymorphism	none	1281	1281
A	LalbFTa2_Consensus	Polymorphism	none	1281	1281
A	LalbFTa2_Consensus	Polymorphism	none	1281	1281
A	LalbFTa2_Consensus	Polymorphism	none	1281	1281
A	LalbFTa2_Consensus	Polymorphism	none	1281	1281
C	LalbFTa2_Consensus	Polymorphism	none	1307	1307
A	LalbFTa2_Consensus	Polymorphism	none	1307	1307
G	LalbFTa2_Consensus	Polymorphism	none	1323	1323
A	LalbFTa2_Consensus	Polymorphism	none	1323	1323
G	LalbFTa2_Consensus	Polymorphism	none	1344	1344
G	LalbFTa2_Consensus	Polymorphism	none	1344	1344
C	LalbFTa2_Consensus	Polymorphism	none	1344	1344
G	LalbFTa2_Consensus	Polymorphism	none	1344	1344
C	LalbFTa2_Consensus	Polymorphism	none	1344	1344
G	LalbFTa2_Consensus	Polymorphism	none	1344	1344
G	LalbFTa2_Consensus	Polymorphism	none	1344	1344
G	LalbFTa2_Consensus	Polymorphism	none	1344	1344
C	LalbFTa2_Consensus	Polymorphism	none	1344	1344
G	LalbFTa2_Consensus	Polymorphism	none	1344	1344
C	LalbFTa2_Consensus	Polymorphism	none	1344	1344
G	LalbFTa2_Consensus	Polymorphism	none	1344	1344
G	LalbFTa2_Consensus	Polymorphism	none	1344	1344
G	LalbFTa2_Consensus	Polymorphism	none	1344	1344
G	LalbFTa2_Consensus	Polymorphism	none	1344	1344
G	LalbFTa2_Consensus	Polymorphism	none	1344	1344
G	LalbFTa2_Consensus	Polymorphism	none	1344	1344
G	LalbFTa2_Consensus	Polymorphism	none	1344	1344
T	LalbFTa2_Consensus	Polymorphism	none	1348	1348
T	LalbFTa2_Consensus	Polymorphism	none	1348	1348
A	LalbFTa2_Consensus	Polymorphism	none	1348	1348
T	LalbFTa2_Consensus	Polymorphism	none	1348	1348
A	LalbFTa2_Consensus	Polymorphism	none	1348	1348
T	LalbFTa2_Consensus	Polymorphism	none	1348	1348
T	LalbFTa2_Consensus	Polymorphism	none	1348	1348
T	LalbFTa2_Consensus	Polymorphism	none	1348	1348
A	LalbFTa2_Consensus	Polymorphism	none	1348	1348
T	LalbFTa2_Consensus	Polymorphism	none	1348	1348
A	LalbFTa2_Consensus	Polymorphism	none	1348	1348
T	LalbFTa2_Consensus	Polymorphism	none	1348	1348
T	LalbFTa2_Consensus	Polymorphism	none	1348	1348
T	LalbFTa2_Consensus	Polymorphism	none	1348	1348
T	LalbFTa2_Consensus	Polymorphism	none	1348	1348
T	LalbFTa2_Consensus	Polymorphism	none	1348	1348
T	LalbFTa2_Consensus	Polymorphism	none	1348	1348
T	LalbFTa2_Consensus	Polymorphism	none	1348	1348
CA	LalbFTa2_Consensus	Polymorphism	forward	1394	1396
-	LalbFTa2_Consensus	Polymorphism	forward	1394	1395
-	LalbFTa2_Consensus	Polymorphism	forward	1394	1395
-	LalbFTa2_Consensus	Polymorphism	forward	1394	1395
A	LalbFTa2_Consensus	Polymorphism	none	1421	1421
C	LalbFTa2_Consensus	Polymorphism	none	1421	1421
C	LalbFTa2_Consensus	Polymorphism	none	1421	1421
C	LalbFTa2_Consensus	Polymorphism	none	1421	1421
G	LalbFTa2_Consensus	Polymorphism	none	1422	1422
C	LalbFTa2_Consensus	Polymorphism	none	1422	1422
C	LalbFTa2_Consensus	Polymorphism	none	1422	1422
C	LalbFTa2_Consensus	Polymorphism	none	1422	1422
A	LalbFTa2_Consensus	Polymorphism	forward	1530	1531
-	LalbFTa2_Consensus	Polymorphism	none	1530	1530
A	LalbFTa2_Consensus	Polymorphism	forward	1530	1531
-	LalbFTa2_Consensus	Polymorphism	none	1530	1530
-	LalbFTa2_Consensus	Polymorphism	none	1530	1530
-	LalbFTa2_Consensus	Polymorphism	none	1530	1530
C	LalbFTa2_Consensus	Polymorphism	none	1539	1539
A	LalbFTa2_Consensus	Polymorphism	none	1539	1539
C	LalbFTa2_Consensus	Polymorphism	none	1539	1539
A	LalbFTa2_Consensus	Polymorphism	none	1539	1539
C	LalbFTa2_Consensus	Polymorphism	none	1539	1539
A	LalbFTa2_Consensus	Polymorphism	none	1539	1539
A	LalbFTa2_Consensus	Polymorphism	none	1539	1539
A	LalbFTa2_Consensus	Polymorphism	none	1539	1539
A	LalbFTa2_Consensus	Polymorphism	none	1539	1539
A	LalbFTa2_Consensus	Polymorphism	none	1539	1539
A	LalbFTa2_Consensus	Polymorphism	none	1539	1539
A	LalbFTa2_Consensus	Polymorphism	none	1539	1539
G	LalbFTa2_Consensus	Polymorphism	none	1540	1540
A	LalbFTa2_Consensus	Polymorphism	none	1540	1540
G	LalbFTa2_Consensus	Polymorphism	none	1540	1540
A	LalbFTa2_Consensus	Polymorphism	none	1540	1540
TCA	LalbFTa2_Consensus	Polymorphism	forward	1547	1550
-	LalbFTa2_Consensus	Polymorphism	forward	1547	1549
TCA	LalbFTa2_Consensus	Polymorphism	forward	1547	1550
-	LalbFTa2_Consensus	Polymorphism	forward	1547	1549
G	LalbFTa2_Consensus	Polymorphism	none	1555	1555
G	LalbFTa2_Consensus	Polymorphism	none	1555	1555
T	LalbFTa2_Consensus	Polymorphism	none	1624	1624
G	LalbFTa2_Consensus	Polymorphism	none	1624	1624
T	LalbFTa2_Consensus	Polymorphism	none	1624	1624
G	LalbFTa2_Consensus	Polymorphism	none	1624	1624
A	LalbFTa2_Consensus	Polymorphism	none	1660	1660
T	LalbFTa2_Consensus	Polymorphism	none	1660	1660
A	LalbFTa2_Consensus	Polymorphism	none	1660	1660
T	LalbFTa2_Consensus	Polymorphism	none	1660	1660
T	LalbFTa2_Consensus	Polymorphism	none	1660	1660
T	LalbFTa2_Consensus	Polymorphism	none	1660	1660
C	LalbFTa2_Consensus	Polymorphism	none	1832	1832
G	LalbFTa2_Consensus	Polymorphism	none	1832	1832
C	LalbFTa2_Consensus	Polymorphism	none	1832	1832
G	LalbFTa2_Consensus	Polymorphism	none	1832	1832
C	LalbFTa2_Consensus	Polymorphism	none	1838	1838
T	LalbFTa2_Consensus	Polymorphism	none	1838	1838
C	LalbFTa2_Consensus	Polymorphism	none	1838	1838
T	LalbFTa2_Consensus	Polymorphism	none	1838	1838
T	LalbFTa2_Consensus	Polymorphism	none	1838	1838
T	LalbFTa2_Consensus	Polymorphism	none	1838	1838
C	LalbFTa2_Consensus	Polymorphism	none	1866	1866
C	LalbFTa2_Consensus	Polymorphism	none	1866	1866
A	LalbFTa2_Consensus	Polymorphism	none	1921	1921
C	LalbFTa2_Consensus	Polymorphism	none	1921	1921
A	LalbFTa2_Consensus	Polymorphism	none	1921	1921
C	LalbFTa2_Consensus	Polymorphism	none	1921	1921
C	LalbFTa2_Consensus	Polymorphism	none	1921	1921
C	LalbFTa2_Consensus	Polymorphism	none	1921	1921
A	LalbFTa2_Consensus	Polymorphism	none	2029	2029
T	LalbFTa2_Consensus	Polymorphism	none	2029	2029
T	LalbFTa2_Consensus	Polymorphism	none	2029	2029
T	LalbFTa2_Consensus	Polymorphism	none	2029	2029
C	LalbFTa2_Consensus	Polymorphism	none	2130	2130
C	LalbFTa2_Consensus	Polymorphism	none	2130	2130
G	LalbFTa2_Consensus	Polymorphism	none	2130	2130
C	LalbFTa2_Consensus	Polymorphism	none	2130	2130
G	LalbFTa2_Consensus	Polymorphism	none	2130	2130
C	LalbFTa2_Consensus	Polymorphism	none	2130	2130
G	LalbFTa2_Consensus	Polymorphism	none	2130	2130
C	LalbFTa2_Consensus	Polymorphism	none	2130	2130
G	LalbFTa2_Consensus	Polymorphism	none	2130	2130
C	LalbFTa2_Consensus	Polymorphism	none	2130	2130
C	LalbFTa2_Consensus	Polymorphism	none	2130	2130
C	LalbFTa2_Consensus	Polymorphism	none	2130	2130
C	LalbFTa2_Consensus	Polymorphism	none	2130	2130
C	LalbFTa2_Consensus	Polymorphism	none	2130	2130
C	LalbFTa2_Consensus	Polymorphism	none	2130	2130
C	LalbFTa2_Consensus	Polymorphism	none	2130	2130
C	LalbFTa2_Consensus	Polymorphism	none	2130	2130
C	LalbFTa2_Consensus	Polymorphism	none	2130	2130
G	LalbFTa2_Consensus	Polymorphism	none	2136	2136
A	LalbFTa2_Consensus	Polymorphism	none	2136	2136
A	LalbFTa2_Consensus	Polymorphism	none	2136	2136
A	LalbFTa2_Consensus	Polymorphism	none	2136	2136
C	LalbFTa2_Consensus	Polymorphism	forward	2586	2587
-	LalbFTa2_Consensus	Polymorphism	none	2586	2586
-	LalbFTa2_Consensus	Polymorphism	none	2586	2586
-	LalbFTa2_Consensus	Polymorphism	none	2586	2586
G	LalbFTa2_Consensus	Polymorphism	none	2632	2632
C	LalbFTa2_Consensus	Polymorphism	none	2632	2632
C	LalbFTa2_Consensus	Polymorphism	none	2632	2632
C	LalbFTa2_Consensus	Polymorphism	none	2632	2632
CCAATGATAATAA	LalbFTa2_Consensus	Polymorphism	reverse	2653	2654
GTTACCAATGATAATAA	LalbFTa2_Consensus	Polymorphism	reverse	2653	2654
CCAATGATAATAA	LalbFTa2_Consensus	Polymorphism	reverse	2653	2654
GTTACCAATGATAATAA	LalbFTa2_Consensus	Polymorphism	reverse	2653	2654
GTTACCAATGATAATAA	LalbFTa2_Consensus	Polymorphism	reverse	2653	2654
CCAATGATAATAA	LalbFTa2_Consensus	Polymorphism	reverse	2653	2654
CCAATGATAATAA	LalbFTa2_Consensus	Polymorphism	reverse	2653	2654
CCAATGATAATAA	LalbFTa2_Consensus	Polymorphism	reverse	2653	2654
CCAATGATAATAA	LalbFTa2_Consensus	Polymorphism	reverse	2653	2654
CCAATGATAATAA	LalbFTa2_Consensus	Polymorphism	reverse	2653	2654
CCAATGATAATAA	LalbFTa2_Consensus	Polymorphism	reverse	2653	2654
-	LalbFTa2_Consensus	Polymorphism	none	2654	2654
-	LalbFTa2_Consensus	Polymorphism	none	2654	2654
-	LalbFTa2_Consensus	Polymorphism	none	2654	2654
-	LalbFTa2_Consensus	Polymorphism	none	2654	2654
-	LalbFTa2_Consensus	Polymorphism	none	2654	2654
T	LalbFTa2_Consensus	Polymorphism	none	2682	2682
A	LalbFTa2_Consensus	Polymorphism	none	2682	2682
A	LalbFTa2_Consensus	Polymorphism	none	2682	2682
A	LalbFTa2_Consensus	Polymorphism	none	2682	2682
T	LalbFTa2_Consensus	Polymorphism	none	2727	2727
A	LalbFTa2_Consensus	Polymorphism	none	2727	2727
A	LalbFTa2_Consensus	Polymorphism	none	2727	2727
A	LalbFTa2_Consensus	Polymorphism	none	2727	2727
C	LalbFTa2_Consensus	Polymorphism	none	2729	2729
G	LalbFTa2_Consensus	Polymorphism	none	2729	2729
G	LalbFTa2_Consensus	Polymorphism	none	2729	2729
G	LalbFTa2_Consensus	Polymorphism	none	2729	2729
G	LalbFTa2_Consensus	Polymorphism	none	2732	2732
A	LalbFTa2_Consensus	Polymorphism	none	2732	2732
G	LalbFTa2_Consensus	Polymorphism	none	2732	2732
A	LalbFTa2_Consensus	Polymorphism	none	2732	2732
A	LalbFTa2_Consensus	Polymorphism	none	2732	2732
A	LalbFTa2_Consensus	Polymorphism	none	2732	2732
G	LalbFTa2_Consensus	Polymorphism	none	2732	2732
A	LalbFTa2_Consensus	Polymorphism	none	2732	2732
A	LalbFTa2_Consensus	Polymorphism	none	2732	2732
A	LalbFTa2_Consensus	Polymorphism	none	2732	2732
G	LalbFTa2_Consensus	Polymorphism	none	2732	2732
A	LalbFTa2_Consensus	Polymorphism	none	2732	2732
A	LalbFTa2_Consensus	Polymorphism	none	2732	2732
A	LalbFTa2_Consensus	Polymorphism	none	2732	2732
AAAAAAAAA	LalbFTa2_Consensus	Polymorphism	reverse	2752	2753
T	LalbFTa2_Consensus	Polymorphism	none	2752	2752
A	LalbFTa2_Consensus	Polymorphism	none	2752	2752
AAAAAAA	LalbFTa2_Consensus	Polymorphism	reverse	2752	2753
AAAAAAA	LalbFTa2_Consensus	Polymorphism	reverse	2752	2753
A	LalbFTa2_Consensus	Polymorphism	none	2752	2752
A	LalbFTa2_Consensus	Polymorphism	none	2752	2752
-	LalbFTa2_Consensus	Polymorphism	none	2753	2753
A	LalbFTa2_Consensus	Polymorphism	none	2758	2758
A	LalbFTa2_Consensus	Polymorphism	none	2758	2758
C	LalbFTa2_Consensus	Polymorphism	none	2804	2804
C	LalbFTa2_Consensus	Polymorphism	none	2804	2804
C	LalbFTa2_Consensus	Polymorphism	none	2811	2811
T	LalbFTa2_Consensus	Polymorphism	none	2811	2811
T	LalbFTa2_Consensus	Polymorphism	none	2811	2811
T	LalbFTa2_Consensus	Polymorphism	none	2811	2811
A	LalbFTa2_Consensus	Polymorphism	none	2814	2814
C	LalbFTa2_Consensus	Polymorphism	none	2814	2814
C	LalbFTa2_Consensus	Polymorphism	none	2814	2814
C	LalbFTa2_Consensus	Polymorphism	none	2814	2814
G	LalbFTa2_Consensus	Polymorphism	none	2832	2832
A	LalbFTa2_Consensus	Polymorphism	none	2832	2832
A	LalbFTa2_Consensus	Polymorphism	none	2832	2832
A	LalbFTa2_Consensus	Polymorphism	none	2832	2832
T	LalbFTa2_Consensus	Polymorphism	none	2834	2834
C	LalbFTa2_Consensus	Polymorphism	none	2834	2834
C	LalbFTa2_Consensus	Polymorphism	none	2834	2834
C	LalbFTa2_Consensus	Polymorphism	none	2834	2834
A	LalbFTa2_Consensus	Polymorphism	reverse	2836	2837
A	LalbFTa2_Consensus	Polymorphism	reverse	2836	2837
A	LalbFTa2_Consensus	Polymorphism	reverse	2836	2837
-	LalbFTa2_Consensus	Polymorphism	none	2837	2837
A	LalbFTa2_Consensus	Polymorphism	none	2853	2853
A	LalbFTa2_Consensus	Polymorphism	none	2853	2853
C	LalbFTa2_Consensus	Polymorphism	none	2858	2858
T	LalbFTa2_Consensus	Polymorphism	none	2858	2858
T	LalbFTa2_Consensus	Polymorphism	none	2858	2858
T	LalbFTa2_Consensus	Polymorphism	none	2858	2858
C	LalbFTa2_Consensus	Polymorphism	none	2862	2862
T	LalbFTa2_Consensus	Polymorphism	none	2862	2862
T	LalbFTa2_Consensus	Polymorphism	none	2862	2862
T	LalbFTa2_Consensus	Polymorphism	none	2862	2862
G	LalbFTa2_Consensus	Polymorphism	none	2878	2878
A	LalbFTa2_Consensus	Polymorphism	none	2878	2878
G	LalbFTa2_Consensus	Polymorphism	none	2878	2878
A	LalbFTa2_Consensus	Polymorphism	none	2878	2878
G	LalbFTa2_Consensus	Polymorphism	none	2878	2878
A	LalbFTa2_Consensus	Polymorphism	none	2878	2878
A	LalbFTa2_Consensus	Polymorphism	none	2878	2878
A	LalbFTa2_Consensus	Polymorphism	none	2878	2878
A	LalbFTa2_Consensus	Polymorphism	none	2878	2878
A	LalbFTa2_Consensus	Polymorphism	none	2878	2878
A	LalbFTa2_Consensus	Polymorphism	none	2878	2878
A	LalbFTa2_Consensus	Polymorphism	none	2878	2878
A	LalbFTa2_Consensus	Polymorphism	none	2878	2878
A	LalbFTa2_Consensus	Polymorphism	none	2878	2878
G	LalbFTa2_Consensus	Polymorphism	none	2886	2886
A	LalbFTa2_Consensus	Polymorphism	none	2886	2886
A	LalbFTa2_Consensus	Polymorphism	none	2886	2886
A	LalbFTa2_Consensus	Polymorphism	none	2886	2886
T	LalbFTa2_Consensus	Polymorphism	none	2893	2893
C	LalbFTa2_Consensus	Polymorphism	none	2893	2893
G	LalbFTa2_Consensus	Polymorphism	none	2907	2907
A	LalbFTa2_Consensus	Polymorphism	none	2907	2907
GTTTTACCGGATGTTAATTTTCAGGTTCGGG	LalbFTa2_Consensus	Polymorphism	forward	2913	2944
-	LalbFTa2_Consensus	Polymorphism	forward	2913	2943
CTACATGTGGTACCC	LalbFTa2_Consensus	Polymorphism	forward	2948	2963
-	LalbFTa2_Consensus	Polymorphism	forward	2948	2962
A	LalbFTa2_Consensus	Polymorphism	none	2993	2993
G	LalbFTa2_Consensus	Polymorphism	none	2993	2993
A	LalbFTa2_Consensus	Polymorphism	none	3038	3038
G	LalbFTa2_Consensus	Polymorphism	none	3038	3038
T	LalbFTa2_Consensus	Polymorphism	none	3073	3073
C	LalbFTa2_Consensus	Polymorphism	none	3073	3073
T	LalbFTa2_Consensus	Polymorphism	none	3073	3073
C	LalbFTa2_Consensus	Polymorphism	none	3073	3073
C	LalbFTa2_Consensus	Polymorphism	none	3073	3073
C	LalbFTa2_Consensus	Polymorphism	none	3073	3073
G	LalbFTa2_Consensus	Polymorphism	none	3097	3097
G	LalbFTa2_Consensus	Polymorphism	none	3097	3097
T	LalbFTa2_Consensus	Polymorphism	none	3100	3100
G	LalbFTa2_Consensus	Polymorphism	none	3100	3100
T	LalbFTa2_Consensus	Polymorphism	none	3100	3100
G	LalbFTa2_Consensus	Polymorphism	none	3100	3100
A	LalbFTa2_Consensus	Polymorphism	none	3100	3100
A	LalbFTa2_Consensus	Polymorphism	none	3100	3100
T	LalbFTa2_Consensus	Polymorphism	none	3102	3102
T	LalbFTa2_Consensus	Polymorphism	none	3102	3102
G	LalbFTa2_Consensus	Polymorphism	none	3131	3131
A	LalbFTa2_Consensus	Polymorphism	none	3131	3131
G	LalbFTa2_Consensus	Polymorphism	none	3131	3131
A	LalbFTa2_Consensus	Polymorphism	none	3131	3131
A	LalbFTa2_Consensus	Polymorphism	none	3131	3131
A	LalbFTa2_Consensus	Polymorphism	none	3131	3131
G	LalbFTa2_Consensus	Polymorphism	none	3155	3155
A	LalbFTa2_Consensus	Polymorphism	none	3155	3155
G	LalbFTa2_Consensus	Polymorphism	none	3155	3155
A	LalbFTa2_Consensus	Polymorphism	none	3155	3155
A	LalbFTa2_Consensus	Polymorphism	none	3155	3155
A	LalbFTa2_Consensus	Polymorphism	none	3155	3155
C	LalbFTa2_Consensus	Polymorphism	none	3196	3196
T	LalbFTa2_Consensus	Polymorphism	none	3196	3196
C	LalbFTa2_Consensus	Polymorphism	none	3196	3196
T	LalbFTa2_Consensus	Polymorphism	none	3196	3196
T	LalbFTa2_Consensus	Polymorphism	none	3196	3196
T	LalbFTa2_Consensus	Polymorphism	none	3196	3196
A	LalbFTa2_Consensus	Polymorphism	none	3197	3197
G	LalbFTa2_Consensus	Polymorphism	none	3197	3197
A	LalbFTa2_Consensus	Polymorphism	none	3197	3197
G	LalbFTa2_Consensus	Polymorphism	none	3197	3197
G	LalbFTa2_Consensus	Polymorphism	none	3197	3197
G	LalbFTa2_Consensus	Polymorphism	none	3197	3197
T	LalbFTa2_Consensus	Polymorphism	none	3203	3203
C	LalbFTa2_Consensus	Polymorphism	none	3203	3203
T	LalbFTa2_Consensus	Polymorphism	none	3203	3203
C	LalbFTa2_Consensus	Polymorphism	none	3203	3203
C	LalbFTa2_Consensus	Polymorphism	none	3203	3203
C	LalbFTa2_Consensus	Polymorphism	none	3203	3203
T	LalbFTa2_Consensus	Polymorphism	none	3212	3212
T	LalbFTa2_Consensus	Polymorphism	none	3212	3212
A	LalbFTa2_Consensus	Polymorphism	none	3242	3242
G	LalbFTa2_Consensus	Polymorphism	none	3242	3242
G	LalbFTa2_Consensus	Polymorphism	none	3242	3242
G	LalbFTa2_Consensus	Polymorphism	none	3242	3242
C	LalbFTa2_Consensus	Polymorphism	none	3274	3274
T	LalbFTa2_Consensus	Polymorphism	none	3274	3274
A	LalbFTa2_Consensus	Polymorphism	none	3304	3304
G	LalbFTa2_Consensus	Polymorphism	none	3304	3304
G	LalbFTa2_Consensus	Polymorphism	none	3304	3304
G	LalbFTa2_Consensus	Polymorphism	none	3304	3304
A	LalbFTa2_Consensus	Polymorphism	none	3305	3305
G	LalbFTa2_Consensus	Polymorphism	none	3305	3305
G	LalbFTa2_Consensus	Polymorphism	none	3305	3305
G	LalbFTa2_Consensus	Polymorphism	none	3305	3305
C	LalbFTa2_Consensus	Polymorphism	none	3329	3329
T	LalbFTa2_Consensus	Polymorphism	none	3329	3329
T	LalbFTa2_Consensus	Polymorphism	none	3329	3329
T	LalbFTa2_Consensus	Polymorphism	none	3329	3329
C	LalbFTa2_Consensus	Polymorphism	none	3339	3339
T	LalbFTa2_Consensus	Polymorphism	none	3339	3339
T	LalbFTa2_Consensus	Polymorphism	none	3339	3339
T	LalbFTa2_Consensus	Polymorphism	none	3339	3339
G	LalbFTa2_Consensus	Polymorphism	none	3346	3346
A	LalbFTa2_Consensus	Polymorphism	none	3346	3346
A	LalbFTa2_Consensus	Polymorphism	none	3346	3346
A	LalbFTa2_Consensus	Polymorphism	none	3346	3346
AA	LalbFTa2_Consensus	Polymorphism	forward	3361	3363
-	LalbFTa2_Consensus	Polymorphism	forward	3361	3362
-	LalbFTa2_Consensus	Polymorphism	forward	3361	3362
-	LalbFTa2_Consensus	Polymorphism	forward	3361	3362
C	LalbFTa2_Consensus	Polymorphism	none	3379	3379
G	LalbFTa2_Consensus	Polymorphism	none	3379	3379
G	LalbFTa2_Consensus	Polymorphism	none	3379	3379
G	LalbFTa2_Consensus	Polymorphism	none	3379	3379
AA	LalbFTa2_Consensus	Polymorphism	reverse	3404	3405
AA	LalbFTa2_Consensus	Polymorphism	reverse	3404	3405
AA	LalbFTa2_Consensus	Polymorphism	reverse	3404	3405
AA	LalbFTa2_Consensus	Polymorphism	reverse	3404	3405
AA	LalbFTa2_Consensus	Polymorphism	reverse	3404	3405
AA	LalbFTa2_Consensus	Polymorphism	reverse	3404	3405
AA	LalbFTa2_Consensus	Polymorphism	reverse	3404	3405
AA	LalbFTa2_Consensus	Polymorphism	reverse	3404	3405
AA	LalbFTa2_Consensus	Polymorphism	reverse	3404	3405
AA	LalbFTa2_Consensus	Polymorphism	reverse	3404	3405
AA	LalbFTa2_Consensus	Polymorphism	reverse	3404	3405
AA	LalbFTa2_Consensus	Polymorphism	reverse	3404	3405
AA	LalbFTa2_Consensus	Polymorphism	reverse	3404	3405
-	LalbFTa2_Consensus	Polymorphism	none	3405	3405
-	LalbFTa2_Consensus	Polymorphism	none	3405	3405
-	LalbFTa2_Consensus	Polymorphism	none	3405	3405
-	LalbFTa2_Consensus	Polymorphism	none	3405	3405
-	LalbFTa2_Consensus	Polymorphism	none	3405	3405
G	LalbFTa2_Consensus	Polymorphism	none	3609	3609
A	LalbFTa2_Consensus	Polymorphism	none	3609	3609
T	LalbFTa2_Consensus	Polymorphism	none	3759	3759
T	LalbFTa2_Consensus	Polymorphism	none	3759	3759
T	LalbFTa2_Consensus	Polymorphism	reverse	3944	3945
T	LalbFTa2_Consensus	Polymorphism	reverse	3944	3945
C	LalbFTa2_Consensus	Polymorphism	none	4052	4052
C	LalbFTa2_Consensus	Polymorphism	none	4052	4052
G	LalbFTa2_Consensus	Polymorphism	none	4116	4116
T	LalbFTa2_Consensus	Polymorphism	none	4116	4116
G	LalbFTa2_Consensus	Polymorphism	none	4116	4116
T	LalbFTa2_Consensus	Polymorphism	none	4116	4116
G	LalbFTa2_Consensus	Polymorphism	none	4116	4116
T	LalbFTa2_Consensus	Polymorphism	none	4116	4116
T	LalbFTa2_Consensus	Polymorphism	none	4116	4116
T	LalbFTa2_Consensus	Polymorphism	none	4116	4116
T	LalbFTa2_Consensus	Polymorphism	none	4116	4116
T	LalbFTa2_Consensus	Polymorphism	none	4116	4116
C	LalbFTa2_Consensus	Polymorphism	none	4366	4366
T	LalbFTa2_Consensus	Polymorphism	none	4366	4366
T	LalbFTa2_Consensus	Polymorphism	none	4483	4483
C	LalbFTa2_Consensus	Polymorphism	none	4483	4483
C	LalbFTa2_Consensus	Polymorphism	none	4662	4662
A	LalbFTa2_Consensus	Polymorphism	none	4662	4662
T	LalbFTa2_Consensus	Polymorphism	none	4668	4668
A	LalbFTa2_Consensus	Polymorphism	none	4668	4668
G	LalbFTa2_Consensus	Polymorphism	none	4670	4670
A	LalbFTa2_Consensus	Polymorphism	none	4670	4670
C	LalbFTa2_Consensus	Polymorphism	none	4672	4672
A	LalbFTa2_Consensus	Polymorphism	none	4672	4672
A	LalbFTa2_Consensus	Polymorphism	none	4846	4846
G	LalbFTa2_Consensus	Polymorphism	none	4846	4846
A	LalbFTa2_Consensus	Polymorphism	none	4846	4846
G	LalbFTa2_Consensus	Polymorphism	none	4846	4846
G	LalbFTa2_Consensus	Polymorphism	none	4846	4846
G	LalbFTa2_Consensus	Polymorphism	none	4846	4846
A	LalbFTa2_Consensus	Polymorphism	none	4846	4846
G	LalbFTa2_Consensus	Polymorphism	none	4846	4846
G	LalbFTa2_Consensus	Polymorphism	none	4846	4846
G	LalbFTa2_Consensus	Polymorphism	none	4846	4846
G	LalbFTa2_Consensus	Polymorphism	none	4846	4846
G	LalbFTa2_Consensus	Polymorphism	none	4846	4846
A	LalbFTa2_Consensus	Polymorphism	none	4996	4996
A	LalbFTa2_Consensus	Polymorphism	none	4996	4996
T	LalbFTa2_Consensus	Polymorphism	none	5037	5037
G	LalbFTa2_Consensus	Polymorphism	none	5037	5037
G	LalbFTa2_Consensus	Polymorphism	none	5037	5037
G	LalbFTa2_Consensus	Polymorphism	none	5037	5037
T	LalbFTa2_Consensus	Polymorphism	none	5143	5143
A	LalbFTa2_Consensus	Polymorphism	none	5143	5143
G	LalbFTa2_Consensus	Polymorphism	none	5190	5190
A	LalbFTa2_Consensus	Polymorphism	none	5190	5190
G	LalbFTa2_Consensus	Polymorphism	none	5190	5190
A	LalbFTa2_Consensus	Polymorphism	none	5190	5190
G	LalbFTa2_Consensus	Polymorphism	none	5296	5296
A	LalbFTa2_Consensus	Polymorphism	none	5296	5296
A	LalbFTa2_Consensus	Polymorphism	none	5296	5296
A	LalbFTa2_Consensus	Polymorphism	none	5296	5296
G	LalbFTa2_Consensus	Polymorphism	none	5296	5296
A	LalbFTa2_Consensus	Polymorphism	none	5296	5296
A	LalbFTa2_Consensus	Polymorphism	none	5296	5296
A	LalbFTa2_Consensus	Polymorphism	none	5296	5296
G	LalbFTa2_Consensus	Polymorphism	none	5296	5296
A	LalbFTa2_Consensus	Polymorphism	none	5296	5296
A	LalbFTa2_Consensus	Polymorphism	none	5296	5296
A	LalbFTa2_Consensus	Polymorphism	none	5296	5296
A	LalbFTa2_Consensus	Polymorphism	none	5296	5296
A	LalbFTa2_Consensus	Polymorphism	none	5296	5296
A	LalbFTa2_Consensus	Polymorphism	none	5296	5296
A	LalbFTa2_Consensus	Polymorphism	none	5296	5296
A	LalbFTa2_Consensus	Polymorphism	none	5296	5296
A	LalbFTa2_Consensus	Polymorphism	none	5296	5296
G	LalbFTa2_Consensus	Polymorphism	none	5306	5306
G	LalbFTa2_Consensus	Polymorphism	none	5306	5306
C	LalbFTa2_Consensus	Polymorphism	none	5310	5310
T	LalbFTa2_Consensus	Polymorphism	none	5310	5310
T	LalbFTa2_Consensus	Polymorphism	none	5310	5310
T	LalbFTa2_Consensus	Polymorphism	none	5310	5310
C	LalbFTa2_Consensus	Polymorphism	none	5310	5310
T	LalbFTa2_Consensus	Polymorphism	none	5310	5310
T	LalbFTa2_Consensus	Polymorphism	none	5310	5310
T	LalbFTa2_Consensus	Polymorphism	none	5310	5310
C	LalbFTa2_Consensus	Polymorphism	none	5310	5310
T	LalbFTa2_Consensus	Polymorphism	none	5310	5310
T	LalbFTa2_Consensus	Polymorphism	none	5310	5310
T	LalbFTa2_Consensus	Polymorphism	none	5310	5310
T	LalbFTa2_Consensus	Polymorphism	none	5310	5310
T	LalbFTa2_Consensus	Polymorphism	none	5310	5310
T	LalbFTa2_Consensus	Polymorphism	none	5310	5310
T	LalbFTa2_Consensus	Polymorphism	none	5310	5310
T	LalbFTa2_Consensus	Polymorphism	none	5310	5310
T	LalbFTa2_Consensus	Polymorphism	none	5310	5310
C	LalbFTa2_Consensus	Polymorphism	none	5421	5421
G	LalbFTa2_Consensus	Polymorphism	none	5421	5421
GGTGCGGT	LalbFTa2_Consensus	Polymorphism	reverse	5635	5636
GGTGCGGT	LalbFTa2_Consensus	Polymorphism	reverse	5635	5636
GGTGCGGT	LalbFTa2_Consensus	Polymorphism	reverse	5635	5636
-	LalbFTa2_Consensus	Polymorphism	none	5636	5636
C	LalbFTa2_Consensus	Polymorphism	none	5701	5701
T	LalbFTa2_Consensus	Polymorphism	none	5701	5701
AT	LalbFTa2_Consensus	Polymorphism	reverse	5794	5795
-	LalbFTa2_Consensus	Polymorphism	none	5795	5795
A	LalbFTa2_Consensus	Polymorphism	none	5870	5870
T	LalbFTa2_Consensus	Polymorphism	none	5870	5870
A	LalbFTa2_Consensus	Polymorphism	none	5872	5872
T	LalbFTa2_Consensus	Polymorphism	none	5872	5872
ATATA	LalbFTa2_Consensus	Polymorphism	forward	5874	5879
-	LalbFTa2_Consensus	Polymorphism	forward	5874	5878
A	LalbFTa2_Consensus	Polymorphism	forward	5880	5881
-	LalbFTa2_Consensus	Polymorphism	none	5880	5880
TATA	LalbFTa2_Consensus	Polymorphism	reverse	5892	5893
TATA	LalbFTa2_Consensus	Polymorphism	reverse	5892	5893
TATA	LalbFTa2_Consensus	Polymorphism	reverse	5892	5893
TATATATATATATATATA	LalbFTa2_Consensus	Polymorphism	reverse	5892	5893
TATATATATATATATATA	LalbFTa2_Consensus	Polymorphism	reverse	5892	5893
TATA	LalbFTa2_Consensus	Polymorphism	reverse	5892	5893
TATA	LalbFTa2_Consensus	Polymorphism	reverse	5892	5893
TATATA	LalbFTa2_Consensus	Polymorphism	forward	5893	5903
-	LalbFTa2_Consensus	Polymorphism	forward	5893	5898
-	LalbFTa2_Consensus	Polymorphism	forward	5893	5902
-	LalbFTa2_Consensus	Polymorphism	forward	5893	5902
-	LalbFTa2_Consensus	Polymorphism	forward	5893	5902
TATATA	LalbFTa2_Consensus	Polymorphism	forward	5893	5903
-	LalbFTa2_Consensus	Polymorphism	forward	5893	5902
-	LalbFTa2_Consensus	Polymorphism	forward	5893	5902
-	LalbFTa2_Consensus	Polymorphism	forward	5893	5898
-	LalbFTa2_Consensus	Polymorphism	forward	5893	5902
-	LalbFTa2_Consensus	Polymorphism	forward	5893	5902
TATATA	LalbFTa2_Consensus	Polymorphism	forward	5893	5903
-	LalbFTa2_Consensus	Polymorphism	forward	5893	5898
-	LalbFTa2_Consensus	Polymorphism	forward	5893	5902
-	LalbFTa2_Consensus	Polymorphism	forward	5893	5902
-	LalbFTa2_Consensus	Polymorphism	forward	5893	5898
-	LalbFTa2_Consensus	Polymorphism	forward	5893	5898
C	LalbFTa2_Consensus	Polymorphism	none	5954	5954
C	LalbFTa2_Consensus	Polymorphism	none	5954	5954
T	LalbFTa2_Consensus	Polymorphism	none	5981	5981
A	LalbFTa2_Consensus	Polymorphism	none	5981	5981
T	LalbFTa2_Consensus	Polymorphism	forward	6092	6093
-	LalbFTa2_Consensus	Polymorphism	none	6092	6092
T	LalbFTa2_Consensus	Polymorphism	forward	6092	6093
-	LalbFTa2_Consensus	Polymorphism	none	6092	6092
T	LalbFTa2_Consensus	Polymorphism	forward	6092	6093
-	LalbFTa2_Consensus	Polymorphism	none	6092	6092
[truncated: 5,113 more rows]

## Sheet: Table S5
Wojciech Bielski, Anna Surma, Michał Książkiewicz, Sandra Rychel-Bielska
Evaluation of the global white lupin collection reveals signifi-cant associations between homologous FLOWERING LOCUS T indels and flowering time, providing validated markers for tracking spring ecotypes within a large gene pool
International Journal of Molecular Sciences
Supplementary Table S5. Primer sequences of PCR-based markers developed for white lupin LalbFTa1, LalbFTa2, LalbFTc1, and LalbFTc2 indel screening.
Gene	Marker name	Reference	Primer name	Primer sequence	Annealing temperature [°C]	Chromosome	Chromosome min position	Chromosome max position	Aligmment min position	Alignment max position
LalbFTa1	PR_01	BMC Plant Biol (2024) 24(1):722	PRFTa1_F	TGAAATTGATTTGCTAGGTTTCTCCC	60	Lalb_Chr02	14988508	14988533	55	80
LalbFTa1	PR_01	BMC Plant Biol (2024) 24(1):722	PRFTa1_R	TGTCTAGTAGTCTATGCCTGTGAAA	60	Lalb_Chr02	14988994	14989018	541	565
LalbFTa1	PR_02	BMC Plant Biol (2024) 24(1):722	PRFTa1_R1b	TGACACTTAACAATTCACAAGGACT	60	Lalb_Chr02	14989604	14989628	1151	1175
LalbFTa1	PR_02	BMC Plant Biol (2024) 24(1):722	PRFTA1F1	ACAAGGAGCTATTTTAACAAACTACT	60	Lalb_Chr02	14988914	14988939	461	486
LalbFTa1	PR_03	BMC Plant Biol (2024) 24(1):722	PRFTa1_F1b	ATTCAACAATTCGATCACACCATTT	60	Lalb_Chr02	14989461	14989485	1008	1032
LalbFTa1	PR_03	BMC Plant Biol (2024) 24(1):722	PRFTa1_R1c	GTTCAATGCATCGCCTATGTTCTAG	60	Lalb_Chr02	14990138	14990162	1685	1709
LalbFTa1	PR_04	BMC Plant Biol (2024) 24(1):722	PRFTa1_F1c	AAGAATTCAACCATGACTAGTCCGA	60	Lalb_Chr02	14989808	14989832	1355	1379
LalbFTa1	PR_04	BMC Plant Biol (2024) 24(1):722	PRFTA1R1	TGTCTAGTAGTCTATGCCATTCAGT	60	Lalb_Chr02	14990655	14990679	2202	2226
LalbFTa1	PR_05a	BMC Plant Biol (2024) 24(1):722	PRFTa1_R2b	TTATACGAGTTGAAAGTTACGTGCA	60	Lalb_Chr02	14991334	14991358	4313	4337
LalbFTa1	PR_05a	BMC Plant Biol (2024) 24(1):722	PRFTA1F2	TTGTTATCTCATGCGTATTACTCATT	60	Lalb_Chr02	14990585	14990610	2132	2157
LalbFTa1	PR_05b	BMC Plant Biol (2024) 24(1):722	PRFTa1_R2b	TTATACGAGTTGAAAGTTACGTGCA	60	Lalb_Chr02	14991334	14991358	4313	4337
LalbFTa1	PR_05b	BMC Plant Biol (2024) 24(1):722	PRFTA1F2	TTGTTATCTCATGCGTATTACTCATT	60	Lalb_Chr02	14990585	14990610	2132	2157
LalbFTa1	PR_06	BMC Plant Biol (2024) 24(1):722	PRFT1a_F2b	TCTCAATAGCTAGGTTCAAGTGCAT	60	Lalb_Chr02	14991269	14991293	4248	4272
LalbFTa1	PR_06	BMC Plant Biol (2024) 24(1):722	PRFTa1_R2c	ACCAGAAAGAAGTTGTGTTATGACT	60	Lalb_Chr02	14992001	14992025	4980	5004
LalbFTa1	PR_07	BMC Plant Biol (2024) 24(1):722	PRFTA1F3	CATGTTCGACTACCCCTCTCA	60	Lalb_Chr02	14991940	14991960	4919	4939
LalbFTa1	PR_07	BMC Plant Biol (2024) 24(1):722	PRFTA1R2	CCATGAAGTCCGATTCCTTTTGA	60	Lalb_Chr02	14992365	14992387	5344	5366
LalbFTa1	PR_08	BMC Plant Biol (2024) 24(1):722	PRFTa1_R3b	ACAGGTTGTGTATTGAGCGTAGAAG	60	Lalb_Chr02	14992685	14992709	5664	5688
LalbFTa1	PR_08	BMC Plant Biol (2024) 24(1):722	PRFTA1F3	CATGTTCGACTACCCCTCTCA	60	Lalb_Chr02	14991940	14991960	4919	4939
LalbFTa1	PR_09	BMC Plant Biol (2024) 24(1):722	PRFTa1_F3b	GTAAGAGTGTGTGTCTTTGGTTTGT	60	Lalb_Chr02	14992627	14992651	5606	5630
LalbFTa1	PR_09	BMC Plant Biol (2024) 24(1):722	PRFTa1_R3c	TGGTGACACATGTTATTGGATATGC	60	Lalb_Chr02	14993428	14993452	6408	6432
LalbFTa1	PR_10	BMC Plant Biol (2024) 24(1):722	PRFTa1_F3c	GAGCCACACTATCTTATTGCATACA	60	Lalb_Chr02	14993262	14993286	6242	6266
LalbFTa1	PR_10	BMC Plant Biol (2024) 24(1):722	PRFTA1R3	TCTATCTCTTTGTTCTTTGCATGGA	60	Lalb_Chr02	14994031	14994055	7019	7043
LalbFTa1	PR_11	BMC Plant Biol (2024) 24(1):722	PRFTa1_R4b	TTTACCGCTGCGTATGTTAAGAAC	60	Lalb_Chr02	14994637	14994660	7625	7648
LalbFTa1	PR_11	BMC Plant Biol (2024) 24(1):722	PRFTA1F4	ATGACCAAAATTGACATTCTCAGT	60	Lalb_Chr02	14993988	14994011	6976	6999
LalbFTa1	PR_12	BMC Plant Biol (2024) 24(1):722	PRFTa1_F4b	ATCATTTCTGAGACAATGAGATAGACG	56	Lalb_Chr02	14994530	14994556	7518	7544
LalbFTa1	PR_12	BMC Plant Biol (2024) 24(1):722	PRFTa1_R4c	TTTAATTCTTTGCTAGCACCAAGAA	56	Lalb_Chr02	14995255	14995279	8243	8267
LalbFTa1	PR_13	BMC Plant Biol (2024) 24(1):722	PRFTa1_F4c	TTTCCGTTGAAACAATTTGCCTACC	56	Lalb_Chr02	14995063	14995087	8051	8075
LalbFTa1	PR_13	BMC Plant Biol (2024) 24(1):722	PRFTA1R4	CTCTTGGTAATGAGTTTGAGCT	56	Lalb_Chr02	14995671	14995692	8659	8680
LalbFTa1	PR_14	BMC Plant Biol (2024) 24(1):722	PRFTa1_R5b	AAAGTTCAACTTCTTTCCGAATGGG	56	Lalb_Chr02	14996322	14996346	9310	9334
LalbFTa1	PR_14	BMC Plant Biol (2024) 24(1):722	PRFTA1F5	TCTTTACAGCTCTGACTAACTTTAAA	56	Lalb_Chr02	14995547	14995572	8535	8560
LalbFTa1	PR_15	BMC Plant Biol (2024) 24(1):722	PRFTa1_F5b	TCAAGAAGAATTACATTTGACCCGT	60	Lalb_Chr02	14996277	14996301	9265	9289
LalbFTa1	PR_15	BMC Plant Biol (2024) 24(1):722	PRFTA1R5	CACAACCATTGCTAACTTCTCGA	60	Lalb_Chr02	14996995	14997017	9983	10005
LalbFTa1	PR_74	This study	PRFTa1_F1c	AAGAATTCAACCATGACTAGTCCGA	60	Lalb_Chr02	14989808	14989832	1355	1379
LalbFTa1	PR_74	This study	PRFTa1_F2aR0	AGCACTTTACGAAAAATAGTTATATGTCT	60	Lalb_Chr02	14990731	14990759	2341	2369
LalbFTa1	PR_75	This study	PRFTa1_F2a1	AGACATATAACTATTTTTCGTAAAGTGCT	60	Lalb_Chr02	14990731	14990759	2341	2369
LalbFTa1	PR_75	This study	PRFTa1_R2a1	TCCGATACCATGTAGAGGAAAAA	60	Lalb_Chr02	14991027	14991049	3947	3969
LalbFTa1	PR_76	This study	PRFTa1_F2a2	AGTATTTTCCCTGTATGGTCCCT	60	Lalb_Chr02	14991056	14991078	3976	3998
LalbFTa1	PR_76	This study	PRFTa1_R2b	TTATACGAGTTGAAAGTTACGTGCA	60	Lalb_Chr02	14991334	14991358	4313	4337
LalbFTa1	QTL11 FTa1-F2	Mol Breeding (2019) 39:43	FTa1_F2	ACCTTCTTCCACCAGAACCAG	60	Lalb_Chr02	15000158	15000178	13146	13166
LalbFTa1	QTL11 FTa1-F2	Mol Breeding (2019) 39:43	FTa1_R3	AGCAACTACTGGGCCTAGT	60	Lalb_Chr02	14997957	14997975	10945	10963
LalbFTa2	PR_16	BMC Plant Biol (2024) 24(1):722	PRFTa2_R1b	GGAGTATTATTGGAGTGACTGAGCA	60	Lalb_Chr21	12765476	12765500	1097	1121
LalbFTa2	PR_16	BMC Plant Biol (2024) 24(1):722	PRFTA2F1	TCCGTGGGAAATGATGATATTACA	60	Lalb_Chr21	12766156	12766179	418	441
LalbFTa2	PR_17	BMC Plant Biol (2024) 24(1):722	PRFTa2_F1b	TGAATGTCAGACCTGCCATAAACTA	60	Lalb_Chr21	12765576	12765600	997	1021
LalbFTa2	PR_17	BMC Plant Biol (2024) 24(1):722	PRFTa2_R1c	TGTAATTAATGGAAGGATCTTGGTTT	60	Lalb_Chr21	12764928	12764953	1644	1669
LalbFTa2	PR_18a	BMC Plant Biol (2024) 24(1):722	PRFTa2_F1c	TCTTCTTGACACTTGTACATGTCCT	60	Lalb_Chr21	12765115	12765139	1458	1482
LalbFTa2	PR_18a	BMC Plant Biol (2024) 24(1):722	PRFTA2R1	ATAATCACAAGGCACACAAGC	60	Lalb_Chr21	12764433	12764453	2390	2410
LalbFTa2	PR_18b	BMC Plant Biol (2024) 24(1):722	PRFTa2_F1c	TCTTCTTGACACTTGTACATGTCCT	60	Lalb_Chr21	12765115	12765139	1458	1482
LalbFTa2	PR_18b	BMC Plant Biol (2024) 24(1):722	PRFTA2R1	ATAATCACAAGGCACACAAGC	60	Lalb_Chr21	12764433	12764453	2390	2410
LalbFTa2	PR_19a	BMC Plant Biol (2024) 24(1):722	PRFTa2_R2b	AATTTATTAATTGGGACGGGTTCGG	60	Lalb_Chr21	12763828	12763852	3018	3042
LalbFTa2	PR_19a	BMC Plant Biol (2024) 24(1):722	PRFTA2F2	TTGTTTATGATTTCCTTAAGAGATGGA	60	Lalb_Chr21	12764501	12764527	2070	2096
LalbFTa2	PR_19b	BMC Plant Biol (2024) 24(1):722	PRFTa2_R2b	AATTTATTAATTGGGACGGGTTCGG	60	Lalb_Chr21	12763828	12763852	3018	3042
LalbFTa2	PR_19b	BMC Plant Biol (2024) 24(1):722	PRFTA2F2	TTGTTTATGATTTCCTTAAGAGATGGA	60	Lalb_Chr21	12764501	12764527	2070	2096
LalbFTa2	PR_20	BMC Plant Biol (2024) 24(1):722	PRFTa2_F2b	TTTCAGGTTCGGGTTTGCTACAT	60	Lalb_Chr21	12763917	12763939	2931	2953
LalbFTa2	PR_20	BMC Plant Biol (2024) 24(1):722	PRFTa2_R2c	AGTTATGTGCCTATTATGTCGGAAA	60	Lalb_Chr21	12763227	12763251	3619	3643
LalbFTa2	PR_21	BMC Plant Biol (2024) 24(1):722	PRFTa2_F2c	ACTTTATAACAGCTAGGTTTGAATGCA	56	Lalb_Chr21	12763301	12763327	3543	3569
LalbFTa2	PR_21	BMC Plant Biol (2024) 24(1):722	PRFTA2R2	AACAAAAATAATGAAGAGATGATGACT	56	Lalb_Chr21	12762658	12762684	4186	4212
LalbFTa2	PR_22	BMC Plant Biol (2024) 24(1):722	PRFTa2_R3b	TTGTCTAGTCCCAATTATGTTTGATT	60	Lalb_Chr21	12762206	12762231	4639	4664
LalbFTa2	PR_22	BMC Plant Biol (2024) 24(1):722	PRFTA2F3	ACTAGTACATTTTTGTTTGGGAAGGA	60	Lalb_Chr21	12762914	12762939	3931	3956
LalbFTa2	PR_23	BMC Plant Biol (2024) 24(1):722	PRFTa2_F3b	AACCATACTATAAATGTTCCCTCCACT	60	Lalb_Chr21	12762252	12762278	4592	4618
LalbFTa2	PR_23	BMC Plant Biol (2024) 24(1):722	PRFTa2_R3c	TTGTAATCTCTATCTATCTTGCTCTCT	60	Lalb_Chr21	12761579	12761605	5265	5291
LalbFTa2	PR_24	BMC Plant Biol (2024) 24(1):722	PRFTa2_F3c	CAGAGAATCGACCTTTGACTACCTT	56	Lalb_Chr21	12761672	12761696	5174	5198
LalbFTa2	PR_24	BMC Plant Biol (2024) 24(1):722	PRFTA2R3	GAAACTCAACGGGTGGGATGA	56	Lalb_Chr21	12761096	12761116	5754	5774
LalbFTa2	PR_25	BMC Plant Biol (2024) 24(1):722	PRFTa2_R4b	GATCTTAAACCTTCGTACCCTCACT	56	Lalb_Chr21	12760414	12760438	6436	6460
LalbFTa2	PR_25	BMC Plant Biol (2024) 24(1):722	PRFTA2F4	AGGGCTCGATTTTGGCTTACT	56	Lalb_Chr21	12761173	12761193	5677	5697
LalbFTa2	PR_26	BMC Plant Biol (2024) 24(1):722	PRFTa2_F4b	TCTTTAGGCTCTAAATCTCAAGTAGA	60	Lalb_Chr21	12760470	12760495	6379	6404
LalbFTa2	PR_26	BMC Plant Biol (2024) 24(1):722	PRFTa2_R4c	TCAATACGTCTTCATTATTTGACTCGT	60	Lalb_Chr21	12759722	12759748	7142	7168
LalbFTa2	PR_27	BMC Plant Biol (2024) 24(1):722	PRFTa2_F4c	CAATCATCTCTCCTCCTACACGAAT	60	Lalb_Chr21	12759980	12760004	6885	6910
LalbFTa2	PR_27	BMC Plant Biol (2024) 24(1):722	PRFTA2R4	ACTCTAACCGCTTTGCAAACA	60	Lalb_Chr21	12759450	12759470	7436	7456
LalbFTa2	PR_28	BMC Plant Biol (2024) 24(1):722	PRFTa2_R5b	TCATGCATGTTAGCCATTATTACAA	60	Lalb_Chr21	12758741	12758765	8141	8165
LalbFTa2	PR_28	BMC Plant Biol (2024) 24(1):722	PRFTA2F5	AAAATCAGGGGTGGTTCGTGT	60	Lalb_Chr21	12759572	12759592	7298	7318
LalbFTa2	PR_29	BMC Plant Biol (2024) 24(1):722	PRFTa2_F5b	TGGACTCCAAATAAGGATCATGTGT	60	Lalb_Chr21	12758853	12758877	8029	8053
LalbFTa2	PR_29	BMC Plant Biol (2024) 24(1):722	PRFTA2R5	CTCCACCGATACATACTCTTGGT	60	Lalb_Chr21	12758038	12758060	8846	8868
LalbFTa2	PR_77a	This study	PRFTA2F5	AAAATCAGGGGTGGTTCGTGT	60	Lalb_Chr21	12759572	12759592	7298	7318
LalbFTa2	PR_77a	This study	PRFTA2R4	ACTCTAACCGCTTTGCAAACA	60	Lalb_Chr21	12759450	12759470	7436	7456
LalbFTa2	PR_77b	This study	PRFTA2F5	AAAATCAGGGGTGGTTCGTGT	60	Lalb_Chr21	12759572	12759592	7298	7318
LalbFTa2	PR_77b	This study	PRFTA2R4	ACTCTAACCGCTTTGCAAACA	60	Lalb_Chr21	12759450	12759470	7436	7456
LalbFTa2	PR_78	This study	PRFTA2F6	GGGCCTACTTTCGGTATATATTATCA	60	Lalb_Chr21	12757238	12757263	9648	9673
LalbFTa2	PR_78	This study	PRFTA2R6	TCGGGGTGTGTGATTATCCTT	60	Lalb_Chr21	12756978	12756998	9987	10007
LalbFTa2	PR_79	This study	PRFTA2F7	TGTATTTGATTAATTTCTTTTGGTGTACA	60	Lalb_Chr21	12756487	12756459	10498	10526
LalbFTa2	PR_79	This study	PRFTA2R7	AAATTACAACTTATGCGGACGAG	60	Lalb_Chr21	12756239	12756261	10749	10771
LalbFTc1	PR_30	BMC Plant Biol (2024) 24(1):722	PRFTc1_R1b	TGCAACTCATTCATGAATCCTTGAG	56	Lalb_Chr14	5843339	5843363	796	820
LalbFTc1	PR_30	BMC Plant Biol (2024) 24(1):722	PRFTC1F1	TGGCATTGTAGATTAGGTCATGT	56	Lalb_Chr14	5842552	5842574	1	23
LalbFTc1	PR_31	BMC Plant Biol (2024) 24(1):722	PRFTc1_F1b	AGTCGTCAATTAAGATCTCAGCTCA	60	Lalb_Chr14	5843305	5843329	762	786
LalbFTc1	PR_31	BMC Plant Biol (2024) 24(1):722	PRFTc1_R1c	AACACTGAATGCAAGATCAGGTCTA	60	Lalb_Chr14	5844040	5844064	1497	1521
LalbFTc1	PR_33	BMC Plant Biol (2024) 24(1):722	PRFTc1_F1d	AGGTTATGTGGATTGAATCTCTCT	60	Lalb_Chr14	5844375	5844398	1832	1855
LalbFTc1	PR_33	BMC Plant Biol (2024) 24(1):722	PRFTC1R1	GCACAAAAACAAGCAGAACAA	60	Lalb_Chr14	5845035	5845055	2499	2519
LalbFTc1	PR_34	BMC Plant Biol (2024) 24(1):722	PRFTc1_R2b	CACTTATAACCCTTGTGAGTTGCAG	60	Lalb_Chr14	5845694	5845718	3183	3207
LalbFTc1	PR_34	BMC Plant Biol (2024) 24(1):722	PRFTC1F2	ACAGAATTCAGTTACTTTTCTCTCT	60	Lalb_Chr14	5844923	5844947	2387	2411
LalbFTc1	PR_80	This study	PRFTc1_F2e	CAACAATGCACAATGGAAAGGA	60	Lalb_Chr14	5845415	5845436	2880	2901
LalbFTc1	PR_80	This study	PRFTc1_R2e	TCTGCTAATCTGAGTTCCAATTTGT	60	Lalb_Chr14	5845649	5845673	3138	3162
LalbFTc1	PR_35a	BMC Plant Biol (2024) 24(1):722	PRFTc1_F2b	ACAAATTGGAACTCAGATTAGCAGA	56	Lalb_Chr14	5845649	5845673	3138	3162
LalbFTc1	PR_35a	BMC Plant Biol (2024) 24(1):722	PRFTC1R2	AGTAACCAGTGACCATGTGCC	56	Lalb_Chr14	5846277	5846297	3791	3811
LalbFTc1	PR_35b	BMC Plant Biol (2024) 24(1):722	PRFTc1_F2b	ACAAATTGGAACTCAGATTAGCAGA	56	Lalb_Chr14	5845649	5845673	3138	3162
LalbFTc1	PR_35b	BMC Plant Biol (2024) 24(1):722	PRFTC1R2	AGTAACCAGTGACCATGTGCC	56	Lalb_Chr14	5846277	5846297	3791	3811
LalbFTc1	PR_36a	BMC Plant Biol (2024) 24(1):722	PRFTc1_R3b	AAGTTTGTAGGTGAGAGTGATGAGT	60	Lalb_Chr14	5846733	5846757	4247	4271
LalbFTc1	PR_36a	BMC Plant Biol (2024) 24(1):722	PRFTC1F3	TCTTCTCTACCCTCTGCTCCT	60	Lalb_Chr14	5846032	5846052	3521	3541
LalbFTc1	PR_36b	BMC Plant Biol (2024) 24(1):722	PRFTc1_R3b	AAGTTTGTAGGTGAGAGTGATGAGT	60	Lalb_Chr14	5846733	5846757	4247	4271
LalbFTc1	PR_36b	BMC Plant Biol (2024) 24(1):722	PRFTC1F3	TCTTCTCTACCCTCTGCTCCT	60	Lalb_Chr14	5846032	5846052	3521	3541
LalbFTc1	PR_37	BMC Plant Biol (2024) 24(1):722	PRFTc1_F3b	CCTAGAAATGGTTTGAAAGGCGAAA	60	Lalb_Chr14	5846652	5846676	4166	4190
LalbFTc1	PR_37	BMC Plant Biol (2024) 24(1):722	PRFTc1_R3c	AGAATCCAACTCCAAGCTCCAATAT	60	Lalb_Chr14	5847339	5847363	4853	4877
LalbFTc1	PR_38	BMC Plant Biol (2024) 24(1):722	PRFTc1_F3c	GCAGATTGAGCCTATGATCCAAATG	60	Lalb_Chr14	5847214	5847238	4728	4752
LalbFTc1	PR_38	BMC Plant Biol (2024) 24(1):722	PRFTC1R3	ACAGAGTGCCAGAAATTCCCA	60	Lalb_Chr14	5847902	5847922	5416	5436
LalbFTc1	PR_39	BMC Plant Biol (2024) 24(1):722	PRFTc1_R4b	ACAACAAACACATAAATCTATACTGGA	58	Lalb_Chr14	5848329	5848355	9720	9746
LalbFTc1	PR_39	BMC Plant Biol (2024) 24(1):722	PRFTC1F4	ATAAGATTGAATCCCTCTCTCGTCT	58	Lalb_Chr14	5847709	5847733	5223	5247
LalbFTc1	PR_40	BMC Plant Biol (2024) 24(1):722	PRFTc1_F4b	GAGCCTTCTTGTCAGGGACGG	60	Lalb_Chr14	5848252	5848272	9643	9663
LalbFTc1	PR_40	BMC Plant Biol (2024) 24(1):722	PRFTc1_R4c	TATGGAGGAAGCATGTTGGAAGTAA	60	Lalb_Chr14	5849002	5849026	10393	10417
LalbFTc1	PR_41	BMC Plant Biol (2024) 24(1):722	PRFTc1_F4c	TGCTATAGTTATTGCTGTTCCACAA	56	Lalb_Chr14	5848673	5848697	10064	10088
LalbFTc1	PR_41	BMC Plant Biol (2024) 24(1):722	PRFTC1R4	GGAAACAATGCAACAGTTGAATGA	56	Lalb_Chr14	5849415	5849438	10806	10829
LalbFTc1	PR_42a	BMC Plant Biol (2024) 24(1):722	PRFTc1_R5b	AGAAGCTTAATGAACTGAAGCAATT	56	Lalb_Chr14	5850142	5850166	11534	11558
LalbFTc1	PR_42a	BMC Plant Biol (2024) 24(1):722	PRFTC1F5	GGAGAAACTCGCTGGAAATTGC	56	Lalb_Chr14	5849358	5849379	10749	10770
LalbFTc1	PR_42b	BMC Plant Biol (2024) 24(1):722	PRFTc1_R5b	AGAAGCTTAATGAACTGAAGCAATT	56	Lalb_Chr14	5850142	5850166	11534	11558
LalbFTc1	PR_42b	BMC Plant Biol (2024) 24(1):722	PRFTC1F5	GGAGAAACTCGCTGGAAATTGC	56	Lalb_Chr14	5849358	5849379	10749	10770
LalbFTc1	PR_43	BMC Plant Biol (2024) 24(1):722	PRFTc1_F5b	TGTCTGTGTTGCTGTTATTATTGTCT	60	Lalb_Chr14	5850057	5850082	11449	11474
LalbFTc1	PR_43	BMC Plant Biol (2024) 24(1):722	PRFTC1R5	TGAAAGAAACCCTAAGAGAAACTAAGG	60	Lalb_Chr14	5850731	5850757	12123	12149
LalbFTc1	PR_58a	BMC Plant Biol (2024) 24(1):722	PRFTc1F1	TGGCATTGTAGATTAGGTCATGT	56	Lalb_Chr14	5842552	5842574	1	23
LalbFTc1	PR_58a	BMC Plant Biol (2024) 24(1):722	PRFTc1R1	GCACAAAAACAAGCAGAACAA	56	Lalb_Chr14	5845035	5845055	2499	2519
LalbFTc1	PR_58b	BMC Plant Biol (2024) 24(1):722	PRFTc1F1	TGGCATTGTAGATTAGGTCATGT	56	Lalb_Chr14	5842552	5842574	1	23
LalbFTc1	PR_58b	BMC Plant Biol (2024) 24(1):722	PRFTc1R1	GCACAAAAACAAGCAGAACAA	56	Lalb_Chr14	5845035	5845055	2499	2519
LalbFTc1	PR_58c	BMC Plant Biol (2024) 24(1):722	PRFTc1F1	TGGCATTGTAGATTAGGTCATGT	56	Lalb_Chr14	5842552	5842574	1	23
LalbFTc1	PR_58c	BMC Plant Biol (2024) 24(1):722	PRFTc1R1	GCACAAAAACAAGCAGAACAA	56	Lalb_Chr14	5845035	5845055	2499	2519
LalbFTc1	PR_60a	This study	PRFTc1_R2b	CACTTATAACCCTTGTGAGTTGCAG	56	Lalb_Chr14	5845694	5845718	3183	3207
LalbFTc1	PR_60a	This study	PRFTc1F1	TGGCATTGTAGATTAGGTCATGT	56	Lalb_Chr14	5842552	5842574	1	23
LalbFTc1	PR_60b	This study	PRFTc1_R2b	CACTTATAACCCTTGTGAGTTGCAG	56	Lalb_Chr14	5845694	5845718	3183	3207
LalbFTc1	PR_60b	This study	PRFTc1F1	TGGCATTGTAGATTAGGTCATGT	56	Lalb_Chr14	5842552	5842574	1	23
LalbFTc1	PR_60c	This study	PRFTc1_R2b	CACTTATAACCCTTGTGAGTTGCAG	56	Lalb_Chr14	5845694	5845718	3183	3207
LalbFTc1	PR_60c	This study	PRFTc1F1	TGGCATTGTAGATTAGGTCATGT	56	Lalb_Chr14	5842552	5842574	1	23
LalbFTc1	PR_61	BMC Plant Biol (2024) 24(1):722	PRFTc1_F2b	ACAAATTGGAACTCAGATTAGCAGA	54	Lalb_Chr14	5845649	5845673	3138	3162
LalbFTc1	PR_61	BMC Plant Biol (2024) 24(1):722	PRFTc1_R3c	AGAATCCAACTCCAAGCTCCAATAT	54	Lalb_Chr14	5847339	5847363	4853	4877
LalbFTc1	PR_62	This study	PRFTc1_R4b	ACAACAAACACATAAATCTATACTGGA	58	Lalb_Chr14	5848329	5848355	9720	9746
LalbFTc1	PR_62	This study	PRFTC1F4	ATAAGATTGAATCCCTCTCTCGTCT	58	Lalb_Chr14	5847709	5847733	5223	5247
LalbFTc1	PR_62	This study	PRFTC1R4	GGAAACAATGCAACAGTTGAATGA	58	Lalb_Chr14	5849415	5849438	10806	10829
LalbFTc1	PR_66	This study	PRFTc1_F1b	AGTCGTCAATTAAGATCTCAGCTCA	56	Lalb_Chr14	5843305	5843329	762	786
LalbFTc1	PR_66	This study	PRFTC1R2	AGTAACCAGTGACCATGTGCC	56	Lalb_Chr14	5846277	5846297	3791	3811
LalbFTc1	PR_67	This study	PRFTc1_F3c	GCAGATTGAGCCTATGATCCAAATG	56	Lalb_Chr14	5847214	5847238	4728	4752
LalbFTc1	PR_67	This study	PRFTc1_R5b	AGAAGCTTAATGAACTGAAGCAATT	56	Lalb_Chr14	5850142	5850166	11534	11558
LalbFTc1	PR_70	BMC Plant Biol (2024) 24(1):722	FTc1_F4c	TGTGCAGATTTAACAGCAACTTCTT	54	Lalb_Chr14	5849742	5849767	11387	11409
LalbFTc1	PR_70	BMC Plant Biol (2024) 24(1):722	FTc1_R4c	CTATATCCATCTTAGCTTTAAAACTT	54	Lalb_Chr14	5849993	5850017	11133	11158
LalbFTc1	PR_71a	BMC Plant Biol (2024) 24(1):722	PRFTC1F5A1	ACCATTTGACCACCTTATAACTCCC	56	Lalb_Chr14	5849647	5849671	11038	11062
LalbFTc1	PR_71a	BMC Plant Biol (2024) 24(1):722	PRFTC1R5A1	GGGACCCTTTTTCTATCAACAAAATGA	56	Lalb_Chr14	5849877	5849903	11268	11294
LalbFTc1	PR_71b	BMC Plant Biol (2024) 24(1):722	PRFTC1F5A1	ACCATTTGACCACCTTATAACTCCC	56	Lalb_Chr14	5849647	5849671	11038	11062
LalbFTc1	PR_71b	BMC Plant Biol (2024) 24(1):722	PRFTC1R5A1	GGGACCCTTTTTCTATCAACAAAATGA	56	Lalb_Chr14	5849877	5849903	11268	11294
LalbFTc1	PR_71c	BMC Plant Biol (2024) 24(1):722	PRFTC1F5A1	ACCATTTGACCACCTTATAACTCCC	56	Lalb_Chr14	5849647	5849671	11038	11062
LalbFTc1	PR_71c	BMC Plant Biol (2024) 24(1):722	PRFTC1R5A1	GGGACCCTTTTTCTATCAACAAAATGA	56	Lalb_Chr14	5849877	5849903	11268	11294
LalbFTc1	PR_71d	BMC Plant Biol (2024) 24(1):722	PRFTC1F5A1	ACCATTTGACCACCTTATAACTCCC	56	Lalb_Chr14	5849647	5849671	11038	11062
LalbFTc1	PR_71d	BMC Plant Biol (2024) 24(1):722	PRFTC1R5A1	GGGACCCTTTTTCTATCAACAAAATGA	56	Lalb_Chr14	5849877	5849903	11268	11294
LalbFTc2	PR_44	BMC Plant Biol (2024) 24(1):722	PRFTc2_R1b	ACCAGATGATAGAGTTATTCAAGGA	60	Lalb_Chr09	7821656	7821680	926	950
LalbFTc2	PR_44	BMC Plant Biol (2024) 24(1):722	PRFTC2F1	GTTGGCATTTTAACTTTATCCTCATAG	60	Lalb_Chr09	7822275	7822301	304	330
LalbFTc2	PR_45	BMC Plant Biol (2024) 24(1):722	PRFTc2_F1b	GCACATCCACAACTAAGATTAAAGC	60	Lalb_Chr09	7821727	7821751	855	879
LalbFTc2	PR_45	BMC Plant Biol (2024) 24(1):722	PRFTc2_R1c	TTGGGAATTAAGTCTCACATCACCT	60	Lalb_Chr09	7821147	7821171	1435	1459
LalbFTc2	PR_46	BMC Plant Biol (2024) 24(1):722	PRFTc2_F1c	ACAATGAGAGGAGTAGTCAAACATGA	60	Lalb_Chr09	7821200	7821225	1381	1406
LalbFTc2	PR_46	BMC Plant Biol (2024) 24(1):722	PRFTC2R1	GCTTGGACGGTGGTAGTAATG	60	Lalb_Chr09	7820612	7820632	1975	1995
LalbFTc2	PR_47	BMC Plant Biol (2024) 24(1):722	PRFTc2_R2b	TGTGAAGCAGAGTATATAGGTGCTT	60	Lalb_Chr09	7819943	7819967	2640	2664
LalbFTc2	PR_47	BMC Plant Biol (2024) 24(1):722	PRFTC2F2	GACTTACTTCCCAACATCACTATCG	60	Lalb_Chr09	7820675	7820699	1908	1932
LalbFTc2	PR_48	BMC Plant Biol (2024) 24(1):722	PRFTc2_F2b	TAGATTGCAGCCATAGACATTGACA	60	Lalb_Chr09	7819979	7820003	2604	2628
LalbFTc2	PR_48	BMC Plant Biol (2024) 24(1):722	PRFTc2_R2c	AGAGTCTGTAGGAGAAGCATCAATC	60	Lalb_Chr09	7819282	7819306	3301	3325
LalbFTc2	PR_49	BMC Plant Biol (2024) 24(1):722	PRFTc2_F2c	ACCTTGATGAGTTCTATGGCTTCTT	60	Lalb_Chr09	7819353	7819377	3230	3254
LalbFTc2	PR_49	BMC Plant Biol (2024) 24(1):722	PRFTC2R2	TGGTTGCCAAAGGTTTCCCA	60	Lalb_Chr09	7818930	7818949	3658	3677
LalbFTc2	PR_50	BMC Plant Biol (2024) 24(1):722	PRFTc2_R3b	TGTTTGGGTCAATTTGCTTTAGACA	60	Lalb_Chr09	7818312	7818336	4271	4295
LalbFTc2	PR_50	BMC Plant Biol (2024) 24(1):722	PRFTC2F3	CAATTCTTAGAGCTTGCAACTG	60	Lalb_Chr09	7819023	7819044	3563	3584
LalbFTc2	PR_51	BMC Plant Biol (2024) 24(1):722	PRFTc2_F3b	CCCTGAAGTGTGATATCCTAGGAAG	60	Lalb_Chr09	7818388	7818412	4195	4219
LalbFTc2	PR_51	BMC Plant Biol (2024) 24(1):722	PRFTc2_R3c	AGAATTGATATGGTGGTTGGTTTGC	60	Lalb_Chr09	7817678	7817702	4905	4929
LalbFTc2	PR_52	BMC Plant Biol (2024) 24(1):722	PRFTc2_F3c	GAACTTATTCCTTGTCTGCTTGCTT	60	Lalb_Chr09	7817746	7817770	4837	4861
LalbFTc2	PR_52	BMC Plant Biol (2024) 24(1):722	PRFTC2R3	TGGTATCTTGATACAGGGTGTTCC	60	Lalb_Chr09	7817231	7817254	5353	5376
LalbFTc2	PR_53	BMC Plant Biol (2024) 24(1):722	PRFTc2_R4b	AAACTCATGGTGAATAAGTGGCAGA	60	Lalb_Chr09	7816574	7816598	6009	6033
LalbFTc2	PR_53	BMC Plant Biol (2024) 24(1):722	PRFTC2F4	GCTATCATCTGCAAACTTGACCT	60	Lalb_Chr09	7817313	7817335	5272	5294
LalbFTc2	PR_54	BMC Plant Biol (2024) 24(1):722	PRFTc2_F4b	TTTGACTCCTCAATTGCAACAATCA	60	Lalb_Chr09	7816653	7816677	5930	5954
LalbFTc2	PR_54	BMC Plant Biol (2024) 24(1):722	PRFTc2_R4c	AATCTCTCAACTCTCTGCAACTTTC	60	Lalb_Chr09	7815921	7815945	2114	2138
LalbFTc2	PR_55	BMC Plant Biol (2024) 24(1):722	PRFTc2_F4c	GATGGCTCTTGATACCACTGTTAGA	60	Lalb_Chr09	7815984	7816008	6599	6623
LalbFTc2	PR_55	BMC Plant Biol (2024) 24(1):722	PRFTC2R4	TGCCAGTAAAATGCATGAGAAGA	60	Lalb_Chr09	7815541	7815563	7044	7066
LalbFTc2	PR_56	BMC Plant Biol (2024) 24(1):722	PRFTc2_R5b	CACAAACCAAACTAAATTTCTCTTACA	60	Lalb_Chr09	7814842	7814868	7739	7765
LalbFTc2	PR_56	BMC Plant Biol (2024) 24(1):722	PRFTC2F5	TCAAGATCCAGATAGCATAAGAGTT	60	Lalb_Chr09	7815661	7815685	6922	6946
LalbFTc2	PR_57	BMC Plant Biol (2024) 24(1):722	PRFTc2_F5b	GTTTGGTTTGTGAAATGGATGAAGC	60	Lalb_Chr09	7814829	7814853	7754	7778
LalbFTc2	PR_57	BMC Plant Biol (2024) 24(1):722	PRFTC2R5	CCAACAGAAACTCTTGGTCGG	60	Lalb_Chr09	7814235	7814255	8355	8374
LalbFTc2	PR_64	This study	FTc2_F5a	AGTAGCTGGAATATCAGTCACCAT	56	Lalb_Chr09	7812668	7812691	9921	9944
LalbFTc2	PR_64	This study	PRFTC2R5	CCAACAGAAACTCTTGGTCGG	56	Lalb_Chr09	7814235	7814255	8355	8374
LalbFTc2	PR_73	This study	FT1_F1	TCTGATCTCCTTCCACCACAAC	58	Lalb_Chr09	7809966	7809987	12640	12661
LalbFTc2	PR_73	This study	FTc2_F7	ACGTTGGTTTAGTAGCGTAAAATTC	58	Lalb_Chr09	7811999	7812023	10590	10614

## Sheet: Table S6
Wojciech Bielski, Anna Surma, Michał Książkiewicz, Sandra Rychel-Bielska
Evaluation of the global white lupin collection reveals signifi-cant associations between homologous FLOWERING LOCUS T indels and flowering time, providing validated markers for tracking spring ecotypes within a large gene pool
International Journal of Molecular Sciences
Supplementary Table S6. Structural variants identified in the LalbFTa1, LalbFTa2, LalbFTc1, and LalbFTc2 promoters and introns by the white lupin pangenome sequence alignment and PCR marker screening.
Gene	Polymorphism	Name	Max distance to TSS (bp) 1	Min distance to TSS (bp) 1	Markers 2, 3, 4, 5, 6, 7, 8, 9, 10
LalbFTa1	Indel1	LD37 deletion, 635 bp	-6711	-6076	PR_03, PR_04, PR_05b, PR_74
LalbFTa1	Indel2	LD37 inversion, 64 bp	-6076	-6076	PR_05a, PR_05b, PR_74
LalbFTa1	Indel3	LD37 deletion, 106 bp	-5977	-5871	PR_05a, PR_05b, PR_75
LalbFTa1	Indel4	LD37 insertion, 1310 bp	-5871	-5872	PR_05a, PR_05b, PR_75
LalbFTa1	Indel5	LD37 insertion, 59 bp	-5649	-5650	PR_76a, PR_76b
LalbFTa1	Indel6	LD37 deletion, 90 bp	-3662	-3572	PR_09
LalbFTa1	Indel7	LD37 insertion, 8 bp	-3093	-3093	PR_10
LalbFTa1	Indel8	Additional PCR product	-1726	-1118	PR_13
LalbFTa1	Indel9	P27174 deletion, 687 bp	1898	2585	QTL11
LalbFTa2	Indel1	Clovis deletion, 28 bp	-7837	-7809	PR_16
LalbFTa2	Indel2	GR38 insertion, 246 bp	-6141	-6141	PR_18a, PR_18b, PR_19a, PR_19b
LalbFTa2	Indel3	GR38 insertion, 17 bp	-5894	-5894	PR_18a, PR_18b, PR_19a, PR_19b
LalbFTa2	Indel4	GR38 insertion, 9 bp	-5814	-5814	PR_18a, PR_18b, PR_19a, PR_19b
LalbFTa2	Indel5	GR38 deletion, 46 bp	-5639	-5593	PR_18a, PR_18b, PR_19a, PR_19b, PR_20
LalbFTa2	Indel6	GR38 deletion, 6 bp	-2681	-2675	PR_25
LalbFTa2	Indel7	GR38 insertion, 15 bp	-1762	-1762	PR_26
LalbFTa2	Indel8	GR38 deletion, 4 bp	-1603	-1599	PR_26
LalbFTa2	Indel9	GR38 insertion, 13 bp	-1194	-1194	PR_77a, PR_77b
LalbFTa2	Indel10	GR38 insertion, 5 bp	700	700	-
LalbFTa2	Indel11	GR38 insertion, 74 bp	1184	1184	PR_78
LalbFTa2	Indel12	Clovis insertion, 24 bp	1900	1900	PR_79
LalbFTc1	Indel1	GR38 insertion, 8bp	-7996	-7996	-
LalbFTc1	Indel2	P27174 deletion, 2126 bp	-7996	-5871	PR_30, PR_58a, PR_60a, PR_31, PR_66, PR_33
LalbFTc1	Indel3	LD37 deletion, 2388 bp	-7996	-5609	PR_30, PR_58b, PR_58c, PR_60b, PR_60c, PR_31, PR_66, PR_33, PR_34
LalbFTc1	Indel4	GR38 insertion, 7 bp	-5964	-5964	-
LalbFTc1	Indel5	LD37 insertion, 24 bp	-5176	-5176	PR_80
LalbFTc1	Indel6	LD37 deletion, 75 bp	-5176	-5102	PR_80
LalbFTc1	Indel7	GR38 deletion, 24 bp	-4915	-4892	PR_35a, PR_35b
LalbFTc1	Indel8	LAP022E insertion, 25 bp	-4499	-4499	PR_36a, PR_36b
LalbFTc1	Indel9	LAP022E deletion, 264 bp	-4408	-4145	PR_36a, PR_36b
LalbFTc1	SNP	GR38 SNP C/A, G/T	-3964	-3944	PR_37
LalbFTc1	Indel10	LAP022E deletion, 5 bp	-3936	-3932	-
LalbFTc1	SNP	GR38 SNP G/T, A/T	-3403	-3395	PR_38
LalbFTc1	Indel11	LD37 insertion, 3877 bp	-2495	-2 495	PR_67, PR_39, PR_62
LalbFTc1	Indel12	P27174 insertion, 3818 bp	-2495	-2 495	PR_67, PR_39, PR_62
LalbFTc1	Indel13	GR38 insertion, 3800 bp	-2495	-2 495	PR_67, PR_39, PR_62
LalbFTc1	Indel14	LD37 deletion, 4 bp	-2056	-2053	-
LalbFTc1	SNP	GR38 SNP T/C, C/T, C/T	-1945	-1920	PR_41
LalbFTc1	Indel15	LAP029B deletion, 7 bp	-858	-852	PR_42a, PR_70, PR_71a, PR_71b, PR_71c, PR_71d
LalbFTc1	Indel16	LAP029B deletion, 28 bp	-780	-753	PR_42a, PR_71a, PR_71b, PR_71c, PR_71d
LalbFTc1	Indel17	GR38 deletion, 16 bp	772	788	-
LalbFTc2	PAV	Presence/absence variant 11	-263	355	PR_57
LalbFTc2	1	GRC5262B indel, 209 bp 12	1431	1639	PR_64
LalbFTc2	2	Dieta insertion, 13 bp	2796	2796	-
LalbFTc2	3	Dieta deletion, 1463 bp	2822	4284	PR_73
LalbFTc2	4	Dieta deletion, 8 bp	4315	4322	-
1 position relative to the transcription start site of the LalbFTa1 gene localized on chromosome Lalb_Chr02 at locus 14 996 788 bp, direction “forward”. LD37 deletion of 46 bp was mentioned in the pangenome VCF file but was not confirmed by alignment of genome sequence contigs.
2 markers PR_01, PR_02, PR_06, PR_07, PR_08, PR_11, PR_12, PR_14, and PR_15 did not target any large indel in the alignment and were monomorphic when resolved on agarose gels.
3 product size difference for the PR_10 marker was too small to provide reliable scoring on agarose gels.
4 marker PR_13 provided a monomorphic main product and an additional shorter polymorphic product.
5 position relative to the transcription start site of the LalbFTa2 gene localized on chromosome Lalb_Chr21 at locus 12 758 313 bp, direction “reverse-complement”.
6 product size differences for the PR_25 and PR_26 markers were too small to provide reliable scoring on agarose gels.
7 markers PR_17, PR_21, Pr_22, PR_23, PR_24, PR_27, PR_28, and PR_29 did not target any large indel in the alignment and were monomorphic when resolved on agarose gels.
8 position relative to the transcription start site of the LalbFTc1 gene localized on chromosome Lalb_Chr14 at locus 5 850 617 bp, direction “forward”.
9 markers with more than 2 alleles were encoded in several variants (indicated with letters a, b, c, and d), assuming dominance or codominance of particular alleles.
10 position relative to the transcription start site of the LalbFTc2 gene localized on chromosome Lalb_Chr09 at locus 7 814 590 bp, reverse-complement.
11 a rare presence/absence variant that was found by PCR screening of the white lupin germplasm testing panel of 190 genotypes. No candidate sequence polymorphism was identified in the pangenome alignment for it.
12 GRC5262B indel coordinates indicate positions of short sequence reads and contig missassembly; however, the exact length of the indel is unknown.

## Sheet: Table S7
Wojciech Bielski, Anna Surma, Michał Książkiewicz, Sandra Rychel-Bielska
Evaluation of the global white lupin collection reveals signifi-cant associations between homologous FLOWERING LOCUS T indels and flowering time, providing validated markers for tracking spring ecotypes within a large gene pool
International Journal of Molecular Sciences
Supplementary Table S7. Results of white lupin germplasm testing panel screening with PCR-based markers developed for LalbFTa1, LalbFTa2, LalbFTc1, and LalbFTc2 indels.
Genotype	PR_01	PR_02	PR_03	PR_04	PR_05a	PR_05b	PR_74	PR_75	PR_76	PR_06	PR_07	PR_08	PR_09	PR_10	PR_11	PR_12	PR_13	PR_14	PR_15	QTL11	PR_16	PR_17	PR_18a	PR_18b	PR_19a	PR_19b	PR_20	PR_21	PR_22	PR_23	PR_24	PR_25	PR_26	PR_27	PR_28	PR_29	PR_77a	PR_77b	PR_78	PR_79	PR_30	PR_31	PR_33	PR_34	PR_60a	PR_60b	PR_60c	PR_80	PR_35a
1	0	0	0	0	0	0	0	0	0	0	0	0	2	0	0	0	0	0	0	0	0	0	0	2	0	2	0	0	0	0	0	0	0	0	0	0	0	0	0	0	0	0	0	0	0	0	0	0	0
3	0	0	0	0	2	0	0	0	2	0	0	0	2	0	0	0	2	0	0	0	0	0	0	0	0	0	1	0	0	0	0	0	0	0	0	0	0	0	0	0	0	0	0	0	2	2	2	1	0
4	0	0	0	0	0	0	0	0	0	0	0	0	2	0	0	0	2	0	0	0	0	0	0	2	0	2	0	0	0	0	0	0	0	0	0	0	0	0	0	0	0	0	0	0	2	2	2	1	0
5	0	0	0	0	0	0	0	0	0	0	0	0	0	0	0	0	2	0	0	0	1	0	0	2	0	2	0	0	0	0	0	0	0	0	0	0	0	0	0	0	0	0	0	0	0	0	0	0	0
6	0	0	0	0	0	0	0	0	0	0	0	0	0	0	0	0	0	0	0	0	0	0	0	2	0	2	0	0	0	0	0	0	0	0	0	0	0	0	0	0	0	0	0	0	0	0	0	0	0
7	0	0	0	0	0	0	0	0	0	0	0	0	0	0	0	0	2	0	0	0	1	0	0	2	0	2	0	0	0	0	0	0	0	0	0	0	0	0	0	0	0	0	0	0	0	0	0	0	0
9	0	0	0	0	0	0	0	0	0	0	0	0	0	0	0	0	0	0	0	0	0	0	0	2	0	2	0	0	0	0	0	0	0	0	0	0	0	0	0	0	0	0	0	0	0	0	0	0	0
10	0	0	0	0	0	0	0	0	0	0	0	0	0	0	0	0	2	0	0	0	0	0	0	2	0	2	0	0	0	0	0	0	0	0	0	0	0	0	0	0	0	0	0	0	0	0	0	0	0
11	0	0	0	0	0	0	0	0	0	0	0	0	0	0	0	0	0	0	0	0	0	0	0	2	0	2	0	0	0	0	0	0	0	0	0	0	0	0	0	0	0	0	0	0	2	0	0	0	0
12	0	0	0	0	0	0	0	0	0	0	0	0	2	0	0	0	2	0	0	0	0	0	0	2	0	2	0	0	0	0	0	0	0	0	0	0	0	0	0	0	0	0	0	0	0	0	0	0	0
13	0	0	0	0	0	0	0	0	0	0	0	0	0	0	0	0	2	0	0	0	1	0	0	2	0	2	0	0	0	0	0	0	0	0	0	0	0	0	0	0	0	0	0	0	2	0	0	0	0
14	0	0	0	0	0	0	1	1	1	0	0	0	0	0	0	0	0	0	0	0	0	0	0	2	0	2	0	0	0	0	0	0	0	0	0	0	0	0	1	0	0	0	0	0	0	0	0	0	0
15	0	0	0	0	0	0	0	0	0	0	0	0	2	0	0	0	0	0	0	0	0	0	0	2	0	2	0	0	0	0	0	0	0	0	0	0	0	0	0	0	0	0	0	0	2	2	2	1	0
16	0	0	0	0	0	0	0	0	0	0	0	0	2	0	0	0	0	0	0	0	1	0	0	2	0	2	0	0	0	0	0	0	0	0	0	0	0	0	0	0	0	0	0	0	0	0	0	0	0
17	0	0	0	0	0	0	0	0	0	0	0	0	0	0	0	0	2	0	0	0	0	0	0	2	0	2	0	0	0	0	0	0	0	0	0	0	0	0	0	0	0	0	0	0	0	0	0	0	0
18	0	0	0	0	0	0	0	0	0	0	0	0	0	0	0	0	2	0	0	0	0	0	0	0	0	0	1	0	0	0	0	0	0	0	0	0	0	0	0	0	0	0	0	0	2	2	2	1	0
19	0	0	0	0	0	0	1	1	1	0	0	0	2	0	0	0	2	0	0	0	0	0	0	2	0	2	0	0	0	0	0	0	0	0	0	0	0	0	0	0	0	0	0	0	0	0	0	0	0
20	0	0	0	0	0	0	0	0	0	0	0	0	2	0	0	0	2	0	0	0	0	0	0	2	0	2	0	0	0	0	0	0	0	0	0	0	0	0	0	0	0	0	0	0	2	2	2	1	0
21	0	0	0	0	2	0	0	0	2	0	0	0	2	0	0	0	0	0	0	0	0	0	0	2	0	2	0	0	0	0	0	0	0	0	0	0	0	0	0	0	0	0	2	2	0	0	0	1	0
22	0	0	0	0	0	0	0	0	0	0	0	0	0	0	0	0	0	0	0	0	2	0	0	2	0	2	0	0	0	0	0	0	0	0	0	0	0	0	0	0	0	0	0	0	0	0	0	0	0
23	0	0	0	0	0	0	0	0	0	0	0	0	0	0	0	0	0	0	0	0	0	0	0	2	0	2	0	0	0	0	0	0	0	0	0	0	0	0	0	0	0	0	0	0	2	2	2	1	0
24	0	0	0	0	0	2	2	2	2	0	0	0	2	0	0	0	2	0	0	0	0	0	0	2	0	2	0	0	0	0	0	0	0	0	0	0	0	0	0	0	0	0	0	0	0	0	0	0	0
25	0	0	0	0	0	0	0	0	0	0	0	0	0	0	0	0	2	0	0	0	0	0	0	2	0	2	0	0	0	0	0	0	0	0	0	0	0	0	0	0	0	0	0	0	0	0	0	0	0
27	0	0	0	0	0	0	0	0	0	0	0	0	0	0	0	0	2	0	0	0	0	0	0	2	0	2	0	0	0	0	0	0	0	0	0	0	0	0	0	0	0	0	0	0	0	0	0	0	0
28	0	0	0	0	0	0	0	0	0	0	0	0	0	0	0	0	0	0	0	0	0	0	0	2	0	2	0	0	0	0	0	0	0	0	0	0	0	0	0	0	0	0	0	0	0	0	0	0	0
29	0	0	0	0	0	0	0	0	0	0	0	0	0	0	0	0	0	0	0	0	0	0	0	2	0	2	0	0	0	0	0	0	0	0	0	0	0	0	0	0	0	0	0	0	0	0	0	0	0
30	0	0	0	0	0	0	0	0	0	0	0	0	0	0	0	0	0	0	0	0	0	0	0	2	0	2	0	0	0	0	0	0	0	0	0	0	0	0	0	0	0	0	0	0	0	0	0	0	0
31	0	0	0	0	0	0	0	0	0	0	0	0	0	0	0	0	2	0	0	0	0	0	0	2	0	2	0	0	0	0	0	0	0	0	0	0	0	0	0	0	0	0	0	0	0	0	0	0	0
32	0	0	0	0	0	0	0	0	0	0	0	0	0	0	0	0	2	0	0	0	2	0	0	2	0	2	0	0	0	0	0	0	0	0	0	0	0	0	0	0	0	0	0	0	0	0	0	0	0
33	0	0	0	0	0	0	0	0	0	0	0	0	0	0	0	0	2	0	0	0	0	0	0	2	0	2	0	0	0	0	0	0	0	0	0	0	0	0	0	0	2	2	2	0	2	0	0	0	0
34	0	0	0	0	0	0	0	0	0	0	0	0	0	0	0	0	2	0	0	1	1	0	0	2	0	2	0	0	0	0	0	0	0	0	0	0	0	0	0	0	0	0	0	0	0	0	0	0	0
35	0	0	0	0	0	0	0	0	0	0	0	0	1	0	0	0	0	0	0	1	0	0	0	2	0	2	0	0	0	0	0	0	0	0	0	0	0	0	0	0	0	0	0	0	0	0	0	0	0
36	0	0	0	0	0	0	0	0	0	0	0	0	0	0	0	0	2	0	0	0	0	0	0	2	0	2	0	0	0	0	0	0	0	0	0	0	0	0	0	0	0	0	0	0	2	2	2	1	0
37	0	0	0	0	0	0	0	0	0	0	0	0	0	0	0	0	2	0	0	0	0	0	0	2	0	2	0	0	0	0	0	0	0	0	0	0	0	0	0	0	0	0	0	0	2	2	2	1	0
38	0	0	0	0	0	0	0	0	0	0	0	0	0	0	0	0	2	0	0	0	0	0	0	2	0	2	0	0	0	0	0	0	0	0	0	0	0	0	0	0	0	0	0	0	0	0	0	0	0
39	0	0	0	0	0	0	0	0	0	0	0	0	0	0	0	0	0	0	0	0	2	0	0	2	0	2	0	0	0	0	0	0	0	0	0	0	0	0	0	0	0	0	0	0	0	0	0	0	0
40	0	0	0	0	0	0	0	0	0	0	0	0	0	0	0	0	2	0	0	0	0	0	0	2	0	2	0	0	0	0	0	0	0	0	0	0	0	0	0	0	0	0	0	0	0	0	0	0	0
43	0	0	0	0	0	0	0	0	0	0	0	0	0	0	0	0	2	0	0	0	0	0	0	2	0	2	0	0	0	0	0	0	0	0	0	0	0	0	0	0	0	0	0	0	0	0	0	0	0
44	0	0	0	0	0	0	0	0	0	0	0	0	0	0	0	0	0	0	0	0	0	0	0	2	0	2	0	0	0	0	0	0	0	0	0	0	0	0	0	0	0	0	0	0	0	0	0	0	0
45	0	0	0	0	2	0	0	0	2	0	0	0	2	0	0	0	0	0	0	0	0	0	0	2	0	2	0	0	0	0	0	0	0	0	0	0	0	0	0	0	0	0	0	0	0	0	0	0	0
46	0	0	0	0	0	0	0	0	0	0	0	0	0	0	0	0	0	0	0	0	0	0	0	2	0	2	0	0	0	0	0	0	0	0	0	0	2	2	0	0	0	0	0	0	0	0	0	0	0
47	0	0	0	0	0	0	0	0	0	0	0	0	0	0	0	0	2	0	0	0	0	0	0	2	0	2	0	0	0	0	0	0	0	0	0	0	0	0	0	0	0	0	0	0	0	0	0	0	0
48	0	0	0	0	0	0	0	0	0	0	0	0	0	0	0	0	0	0	0	0	0	0	0	2	0	2	0	0	0	0	0	0	0	0	0	0	2	2	1	1	0	0	0	0	0	0	0	0	0
49	0	0	0	0	0	0	0	0	0	0	0	0	0	0	0	0	0	0	0	0	0	0	0	2	0	2	0	0	0	0	0	0	0	0	0	0	0	0	0	0	0	0	0	0	0	0	0	0	0
50	0	0	0	0	0	0	0	0	0	0	0	0	1	0	0	0	0	0	0	0	2	0	0	2	0	2	0	0	0	0	0	0	0	0	0	0	0	0	0	0	0	0	0	0	0	0	0	0	0
53	0	0	0	0	0	0	0	0	0	0	0	0	0	0	0	0	0	0	0	0	0	0	0	2	0	2	0	0	0	0	0	0	0	0	0	0	0	0	0	0	0	0	0	0	0	0	0	0	0
58	0	0	0	0	0	0	0	0	0	0	0	0	0	0	0	0	0	0	0	0	0	0	0	2	0	2	0	0	0	0	0	0	0	0	0	0	0	0	0	0	0	0	0	0	0	0	0	0	0
59	0	0	0	0	0	0	0	0	0	0	0	0	0	0	0	0	2	0	0	0	2	0	0	2	0	2	0	0	0	0	0	0	0	0	0	0	2	2	0	0	0	0	0	0	0	0	0	0	0
60	0	0	0	0	0	0	0	0	0	0	0	0	0	0	0	0	0	0	0	0	0	0	0	2	0	2	0	0	0	0	0	0	0	0	0	0	0	0	0	0	0	0	0	0	0	0	0	0	0
61	0	0	0	0	0	0	0	0	0	0	0	0	0	0	0	0	2	0	0	0	0	0	0	2	0	2	0	0	0	0	0	0	0	0	0	0	0	0	0	0	0	0	0	0	0	0	0	0	0
62	0	0	0	0	0	0	0	0	0	0	0	0	0	0	0	0	2	0	0	0	0	0	0	2	0	2	0	0	0	0	0	0	0	0	0	0	0	0	0	0	0	0	0	0	0	0	0	0	0
63	0	0	0	0	0	0	0	0	0	0	0	0	0	0	0	0	2	0	0	0	1	0	0	2	0	2	0	0	0	0	0	0	0	0	0	0	0	0	0	0	0	0	0	0	2	0	0	0	0
64	0	0	0	0	0	0	0	0	0	0	0	0	0	0	0	0	0	0	0	0	2	0	0	0	0	0	1	0	0	0	0	0	0	0	0	0	0	2	1	0	0	0	0	0	0	0	0	0	0
65	0	0	0	0	2	0	0	2	2	0	0	0	2	0	0	0	2	0	0	0	0	0	0	2	0	2	0	0	0	0	0	0	0	0	0	0	2	2	2	0	0	0	0	0	0	0	0	0	0
66	0	0	0	0	0	0	0	0	0	0	0	0	0	0	0	0	2	0	0	0	2	0	0	2	0	2	0	0	0	0	0	0	0	0	0	0	0	0	0	0	0	0	0	0	0	0	0	0	0
67	0	0	0	0	2	0	0	0	2	0	0	0	2	0	0	0	2	0	0	0	0	0	0	2	0	2	0	0	0	0	0	0	0	0	0	0	0	0	0	0	2	2	2	0	2	0	0	0	0
69	0	0	0	0	0	0	0	0	0	0	0	0	0	0	0	0	2	0	0	0	0	0	0	2	0	2	0	0	0	0	0	0	0	0	0	0	0	0	0	0	0	0	0	0	0	0	0	0	0
70	0	0	0	0	0	0	0	0	0	0	0	0	0	0	0	0	2	0	0	0	2	0	0	2	0	2	0	0	0	0	0	0	0	0	0	0	0	0	0	0	0	0	0	0	0	0	0	0	0
71	0	0	0	0	0	0	0	0	0	0	0	0	0	0	0	0	2	0	0	0	0	0	0	2	0	2	0	0	0	0	0	0	0	0	0	0	0	0	0	0	2	2	2	0	2	0	0	0	0
72	0	0	0	0	0	0	0	0	0	0	0	0	0	0	0	0	2	0	0	0	0	0	2	0	2	0	2	0	0	0	0	0	0	0	0	0	0	0	0	0	0	0	0	0	0	0	0	0	0
74	0	0	0	0	0	0	0	0	0	0	0	0	0	0	0	0	2	0	0	0	0	0	0	2	0	2	0	0	0	0	0	0	0	0	0	0	0	0	0	0	0	0	0	0	0	0	0	0	0
75	0	0	0	0	0	0	0	0	0	0	0	0	0	0	0	0	2	0	0	0	0	0	0	2	0	2	0	0	0	0	0	0	0	0	0	0	0	0	0	0	0	0	0	0	0	0	0	0	0
76	0	0	0	0	0	0	0	0	0	0	0	0	0	0	0	0	2	0	0	0	0	0	0	2	0	2	0	0	0	0	0	0	0	0	0	0	0	0	0	0	0	0	0	0	0	0	0	0	0
77	0	0	0	0	0	0	0	0	0	0	0	0	0	0	0	0	0	0	0	0	0	0	0	2	0	2	0	0	0	0	0	0	0	0	0	0	0	0	0	0	0	0	0	0	0	0	0	0	0
78	0	0	0	0	0	0	0	0	0	0	0	0	0	0	0	0	2	0	0	0	0	0	0	2	0	2	0	0	0	0	0	0	0	0	0	0	2	2	2	0	0	0	0	0	0	0	0	0	0
79	0	0	0	0	0	0	0	0	0	0	0	0	0	0	0	0	0	0	0	0	2	0	0	2	0	2	0	0	0	0	0	0	0	0	0	0	0	0	0	0	0	0	0	0	0	0	0	0	0
80	0	0	0	0	0	0	0	0	0	0	0	0	0	0	0	0	2	0	0	0	0	0	0	2	0	2	0	0	0	0	0	0	0	0	0	0	0	0	0	0	0	0	0	0	0	0	0	0	0
81	0	0	0	0	0	0	0	0	0	0	0	0	0	0	0	0	2	0	0	0	0	0	0	2	0	2	0	0	0	0	0	0	0	0	0	0	0	0	0	0	0	0	0	0	0	0	0	0	0
82	0	0	0	0	0	0	0	0	0	0	0	0	0	0	0	0	2	0	0	0	0	0	0	2	0	2	0	0	0	0	0	0	0	0	0	0	0	0	0	0	0	0	0	0	0	0	0	0	0
83	0	0	0	0	2	0	0	0	1	0	0	0	2	0	0	0	0	0	0	0	0	0	0	2	0	2	0	0	0	0	0	0	0	0	0	0	0	0	0	0	0	0	0	0	0	0	0	0	0
84	0	0	0	0	0	0	0	0	0	0	0	0	0	0	0	0	0	0	0	0	0	0	0	2	0	2	0	0	0	0	0	0	0	0	0	0	0	0	0	0	0	0	0	0	0	0	0	0	0
85	0	0	0	0	0	0	0	0	0	0	0	0	2	0	0	0	2	0	0	0	0	0	0	2	0	2	0	0	0	0	0	0	0	0	0	0	0	0	0	0	2	2	2	0	2	0	0	0	0
86	0	0	0	0	0	0	0	0	0	0	0	0	1	0	0	0	2	0	0	0	0	0	0	2	0	2	0	0	0	0	0	0	0	0	0	0	0	0	0	0	0	0	0	0	0	0	0	0	0
88	0	0	0	0	0	0	0	0	0	0	0	0	0	0	0	0	2	0	0	0	0	0	0	2	0	2	0	0	0	0	0	0	0	0	0	0	0	0	0	0	0	0	0	0	0	0	0	0	0
90	0	0	0	0	0	0	0	0	0	0	0	0	0	0	0	0	2	0	0	0	0	0	0	2	0	2	0	0	0	0	0	0	0	0	0	0	0	0	0	0	0	0	0	0	0	0	0	0	0
91	0	0	0	0	0	0	0	0	0	0	0	0	0	0	0	0	0	0	0	0	0	0	0	2	0	2	0	0	0	0	0	0	0	0	0	0	0	0	0	0	0	0	0	0	2	2	2	0	0
92	0	0	0	0	0	0	1	1	2	0	0	0	1	0	0	0	0	0	0	0	0	0	0	2	0	2	0	0	0	0	0	0	0	0	0	0	0	0	0	0	0	0	0	0	0	0	0	0	0
93	0	0	0	0	0	0	0	0	0	0	0	0	0	0	0	0	0	0	0	0	0	0	0	2	0	2	0	0	0	0	0	0	0	0	0	0	0	0	0	0	0	0	0	0	0	0	0	0	0
94	0	0	0	0	0	0	0	0	0	0	0	0	0	0	0	0	2	0	0	0	0	0	0	2	0	2	0	0	0	0	0	0	0	0	0	0	0	0	0	0	0	0	0	0	0	0	0	0	0
95	0	0	0	0	0	0	0	0	0	0	0	0	0	0	0	0	0	0	0	0	0	0	0	2	0	2	0	0	0	0	0	0	0	0	0	0	0	0	0	0	0	0	0	0	0	0	0	0	0
97	0	0	0	0	0	0	0	0	0	0	0	0	2	0	0	0	2	0	0	0	0	0	0	2	0	2	0	0	0	0	0	0	0	0	0	0	0	0	0	0	0	0	0	0	0	0	0	0	0
98	0	0	0	0	0	0	0	0	0	0	0	0	0	0	0	0	0	0	0	0	0	0	0	2	0	2	0	0	0	0	0	0	0	0	0	0	0	0	0	0	0	0	0	0	0	0	0	0	0
99	0	0	0	0	0	0	0	0	0	0	0	0	0	0	0	0	0	0	0	0	0	0	0	2	0	2	0	0	0	0	0	0	0	0	0	0	0	0	0	0	0	0	0	0	2	2	2	0	0
100	0	0	0	0	0	0	0	0	0	0	0	0	0	0	0	0	2	0	0	0	0	0	0	2	0	2	0	0	0	0	0	0	0	0	0	0	0	0	0	0	0	0	0	0	0	0	0	0	0
101	0	0	0	0	0	0	0	0	0	0	0	0	0	0	0	0	2	0	0	0	0	0	0	2	0	2	0	0	0	0	0	0	0	0	0	0	0	0	0	0	0	0	0	0	0	0	0	0	0
102	0	0	0	0	0	0	0	0	0	0	0	0	0	0	0	0	2	0	0	0	0	0	0	2	0	2	0	0	0	0	0	0	0	0	0	0	0	0	0	0	0	0	0	0	2	0	0	0	0
103	0	0	0	0	0	0	0	0	0	0	0	0	2	0	0	0	2	0	0	0	0	0	0	2	0	2	0	0	0	0	0	0	0	0	0	0	0	0	0	0	0	0	0	0	0	0	0	0	0
104	0	0	0	0	0	0	0	0	0	0	0	0	0	0	0	0	0	0	0	0	0	0	0	2	0	2	0	0	0	0	0	0	0	0	0	0	0	0	0	0	0	0	0	0	0	0	0	0	0
105	0	0	0	0	2	0	0	0	2	0	0	0	2	0	0	0	0	0	0	0	2	0	0	2	0	2	0	0	0	0	0	0	0	0	0	0	0	0	0	0	0	0	0	0	2	2	2	1	0
106	0	0	0	0	0	0	0	0	0	0	0	0	2	0	0	0	2	0	0	0	0	0	0	2	0	2	0	0	0	0	0	0	0	0	0	0	0	0	0	0	2	2	2	0	2	0	0	0	0
107	0	0	0	0	0	0	0	0	0	0	0	0	0	0	0	0	2	0	0	0	0	0	0	2	0	2	0	0	0	0	0	0	0	0	0	0	0	0	0	0	0	0	0	0	0	0	0	0	0
108	0	0	0	0	0	0	0	0	0	0	0	0	0	0	0	0	0	0	0	0	0	0	0	2	0	2	0	0	0	0	0	0	0	0	0	0	0	0	0	0	0	0	0	0	0	0	0	0	0
109	0	0	0	0	0	0	0	0	1	0	0	0	0	0	0	0	2	0	0	0	1	0	0	2	0	2	0	0	0	0	0	0	0	0	0	0	0	0	0	0	0	0	0	0	2	2	2	1	0
110	0	0	0	0	0	0	0	0	0	0	0	0	0	0	0	0	2	0	0	0	0	0	0	2	0	2	0	0	0	0	0	0	0	0	0	0	0	0	0	0	0	0	0	0	0	0	0	0	0
LAP002a	0	0	0	0	0	0	0	0	0	0	0	0	0	0	0	0	0	0	0	0	2	0	0	2	0	2	0	0	0	0	0	0	0	0	0	0	2	2	0	0	0	0	0	0	2	2	2	1	0
LAP002c	0	0	0	0	0	0	0	0	0	0	0	0	1	0	0	0	2	0	0	0	2	0	0	2	0	2	0	0	0	0	0	0	0	0	0	0	0	0	0	0	0	0	0	0	2	2	2	1	0
LAP002d	0	0	0	0	0	0	0	0	0	0	0	0	0	0	0	0	0	0	0	0	2	0	0	2	0	2	0	0	0	0	0	0	0	0	0	0	0	0	0	0	0	0	0	0	2	2	2	1	0
LAP003a	0	0	0	0	0	0	0	0	0	0	0	0	2	0	0	0	2	0	0	0	1	0	0	2	0	2	0	0	0	0	0	0	0	0	0	0	0	0	0	0	0	0	0	0	0	0	0	0	0
LAP003b	0	0	0	0	0	0	0	0	0	0	0	0	2	0	0	0	0	0	0	0	0	0	0	2	0	2	0	0	0	0	0	0	0	0	0	0	0	0	0	0	0	0	0	0	2	2	2	1	0
LAP003d	0	0	0	0	0	0	0	0	0	0	0	0	1	0	0	0	2	0	0	0	0	0	0	2	0	2	0	0	0	0	0	0	0	0	0	0	0	0	0	0	0	0	0	0	2	2	2	1	0
LAP004b	0	0	0	0	0	0	0	0	0	0	0	0	0	0	0	0	0	0	0	0	1	0	0	2	0	2	1	0	0	0	0	0	0	0	0	0	0	0	1	0	0	0	0	0	2	2	2	1	0
LAP004c	0	0	0	0	0	0	0	0	0	0	0	0	2	0	0	0	2	0	0	0	0	0	0	2	0	2	0	0	0	0	0	0	0	0	0	0	0	0	0	0	0	0	0	0	2	2	2	1	0
LAP005b	0	0	0	0	0	0	0	0	0	0	0	0	2	0	0	0	0	0	0	0	0	0	0	2	0	2	0	0	0	0	0	0	0	0	0	0	0	0	0	0	0	0	0	0	2	2	2	1	1
LAP005c	0	0	0	0	0	0	0	0	0	0	0	0	0	0	0	0	0	0	0	0	0	0	0	2	0	2	0	0	0	0	0	0	0	0	0	0	0	0	0	0	0	0	0	0	2	2	2	1	0
LAP005d	0	0	0	0	0	0	0	0	0	0	0	0	0	0	0	0	0	0	0	0	0	0	0	2	0	2	0	0	0	0	0	0	0	0	0	0	0	0	0	0	0	0	0	0	2	2	2	1	0
LAP006b	0	0	0	0	0	0	0	0	0	0	0	0	1	0	0	0	2	0	0	0	1	0	0	2	0	2	0	0	0	0	0	0	0	0	0	0	0	0	0	0	0	0	0	0	0	0	0	0	0
LAP006c	0	0	0	0	2	0	0	0	2	0	0	0	2	0	0	0	2	0	0	0	0	0	0	2	0	2	0	0	0	0	0	0	0	0	0	0	0	0	0	0	0	0	0	0	2	2	2	1	1
LAP006d	0	0	0	0	0	0	0	0	0	0	0	0	0	0	0	0	0	0	0	0	1	0	0	2	0	2	0	0	0	0	0	0	0	0	0	0	0	0	0	0	0	0	0	0	2	2	2	1	0
LAP007d	0	0	0	0	0	0	0	0	0	0	0	0	0	0	0	0	0	0	0	0	1	0	0	2	0	2	0	0	0	0	0	0	0	0	0	0	0	0	0	0	0	0	0	0	2	2	2	0	0
LAP008b	0	0	0	0	0	0	0	0	0	0	0	0	2	0	0	0	0	0	0	0	0	0	0	2	0	2	0	0	0	0	0	0	0	0	0	0	0	0	0	0	0	0	0	0	2	2	2	1	0
LAP008c	0	0	0	0	0	0	0	0	0	0	0	0	0	0	0	0	2	0	0	0	0	0	0	2	0	2	0	0	0	0	0	0	0	0	0	0	0	0	0	0	0	0	0	0	2	2	2	1	0
LAP008d	0	0	0	0	0	0	0	0	0	0	0	0	0	0	0	0	2	0	0	0	1	0	0	2	0	2	0	0	0	0	0	0	0	0	0	0	0	0	0	0	0	0	0	0	2	2	2	1	0
LAP009a	0	0	0	0	0	0	0	0	0	0	0	0	2	0	0	0	2	0	0	0	0	0	0	2	0	2	0	0	0	0	0	0	0	0	0	0	0	0	0	0	0	0	0	0	2	2	2	1	0
LAP009b	0	0	0	0	0	0	0	0	0	0	0	0	2	0	0	0	0	0	0	0	1	0	0	0	0	2	1	0	0	0	0	0	0	0	0	0	0	0	0	0	0	0	0	0	2	2	2	1	0
LAP009c	0	0	0	0	0	0	0	0	0	0	0	0	2	0	0	0	0	0	0	0	0	0	0	2	0	2	0	0	0	0	0	0	0	0	0	0	0	0	0	0	0	0	0	0	2	2	2	1	0
LAP010a	0	0	0	0	0	0	0	0	0	0	0	0	2	0	0	0	0	0	0	0	0	0	0	2	0	2	0	0	0	0	0	0	0	0	0	0	0	0	0	0	0	0	0	0	2	2	2	1	0
LAP010d	0	0	0	0	0	0	0	0	0	0	0	0	2	0	0	0	0	0	0	0	0	0	0	2	0	2	0	0	0	0	0	0	0	0	0	0	0	0	0	0	0	0	0	0	2	2	2	1	0
LAP013c	0	0	0	0	0	0	0	0	0	0	0	0	0	0	0	0	0	0	0	0	2	0	0	2	0	2	0	0	0	0	0	0	0	0	0	0	0	0	0	0	2	2	2	2	2	2	2	2	0
LAP014b	0	0	0	0	0	0	0	0	0	0	0	0	0	0	0	0	2	0	0	0	0	0	0	2	0	2	0	0	0	0	0	0	0	0	0	0	0	0	0	0	0	0	0	0	2	2	2	1	1
LAP014c	0	0	0	0	0	0	0	0	0	0	0	0	0	0	0	0	0	0	0	0	0	0	0	2	0	2	0	0	0	0	0	0	0	0	0	0	0	0	0	0	0	0	0	0	2	2	2	1	0
LAP014d	0	0	0	0	0	0	0	0	0	0	0	0	0	0	0	0	0	0	0	0	0	0	0	2	0	2	0	0	0	0	0	0	0	0	0	0	0	0	0	0	0	0	0	0	2	2	2	1	1
LAP021a	0	0	0	0	0	0	0	0	0	0	0	0	0	0	0	0	0	0	0	0	0	0	0	2	0	2	0	0	0	0	0	0	0	0	0	0	0	0	0	0	0	0	0	0	0	0	0	0	0
LAP021b	0	0	0	0	0	0	0	0	0	0	0	0	2	0	0	0	0	0	0	0	0	0	0	2	0	2	0	0	0	0	0	0	0	0	0	0	0	0	0	0	0	0	0	0	0	0	0	0	0
LAP021d	0	0	0	0	0	0	0	0	0	0	0	0	0	0	0	0	0	0	0	0	0	0	0	2	0	2	0	0	0	0	0	0	0	0	0	0	0	0	0	0	0	0	0	0	0	0	0	0	0
LAP022b	0	0	0	0	0	0	0	0	0	0	0	0	0	0	0	0	0	0	0	0	0	0	0	2	0	2	0	0	0	0	0	0	0	0	0	0	0	0	0	0	0	0	0	0	0	0	0	0	0
LAP022e	0	0	0	0	0	0	0	0	0	0	0	0	0	0	0	0	2	0	0	0	2	0	0	2	0	2	0	0	0	0	0	0	0	0	0	0	0	0	0	0	2	2	2	2	2	2	2	2	0
LAP023a	0	0	0	0	0	0	0	0	0	0	0	0	0	0	0	0	0	0	0	0	1	0	0	2	0	2	0	0	0	0	0	0	0	0	0	0	0	0	0	0	0	0	0	0	0	0	0	0	0
LAP023b	0	0	0	0	0	0	0	0	0	0	0	0	1	0	0	0	2	0	0	0	0	0	0	2	0	2	0	0	0	0	0	0	0	0	0	0	0	0	0	0	0	0	0	0	0	0	0	0	0
LAP023d	0	0	0	0	0	0	0	0	0	0	0	0	2	0	0	0	0	0	0	0	0	0	0	2	0	2	0	0	0	0	0	0	0	0	0	0	0	0	0	0	0	0	0	0	0	0	0	0	0
LAP024b	0	0	0	0	0	0	0	0	0	0	0	0	2	0	0	0	0	0	0	0	2	0	0	2	0	2	0	0	0	0	0	0	0	0	0	0	0	0	0	0	0	0	0	0	0	0	0	0	0
LAP024c	0	0	0	0	0	0	0	0	0	0	0	0	2	0	0	0	0	0	0	0	2	0	2	0	2	0	2	0	0	0	0	0	0	0	0	0	0	0	0	0	0	0	0	0	0	0	0	0	0
LAP025a	0	0	0	0	0	0	0	0	0	0	0	0	0	0	0	0	0	0	0	0	0	0	2	0	2	0	2	0	0	0	0	0	0	0	0	0	0	0	0	0	0	0	0	0	0	0	0	0	0
LAP026c	0	0	0	0	2	0	0	0	2	0	0	0	2	0	0	0	0	0	0	0	2	0	0	2	0	2	0	0	0	0	0	0	0	0	0	0	2	2	0	0	0	0	0	0	0	0	0	0	0
LAP026d	0	0	0	0	0	0	0	0	0	0	0	0	0	0	0	0	0	0	0	0	0	0	0	2	0	2	0	0	0	0	0	0	0	0	0	0	0	0	0	0	0	0	0	0	0	0	0	0	0
LAP029b	0	0	0	0	0	0	0	0	0	0	0	0	0	0	0	0	0	0	0	0	0	0	0	2	0	2	0	0	0	0	0	0	0	0	0	0	0	0	0	0	0	0	0	0	2	2	2	1	0
LAP030a	0	0	0	0	0	0	0	0	0	0	0	0	0	0	0	0	0	0	0	0	0	0	0	2	0	2	0	0	0	0	0	0	0	0	0	0	0	0	0	0	0	0	0	0	0	0	0	0	0
LAP030b	0	0	0	0	0	0	0	0	0	0	0	0	0	0	0	0	2	0	0	0	0	0	2	0	2	0	2	0	0	0	0	0	0	0	0	0	0	0	0	0	0	0	0	0	0	0	0	0	0
LAP062a	0	0	0	0	0	0	0	0	0	0	0	0	2	0	0	0	0	0	0	0	0	0	0	2	0	2	0	0	0	0	0	0	0	0	0	0	0	0	0	0	0	0	0	0	2	2	2	1	0
LAP062d	0	0	0	0	0	0	0	0	0	0	0	0	2	0	0	0	0	0	0	0	0	0	0	2	0	2	0	0	0	0	0	0	0	0	0	0	0	0	0	0	0	0	0	0	2	2	2	1	0
LAP067a	0	0	0	0	0	0	0	0	0	0	0	0	2	0	0	0	0	0	0	0	0	0	0	2	0	2	0	0	0	0	0	0	0	0	0	0	0	0	0	0	0	0	0	0	0	0	0	0	0
LAP067c	0	0	0	0	0	0	0	0	0	0	0	0	0	0	0	0	0	0	0	0	0	0	0	2	0	2	0	0	0	0	0	0	0	0	0	0	0	0	0	0	0	0	0	0	0	0	0	0	0
LAP067d	0	0	0	0	0	0	0	0	0	0	0	0	0	0	0	0	0	0	0	0	0	0	0	2	0	2	0	0	0	0	0	0	0	0	0	0	0	0	0	0	0	0	0	0	0	0	0	0	0
LAP072b	0	0	0	0	0	0	0	0	0	0	0	0	0	0	0	0	2	0	0	0	0	0	0	2	0	2	0	0	0	0	0	0	0	0	0	0	0	0	0	0	0	0	0	0	0	0	0	0	0
LAP072c	0	0	0	0	0	0	0	0	0	0	0	0	0	0	0	0	2	0	0	0	0	0	0	2	0	2	0	0	0	0	0	0	0	0	0	0	0	0	0	0	0	0	0	0	0	0	0	0	0
LAP072d	0	0	0	0	0	0	0	0	0	0	0	0	0	0	0	0	2	0	0	0	0	0	0	2	0	2	0	0	0	0	0	0	0	0	0	0	0	0	0	0	0	0	0	0	0	0	0	0	0
LAP074b	0	0	0	0	0	0	0	0	0	0	0	0	2	0	0	0	2	0	0	0	0	0	0	2	0	2	0	0	0	0	0	0	0	0	0	0	0	0	0	0	0	0	0	0	0	0	0	0	0
LAP074c	0	0	0	0	1	0	0	0	1	0	0	0	1	0	0	0	0	0	0	0	1	0	0	2	0	2	0	0	0	0	0	0	0	0	0	0	2	2	0	0	0	0	0	0	0	0	0	0	0
LAP074d	0	0	0	0	0	0	0	0	0	0	0	0	2	0	0	0	0	0	0	0	0	0	0	2	0	2	0	0	0	0	0	0	0	0	0	0	0	0	0	0	0	0	0	0	2	2	2	1	0
LAP083a	0	0	0	0	0	0	0	0	0	0	0	0	2	0	0	0	2	0	0	0	0	0	0	2	0	2	0	0	0	0	0	0	0	0	0	0	0	0	0	0	2	2	2	0	2	0	0	0	0
LAP083c	0	0	0	0	0	0	0	0	0	0	0	0	0	0	0	0	0	0	0	0	0	0	0	2	0	2	0	0	0	0	0	0	0	0	0	0	0	0	0	0	2	2	2	0	2	0	0	0	0
LAP083d	0	0	0	0	0	0	0	0	0	0	0	0	0	0	0	0	0	0	0	0	0	0	0	2	0	2	0	0	0	0	0	0	0	0	0	0	0	0	0	0	2	2	2	0	2	0	0	0	0
LAP084c	0	0	0	0	0	0	0	0	0	0	0	0	0	0	0	0	0	0	0	2	0	0	0	2	0	2	0	0	0	0	0	0	0	0	0	0	0	0	0	0	2	2	2	0	2	0	0	0	0
LAP084d	0	0	0	0	0	0	0	0	0	0	0	0	0	0	0	0	0	0	0	2	0	0	0	2	0	2	0	0	0	0	0	0	0	0	0	0	0	0	0	0	2	2	2	0	2	0	0	0	0
LAP085a	0	0	0	0	0	0	0	0	0	0	0	0	0	0	0	0	0	0	0	0	0	0	0	2	0	2	0	0	0	0	0	0	0	0	0	0	0	0	0	0	0	0	0	0	0	0	0	0	0
LAP085c	0	0	0	0	0	0	0	0	0	0	0	0	0	0	0	0	2	0	0	0	0	0	0	2	0	2	0	0	0	0	0	0	0	0	0	0	2	2	0	0	0	0	0	0	0	0	0	0	0
LAP085d	0	0	0	0	0	0	0	0	0	0	0	0	0	0	0	0	2	0	0	0	0	0	0	2	0	2	0	0	0	0	0	0	0	0	0	0	0	0	0	0	0	0	0	0	0	0	0	0	0
LAP086a	0	0	0	0	0	0	0	0	0	0	0	0	0	0	0	0	0	0	0	0	0	0	0	2	0	2	0	0	0	0	0	0	0	0	0	0	2	2	0	0	0	0	0	0	0	0	0	0	0
LAP086c	0	0	0	0	0	0	0	0	0	0	0	0	0	0	0	0	0	0	0	0	0	0	0	2	0	2	0	0	0	0	0	0	0	0	0	0	0	0	0	0	0	0	0	0	2	0	0	0	0
LAP086d	0	0	0	0	0	0	0	0	0	0	0	0	0	0	0	0	0	0	0	0	0	0	0	2	0	2	0	0	0	0	0	0	0	0	0	0	0	0	0	0	0	0	0	0	0	0	0	0	0
LAP087a	0	0	0	0	0	0	0	0	0	0	0	0	0	0	0	0	0	0	0	0	0	0	0	2	0	2	0	0	0	0	0	0	0	0	0	0	0	0	0	0	0	0	0	0	0	0	0	0	0
LAP087c	0	0	0	0	0	0	0	0	0	0	0	0	0	0	0	0	0	0	0	0	0	0	0	2	0	2	0	0	0	0	0	0	0	0	0	0	2	2	2	0	0	0	0	0	0	0	0	0	0
LAP087d	0	0	0	0	0	0	0	0	0	0	0	0	0	0	0	0	0	0	0	0	0	0	2	0	2	0	2	0	0	0	0	0	0	0	0	0	0	0	0	0	0	0	0	0	0	0	0	0	0
LAP088a	0	0	0	0	0	0	0	0	0	0	0	0	1	0	0	0	2	0	0	0	0	0	0	2	0	2	0	0	0	0	0	0	0	0	0	0	0	0	0	0	0	0	0	0	0	0	0	0	0
LAP091a	0	0	0	0	0	0	0	0	0	0	0	0	0	0	0	0	2	0	0	0	0	0	0	0	0	0	1	0	0	0	0	0	0	0	0	0	0	0	0	0	0	0	0	0	0	0	0	0	0
LAP091b	0	0	0	0	0	0	0	0	0	0	0	0	0	0	0	0	2	0	0	0	0	0	2	0	2	0	2	0	0	0	0	0	0	0	0	0	0	0	0	0	0	0	0	0	0	0	0	0	0
LAP091d	0	0	0	0	0	0	0	0	0	0	0	0	0	0	0	0	0	0	0	0	0	0	0	2	0	2	0	0	0	0	0	0	0	0	0	0	0	0	0	0	0	0	0	0	0	0	0	0	0
LAP099b	0	0	0	0	0	0	0	0	0	0	0	0	2	0	0	0	2	0	0	0	2	0	0	2	0	2	0	0	0	0	0	0	0	0	0	0	0	0	0	0	0	0	0	0	0	0	0	0	0
LAP100b	0	0	0	0	0	0	0	0	0	0	0	0	2	0	0	0	2	0	0	0	1	0	0	2	0	2	0	0	0	0	0	0	0	0	0	0	0	0	0	0	0	0	2	2	0	0	0	0	2
LAP100c	0	0	0	0	0	0	0	0	0	0	0	0	1	0	0	0	0	0	0	0	0	0	0	2	0	2	0	0	0	0	0	0	0	0	0	0	0	0	0	0	0	0	0	0	2	2	2	1	0
LAP100d	0	0	0	0	0	0	0	0	0	0	0	0	0	0	0	0	2	0	0	0	0	0	0	2	0	2	0	0	0	0	0	0	0	0	0	0	0	0	0	0	0	0	0	0	0	0	0	0	0
LAP103a	0	0	0	0	0	0	0	0	0	0	0	0	1	0	0	0	2	0	0	0	0	0	0	2	0	2	0	0	0	0	0	0	0	0	0	0	0	0	0	0	0	0	0	0	0	0	0	0	0
LAP104b	0	0	0	0	0	0	0	0	0	0	0	0	0	0	0	0	2	0	0	0	0	0	0	2	0	2	0	0	0	0	0	0	0	0	0	0	0	0	0	0	0	0	0	0	0	0	0	0	0
LAP106d	0	0	0	0	0	0	0	0	0	0	0	0	0	0	0	0	2	0	0	0	0	0	0	2	0	2	0	0	0	0	0	0	0	0	0	0	0	0	0	0	0	0	0	0	0	0	0	0	0
LAP108a	0	0	0	0	1	0	0	0	1	0	0	0	1	0	0	0	0	0	0	0	0	0	0	2	0	2	0	0	0	0	0	0	0	0	0	0	0	0	0	0	0	0	0	0	2	2	2	1	0
LAP108d	0	0	0	0	0	0	0	0	0	0	0	0	0	0	0	0	2	0	0	0	0	0	0	2	0	2	0	0	0	0	0	0	0	0	0	0	0	0	0	0	0	0	0	0	2	2	2	1	0
LAP111c	0	0	0	0	0	0	0	0	0	0	0	0	0	0	0	0	2	0	0	0	0	0	0	2	0	2	0	0	0	0	0	0	0	0	0	0	0	0	0	0	0	0	0	0	0	0	0	0	0
LAP111d	0	0	0	0	0	0	0	0	0	0	0	0	0	0	0	0	2	0	0	0	0	0	0	2	0	2	0	0	0	0	0	0	0	0	0	0	0	0	0	0	0	0	0	0	0	0	0	0	0
LAP112d	0	0	0	0	0	0	0	0	0	0	0	0	0	0	0	0	2	0	0	0	0	0	0	2	0	2	0	0	0	0	0	0	0	0	0	0	0	0	0	0	0	0	0	0	0	0	0	0	0
LAP113b	0	0	0	0	0	0	0	0	0	0	0	0	0	0	0	0	0	0	0	0	0	0	0	2	0	2	0	0	0	0	0	0	0	0	0	0	0	0	0	0	0	0	0	0	0	0	0	0	0
LAP113c	0	0	0	0	0	0	0	0	0	0	0	0	0	0	0	0	0	0	0	0	0	0	0	2	0	2	0	0	0	0	0	0	0	0	0	0	0	0	0	0	0	0	0	0	0	0	0	0	0
LAP117b	0	0	0	0	0	0	0	0	0	0	0	0	0	0	0	0	2	0	0	0	0	0	0	2	0	2	0	0	0	0	0	0	0	0	0	0	0	0	0	0	0	0	2	2	0	0	0	0	2
LAP117d	0	0	0	0	0	0	0	0	0	0	0	0	0	0	0	0	2	0	0	0	0	0	0	2	0	2	0	0	0	0	0	0	0	0	0	0	0	0	0	0	0	0	2	2	0	0	0	0	2
LAP118b	0	0	0	0	0	0	0	0	0	0	0	0	0	0	0	0	2	0	0	0	0	0	2	0	2	0	2	0	0	0	0	0	0	0	0	0	0	0	0	0	0	0	0	0	0	0	0	0	0
LAP118c	0	0	0	0	0	0	0	0	0	0	0	0	0	0	0	0	2	0	0	0	0	0	2	0	2	0	2	0	0	0	0	0	0	0	0	0	0	0	0	0	0	0	0	0	0	0	0	0	0
LAP119c	0	0	2	2	0	2	2	2	2	0	0	0	2	0	0	0	2	0	0	0	0	0	0	2	0	2	0	0	0	0	0	0	0	0	0	0	2	2	2	2	0	0	2	2	0	0	0	0	2
LAP119d	0	0	2	2	0	2	2	2	2	0	0	0	2	0	0	0	2	0	0	0	0	0	0	2	0	2	0	0	0	0	0	0	0	0	0	0	2	2	2	2	0	0	2	2	0	0	0	0	2
LAP126a	0	0	0	0	0	0	0	0	0	0	0	0	2	0	0	0	2	0	0	0	0	0	0	2	0	2	0	0	0	0	0	0	0	0	0	0	0	0	0	0	0	0	0	0	2	2	2	1	0
LAP126d	0	0	0	0	0	0	0	0	0	0	0	0	2	0	0	0	2	0	0	0	0	0	0	2	0	2	0	0	0	0	0	0	0	0	0	0	0	0	0	0	0	0	0	0	2	2	2	1	0
K	0	0	0	0	0	0	0	0	0	0	0	0	0	0	0	0	0	0	0	0	0	0	0	2	0	2	0	0	0	0	0	0	0	0	0	0	0	0	0	0	0	0	0	0	0	0	0	0	0
D	0	0	0	0	0	0	0	0	0	0	0	0	0	0	0	0	0	0	0	2	0	0	0	2	0	2	0	0	0	0	0	0	0	0	0	0	0	0	0	0	2	2	2	0	2	0	0	0	0
[truncated: 39 more columns]

## Sheet: Table S8
Wojciech Bielski, Anna Surma, Michał Książkiewicz, Sandra Rychel-Bielska
Evaluation of the global white lupin collection reveals signifi-cant associations between homologous FLOWERING LOCUS T indels and flowering time, providing validated markers for tracking spring ecotypes within a large gene pool
International Journal of Molecular Sciences
Supplementary Table S8. Results of white lupin full germplasm panel screening with PCR-based markers developed for LalbFTa1, LalbFTa2, LalbFTc1, and LalbFTc2 indels.
Line	PR_03	PR_04	PR_05a	PR_05b	PR_09	PR_13	PR_16	PR_18a	PR_18b	PR_19a	PR_19b	PR_20	PR_30	PR_35a	PR_35b	PR_36a	PR_36b	PR_39	PR_41	PR_42a	PR_42b	PR_57	PR_58a	PR_58b	PR_58c	PR_60a	PR_60b	PR_60c	PR_64	PR_70	PR_71a	PR_71b	PR_71c	PR_71d	PR_73	PR_74	PR_75	PR_76	PR_77a	PR_77b	PR_78	PR_79	PR_80	QTL11
1	0	0	0	0	2	0	0	0	2	0	2	0	0	0	0	0	2	2	2	0	0	0	0	0	2	0	0	0	0	2	2	0	0	2	2	0	0	0	0	0	0	0	0	0
3	0	0	2	0	2	2	0	0	0	0	0	1	0	0	0	0	0	2	2	0	0	0	0	0	0	2	2	2	0	2	2	0	2	2	2	0	0	2	0	0	0	0	1	0
4	0	0	0	0	2	2	0	0	2	0	2	0	0	0	0	0	0	2	2	0	2	0	0	0	0	2	2	2	0	2	2	0	2	2	2	0	0	0	0	0	0	0	1	0
5	0	0	0	0	0	2	1	0	2	0	2	0	0	0	0	0	2	0	0	0	0	0	0	2	2	0	0	0	0	0	0	0	0	0	2	0	0	0	0	0	0	0	0	0
6	0	0	0	0	0	0	0	0	2	0	2	0	0	0	0	0	2	0	0	0	0	0	0	2	2	0	0	0	0	0	0	0	0	0	2	0	0	0	0	0	0	0	0	0
7	0	0	0	0	0	2	1	0	2	0	2	0	0	0	0	0	2	2	2	0	0	0	0	2	2	0	0	0	0	2	2	0	0	2	2	0	0	0	0	0	0	0	0	0
9	0	0	0	0	0	0	0	0	2	0	2	0	0	0	0	0	2	2	2	0	2	0	0	2	2	0	0	0	0	2	0	0	2	2	2	0	0	0	0	0	0	0	0	0
10	0	0	0	0	0	2	0	0	2	0	2	0	0	0	0	0	2	0	0	0	0	0	0	2	2	0	0	0	0	0	0	0	0	0	2	0	0	0	0	0	0	0	0	0
11	0	0	0	0	0	0	0	0	2	0	2	0	0	0	0	0	2	0	0	0	0	0	1	0	2	2	0	0	0	0	0	0	0	0	2	0	0	0	0	0	0	0	0	0
12	0	0	0	0	2	2	0	0	2	0	2	0	0	0	0	0	2	0	0	0	0	0	0	0	2	0	0	0	0	0	0	0	0	0	2	0	0	0	0	0	0	0	0	0
13	0	0	0	0	0	2	1	0	2	0	2	0	0	0	0	0	2	0	0	0	0	0	1	0	2	2	0	0	0	0	0	0	0	0	2	0	0	0	0	0	0	0	0	0
14	0	0	0	0	0	0	0	0	2	0	2	0	0	0	0	0	2	2	2	0	0	0	0	0	2	0	0	0	0	2	2	0	2	2	2	1	1	1	0	0	1	0	0	0
15	0	0	0	0	2	0	0	0	2	0	2	0	0	0	0	0	0	0	0	0	0	0	0	0	0	2	2	2	0	0	0	0	0	0	2	0	0	0	0	0	0	0	1	0
16	0	0	0	0	2	0	1	0	2	0	2	0	0	0	0	0	2	0	0	0	0	1	0	2	2	0	0	0	0	0	0	0	0	0	2	0	0	0	0	0	0	0	0	0
17	0	0	0	0	0	2	0	0	2	0	2	0	0	0	0	0	2	0	0	0	0	0	0	2	2	0	0	0	0	0	0	0	0	0	2	0	0	0	0	0	0	0	0	0
18	0	0	0	0	0	2	0	0	0	0	0	1	0	0	0	0	2	2	2	0	2	0	0	0	2	2	2	2	0	2	0	0	2	2	2	0	0	0	0	0	0	0	1	0
19	0	0	0	0	2	2	0	0	2	0	2	0	0	0	0	0	2	0	0	0	0	0	0	0	2	0	0	0	0	0	0	0	0	0	0	1	1	1	0	0	0	0	0	0
20	0	0	0	0	2	2	0	0	2	0	2	0	0	0	0	0	2	2	2	0	2	0	0	0	2	2	2	2	0	2	0	0	2	2	2	0	0	0	0	0	0	0	1	0
21	0	0	2	0	2	0	0	0	2	0	2	0	0	0	2	2	2	0	0	0	0	0	0	2	2	0	0	0	0	0	0	0	0	0	2	0	0	2	0	0	0	0	1	0
22	0	0	0	0	0	0	2	0	2	0	2	0	0	0	0	0	2	2	2	0	0	0	0	0	2	0	0	0	0	2	2	0	0	2	2	0	0	0	0	0	0	0	0	0
23	0	0	0	0	0	0	0	0	2	0	2	0	0	0	0	0	0	0	0	0	0	0	0	0	0	2	2	2	0	0	0	0	0	0	2	0	0	0	0	0	0	0	1	0
24	0	0	0	0	2	2	0	0	2	0	2	0	0	0	0	0	2	0	0	0	0	0	0	0	2	0	0	0	0	0	0	0	0	0	0	2	2	2	0	0	0	0	0	0
25	0	0	0	0	0	2	0	0	2	0	2	0	0	0	0	0	2	0	0	0	0	0	0	0	2	0	0	0	0	0	0	0	0	0	2	0	0	0	0	0	0	0	0	0
27	0	0	0	0	0	2	0	0	2	0	2	0	0	0	0	0	2	2	2	0	2	0	0	0	2	0	0	0	0	2	0	0	2	2	2	0	0	0	0	0	0	0	0	0
28	0	0	0	0	0	0	0	0	2	0	2	0	0	0	0	0	2	2	2	0	0	0	0	0	2	0	0	0	0	2	2	0	0	2	2	0	0	0	0	0	0	0	0	0
29	0	0	0	0	0	0	0	0	2	0	2	0	0	0	0	0	2	2	2	0	0	0	0	0	2	0	0	0	0	2	0	0	2	2	2	0	0	0	0	0	0	0	0	0
30	0	0	0	0	0	0	0	0	2	0	2	0	0	0	0	0	2	2	2	0	2	0	0	0	2	0	0	0	0	2	2	0	2	2	2	0	0	0	0	0	0	0	0	0
31	0	0	0	0	0	2	0	0	2	0	2	0	0	0	0	0	2	0	0	0	0	0	0	0	2	0	0	0	0	0	0	0	0	0	2	0	0	0	0	0	0	0	0	0
32	0	0	0	0	0	2	2	0	2	0	2	0	0	0	0	0	2	0	0	0	0	0	0	0	2	0	0	0	0	0	0	0	0	0	0	0	0	0	0	0	0	0	0	0
33	0	0	0	0	0	2	0	0	2	0	2	0	2	0	0	0	2	0	0	0	0	0	2	0	2	2	0	0	0	0	0	0	0	0	2	0	0	0	0	0	0	0	0	0
34	0	0	0	0	0	2	1	0	2	0	2	0	0	0	0	0	2	2	2	0	2	0	0	0	2	0	0	0	0	2	2	0	2	2	0	0	0	0	0	0	0	0	0	1
35	0	0	0	0	1	0	0	0	2	0	2	0	0	0	0	0	2	2	2	0	2	0	0	0	2	0	0	0	0	2	0	0	2	2	0	0	0	0	0	0	0	0	0	1
36	0	0	0	0	0	2	0	0	2	0	2	0	0	0	0	0	0	0	0	0	0	0	0	0	0	2	2	2	0	0	0	0	0	0	0	0	0	0	0	0	0	0	1	0
37	0	0	0	0	0	2	0	0	2	0	2	0	0	0	0	0	2	2	2	0	0	0	0	0	2	2	2	2	0	2	0	0	2	2	0	0	0	0	0	0	0	0	1	0
38	0	0	0	0	0	2	0	0	2	0	2	0	0	0	0	0	2	2	2	0	2	0	0	0	2	0	0	0	0	2	2	0	2	2	2	0	0	0	0	0	0	0	0	0
39	0	0	0	0	0	0	2	0	2	0	2	0	0	0	0	0	2	2	2	0	0	0	0	0	2	0	0	0	0	2	2	0	0	2	2	0	0	0	0	0	0	0	0	0
40	0	0	0	0	0	2	0	0	2	0	2	0	0	0	0	0	2	0	0	0	0	0	0	0	2	0	0	0	0	0	0	0	0	0	2	0	0	0	0	0	0	0	0	0
43	0	0	0	0	0	2	0	0	2	0	2	0	0	0	0	0	2	2	2	0	2	0	0	0	2	0	0	0	0	2	1	0	2	2	2	0	0	0	0	0	0	0	0	0
44	0	0	0	0	0	0	0	0	2	0	2	0	0	0	0	0	2	2	2	0	2	0	0	0	2	0	0	0	0	2	2	0	0	2	2	0	0	0	0	0	0	0	0	0
45	0	0	2	0	2	0	0	0	2	0	2	0	0	0	0	0	2	0	0	0	0	0	0	0	2	0	0	0	0	0	0	0	0	0	2	0	0	2	0	0	0	0	0	0
46	0	0	0	0	0	0	0	0	2	0	2	0	0	0	0	0	2	2	2	0	0	0	0	0	2	0	0	0	0	2	0	0	2	2	2	0	0	0	2	2	0	0	0	0
47	0	0	0	0	0	2	0	0	2	0	2	0	0	0	0	0	2	0	0	0	0	0	0	0	2	0	0	0	0	0	0	0	0	0	2	0	0	0	0	0	0	0	0	0
48	0	0	0	0	0	0	0	0	2	0	2	0	0	0	0	0	2	0	0	0	0	0	0	0	2	0	0	0	0	0	0	0	0	0	2	0	0	0	2	2	1	1	0	0
49	0	0	0	0	0	0	0	0	2	0	2	0	0	0	0	0	2	2	2	0	0	0	0	0	2	0	0	0	0	2	2	0	0	2	2	0	0	0	0	0	0	0	0	0
50	0	0	0	0	1	0	2	0	2	0	2	0	0	0	0	0	2	2	2	0	0	0	0	0	2	0	0	0	0	2	2	0	2	2	2	0	0	0	0	0	0	0	0	0
53	0	0	0	0	0	0	0	0	2	0	2	0	0	0	0	0	2	2	2	2	0	0	0	0	2	0	0	0	0	2	2	1	2	2	2	0	0	0	0	0	0	0	0	0
58	0	0	0	0	0	0	0	0	2	0	2	0	0	0	0	0	2	0	0	2	0	0	0	0	2	0	0	0	0	0	0	2	0	2	2	0	0	0	0	0	0	0	0	0
59	0	0	0	0	0	2	2	0	2	0	2	0	0	0	0	0	2	0	0	2	0	0	0	0	2	0	0	0	0	0	0	1	0	2	2	0	0	0	2	2	0	0	0	0
60	0	0	0	0	0	0	0	0	2	0	2	0	0	0	0	0	2	0	0	2	0	0	0	0	2	0	0	0	0	0	0	2	0	2	0	0	0	0	0	0	0	0	0	0
61	0	0	0	0	0	2	0	0	2	0	2	0	0	0	0	0	2	0	0	0	0	0	0	0	2	0	0	0	0	0	0	0	0	0	2	0	0	0	0	0	0	0	0	0
62	0	0	0	0	0	2	0	0	2	0	2	0	0	0	0	0	2	2	2	0	0	0	0	0	2	0	0	0	0	2	2	0	2	2	2	0	0	0	0	0	0	0	0	0
63	0	0	0	0	0	2	1	0	2	0	2	0	0	0	0	0	2	0	0	0	0	0	1	0	2	2	0	0	0	0	0	0	0	0	0	0	0	0	0	0	0	0	0	0
64	0	0	0	0	0	0	2	0	0	0	0	1	0	0	0	0	2	2	2	0	0	0	0	0	2	0	0	0	0	2	2	0	0	2	2	0	0	0	0	2	1	0	0	0
65	0	0	2	0	2	2	0	0	2	0	2	0	0	0	0	0	2	0	0	0	0	0	0	0	2	0	0	0	0	0	0	0	0	0	2	0	2	2	2	2	2	0	0	0
66	0	0	0	0	0	2	2	0	2	0	2	0	0	0	0	0	2	2	2	0	0	0	0	0	2	0	0	0	0	2	2	0	0	2	2	0	0	0	0	0	0	0	0	0
67	0	0	2	0	2	2	0	0	2	0	2	0	2	0	0	0	2	0	0	2	0	0	2	0	2	2	0	0	0	0	0	0	0	0	2	0	0	2	0	0	0	0	0	0
69	0	0	0	0	0	2	0	0	2	0	2	0	0	0	0	0	2	0	0	2	0	0	0	0	2	0	0	0	0	0	0	2	0	2	2	0	0	0	0	0	0	0	0	0
70	0	0	0	0	0	2	2	0	2	0	2	0	0	0	0	0	2	2	2	0	2	0	0	0	2	0	0	0	0	2	1	0	2	2	2	0	0	0	0	0	0	0	0	0
71	0	0	0	0	0	2	0	0	2	0	2	0	2	0	0	0	2	0	0	0	0	0	2	0	2	2	0	0	0	0	0	0	0	0	2	0	0	0	0	0	0	0	0	0
72	0	0	0	0	0	2	0	2	0	2	0	2	0	0	0	0	2	2	2	0	0	0	0	0	2	0	0	0	0	2	2	0	0	2	2	0	0	0	0	0	0	0	0	0
74	0	0	0	0	0	2	0	0	2	0	2	0	0	0	0	0	2	2	2	0	0	0	0	0	2	0	0	0	0	2	2	0	0	2	0	0	0	0	0	0	0	0	0	0
75	0	0	0	0	0	2	0	0	2	0	2	0	0	0	0	0	2	2	2	0	0	0	0	0	2	0	0	0	0	2	2	0	0	2	2	0	0	0	0	0	0	0	0	0
76	0	0	0	0	0	2	0	0	2	0	2	0	0	0	0	0	2	2	2	0	0	0	0	0	2	0	0	0	0	2	2	0	0	2	2	0	0	0	0	0	0	0	0	0
77	0	0	0	0	0	0	0	0	2	0	2	0	0	0	0	0	2	0	0	0	0	0	0	0	2	0	0	0	0	0	0	0	0	0	2	0	0	0	0	0	0	0	0	0
78	0	0	0	0	0	2	0	0	2	0	2	0	0	0	0	0	2	0	0	0	0	0	0	0	2	0	0	0	0	0	0	0	0	0	2	0	0	0	2	2	2	0	0	0
79	0	0	0	0	0	0	2	0	2	0	2	0	0	0	0	0	2	2	2	0	0	0	0	0	2	0	0	0	0	2	1	0	2	2	2	0	0	0	0	0	0	0	0	0
80	0	0	0	0	0	2	0	0	2	0	2	0	0	0	0	0	2	2	2	0	0	0	0	0	2	0	0	0	0	2	2	0	2	2	2	0	0	0	0	0	0	0	0	0
81	0	0	0	0	0	2	0	0	2	0	2	0	0	0	0	0	2	2	2	0	0	0	0	0	2	0	0	0	0	2	2	0	0	2	0	0	0	0	0	0	0	0	0	0
82	0	0	0	0	0	2	0	0	2	0	2	0	0	0	0	0	2	2	2	0	0	0	0	0	2	0	0	0	0	2	2	0	2	2	0	0	0	0	0	0	0	0	0	0
83	0	0	2	0	2	0	0	0	2	0	2	0	0	0	0	0	2	2	2	0	0	0	0	0	2	0	0	0	0	2	2	0	2	2	2	0	0	1	0	0	0	0	0	0
84	0	0	0	0	0	0	0	0	2	0	2	0	0	0	0	0	2	2	2	0	0	0	0	0	2	0	0	0	0	2	2	0	0	2	2	0	0	0	0	0	0	0	0	0
85	0	0	0	0	2	2	0	0	2	0	2	0	2	0	0	0	2	0	0	0	0	0	2	0	2	2	0	0	0	0	0	0	0	0	2	0	0	0	0	0	0	0	0	0
86	0	0	0	0	1	2	0	0	2	0	2	0	0	0	0	0	2	0	0	0	0	0	0	0	2	0	0	0	0	0	0	0	0	0	2	0	0	0	0	0	0	0	0	0
88	0	0	0	0	0	2	0	0	2	0	2	0	0	0	0	0	2	2	2	0	0	0	0	0	2	0	0	0	0	2	2	0	0	2	2	0	0	0	0	0	0	0	0	0
90	0	0	0	0	0	2	0	0	2	0	2	0	0	0	0	0	2	2	2	0	2	0	0	0	2	0	0	0	0	2	1	0	2	2	2	0	0	0	0	0	0	0	0	0
91	0	0	0	0	0	0	0	0	2	0	2	0	0	0	0	0	0	0	0	0	0	0	0	0	0	2	2	2	0	0	0	0	0	0	2	0	0	0	0	0	0	0	0	0
92	0	0	0	0	1	0	0	0	2	0	2	0	0	0	0	0	2	0	0	0	0	0	0	0	2	0	0	0	0	0	0	0	0	0	2	1	1	2	0	0	0	0	0	0
93	0	0	0	0	0	0	0	0	2	0	2	0	0	0	0	0	2	2	2	0	2	0	0	0	2	0	0	0	0	2	2	0	2	2	2	0	0	0	0	0	0	0	0	0
94	0	0	0	0	0	2	0	0	2	0	2	0	0	0	0	0	2	2	2	0	0	0	0	0	2	0	0	0	0	2	2	0	2	2	2	0	0	0	0	0	0	0	0	0
95	0	0	0	0	0	0	0	0	2	0	2	0	0	0	0	0	2	0	0	0	0	0	0	0	2	0	0	0	0	0	0	0	0	0	2	0	0	0	0	0	0	0	0	0
97	0	0	0	0	2	2	0	0	2	0	2	0	0	0	0	0	2	0	0	0	0	0	0	0	2	0	0	0	0	0	0	0	0	0	2	0	0	0	0	0	0	0	0	0
98	0	0	0	0	0	0	0	0	2	0	2	0	0	0	0	0	2	0	0	0	0	0	0	0	2	0	0	0	0	0	0	0	0	0	2	0	0	0	0	0	0	0	0	0
99	0	0	0	0	0	0	0	0	2	0	2	0	0	0	0	0	0	0	0	0	0	0	0	0	0	2	2	2	0	0	0	0	0	0	2	0	0	0	0	0	0	0	0	0
100	0	0	0	0	0	2	0	0	2	0	2	0	0	0	0	0	2	2	2	0	2	0	0	0	2	0	0	0	0	2	1	0	2	2	2	0	0	0	0	0	0	0	0	0
101	0	0	0	0	0	2	0	0	2	0	2	0	0	0	0	0	2	2	2	0	2	0	0	0	2	0	0	0	0	2	2	0	2	2	2	0	0	0	0	0	0	0	0	0
102	0	0	0	0	0	2	0	0	2	0	2	0	0	0	0	0	2	0	0	0	0	0	1	0	2	2	0	0	0	0	0	0	0	0	2	0	0	0	0	0	0	0	0	0
103	0	0	0	0	2	2	0	0	2	0	2	0	0	0	0	0	2	2	2	0	0	0	0	0	2	0	0	0	0	2	2	0	0	2	2	0	0	0	0	0	0	0	0	0
104	0	0	0	0	0	0	0	0	2	0	2	0	0	0	0	0	2	2	2	0	2	0	0	0	2	0	0	0	0	2	2	0	2	2	2	0	0	0	0	0	0	0	0	0
105	0	0	2	0	2	0	2	0	2	0	2	0	0	0	0	0	0	0	0	0	0	0	0	0	0	2	2	2	0	0	0	0	0	0	2	0	0	2	0	0	0	0	1	0
106	0	0	0	0	2	2	0	0	2	0	2	0	2	0	0	0	2	0	0	0	0	0	2	0	2	2	0	0	0	0	0	0	0	0	2	0	0	0	0	0	0	0	0	0
107	0	0	0	0	0	2	0	0	2	0	2	0	0	0	0	0	2	2	2	0	0	0	0	0	2	0	0	0	0	2	2	0	0	2	0	0	0	0	0	0	0	0	0	0
108	0	0	0	0	0	0	0	0	2	0	2	0	0	0	0	0	2	0	0	0	0	0	0	0	2	0	0	0	0	0	0	0	0	0	2	0	0	0	0	0	0	0	0	0
109	0	0	0	0	0	2	1	0	2	0	2	0	0	0	0	0	0	0	2	0	2	0	0	0	0	2	2	2	0	2	0	0	2	2	2	0	0	1	0	0	0	0	1	0
110	0	0	0	0	0	2	0	0	2	0	2	0	0	0	0	0	2	2	2	0	2	0	0	0	2	0	0	0	0	2	0	0	2	2	2	0	0	0	0	0	0	0	0	0
111	0	0	0	0	0	2	0	0	2	0	2	0	0	0	0	0	0	0	0	0	0	0	0	0	0	2	2	2	2	0	0	0	0	0	2	0	0	0	0	0	0	0	1	0
112	0	0	0	0	0	2	0	0	2	0	2	0	0	0	0	0	2	2	2	0	2	0	0	0	2	0	0	0	0	2	0	0	2	2	2	0	0	0	0	0	0	0	0	0
114	0	0	0	0	0	2	0	0	2	0	2	0	0	0	0	0	2	0	0	0	0	0	0	0	2	0	0	0	0	0	0	0	0	0	2	0	0	0	0	0	0	0	0	0
115	0	0	0	0	0	2	0	0	2	0	2	0	0	0	0	0	2	0	2	0	0	0	0	0	2	0	0	0	0	0	0	0	0	0	2	0	0	0	0	0	0	0	0	0
116	0	0	0	0	0	2	1	0	2	0	2	0	0	0	0	0	0	2	2	0	2	0	0	0	0	2	2	2	0	2	0	0	2	2	2	0	0	0	0	0	0	0	1	0
132	0	0	0	0	0	0	0	0	2	0	2	0	0	0	0	0	2	2	2	0	0	0	0	0	2	0	0	0	0	2	2	0	0	2	2	0	0	0	0	0	0	0	0	0
133	0	0	0	0	0	0	0	0	2	0	2	0	0	0	0	0	2	2	2	0	0	0	0	0	2	0	0	0	0	2	2	0	0	2	2	0	0	0	0	0	0	0	0	0
201	0	0	0	0	0	0	0	0	2	0	2	0	0	0	0	0	2	2	2	0	2	0	0	0	2	0	0	0	0	2	0	0	2	2	2	0	0	0	0	0	0	0	0	0
202	0	0	1	0	0	2	0	0	2	0	2	0	0	0	0	0	2	0	0	0	0	0	0	0	2	0	0	0	0	0	0	0	0	0	2	0	0	1	0	0	0	0	0	0
203	0	0	0	0	1	2	0	0	2	0	2	0	0	0	0	0	2	0	0	0	0	0	1	0	2	2	0	0	0	0	0	0	0	0	2	0	0	0	0	0	0	0	0	0
204	0	0	0	0	0	0	0	0	2	0	2	0	2	0	0	0	2	0	0	0	0	0	2	0	2	2	0	0	0	0	0	0	0	0	2	0	0	0	0	0	0	0	0	0
205	0	0	0	0	0	2	0	0	2	0	2	0	0	0	0	0	2	2	2	0	2	0	0	0	2	0	0	0	0	2	2	0	2	2	2	0	0	0	0	0	0	0	0	0
206	0	0	0	0	0	0	0	0	2	0	2	0	0	0	0	0	2	2	2	0	2	0	0	0	2	0	0	0	0	2	2	0	2	2	2	0	0	0	0	0	0	0	0	2
207	0	0	0	0	0	2	0	0	2	0	2	0	0	0	0	0	2	0	0	0	0	0	0	0	2	0	0	0	0	0	0	0	0	0	2	0	0	0	0	0	0	0	0	0
208	0	0	0	0	0	0	0	0	2	0	2	0	0	0	0	0	0	0	0	0	0	0	2	2	2	2	2	0	0	0	0	0	0	0	2	0	0	0	0	0	0	0	1	0
209	0	0	0	0	0	0	2	0	2	0	2	0	0	0	0	0	2	0	0	0	0	0	0	0	2	0	0	0	0	0	0	0	0	0	0	0	0	0	0	0	0	0	0	0
210	0	0	0	0	0	0	0	0	2	0	2	0	0	0	0	0	0	0	0	0	0	0	0	0	0	2	2	2	0	0	0	0	0	0	2	0	0	0	0	0	0	0	1	0
211	0	0	0	0	0	0	0	0	2	0	2	0	0	0	0	0	2	0	0	0	0	0	1	0	2	2	0	0	0	0	0	0	0	0	2	0	0	0	0	0	0	0	0	0
212	0	0	0	0	0	0	0	0	2	0	2	0	0	0	0	0	2	2	2	0	2	0	1	0	2	2	0	0	0	2	0	0	2	2	2	0	0	0	0	2	0	0	0	0
213	0	0	0	0	0	2	2	0	2	0	2	0	0	0	0	0	0	2	2	0	2	0	0	0	0	2	2	2	0	2	0	0	2	2	2	0	0	0	0	0	0	0	0	0
215	0	0	0	0	0	0	0	0	2	0	2	0	0	0	0	0	2	0	0	0	0	0	0	0	2	0	0	0	0	0	0	0	0	0	2	0	0	0	0	0	0	0	0	0
216	0	0	1	0	1	2	2	0	2	0	2	0	0	0	0	0	2	2	2	0	2	0	0	0	2	0	0	0	0	0	0	0	2	2	0	0	0	1	0	0	0	0	0	0
217	0	0	0	0	0	0	0	0	2	0	2	0	0	0	0	0	2	0	0	0	0	0	0	0	2	0	0	0	0	0	0	0	0	0	2	0	0	0	2	2	0	0	0	0
219	0	0	0	0	0	0	0	0	2	0	2	0	0	0	0	0	2	2	2	0	0	0	0	0	2	0	0	0	0	2	2	0	0	2	2	0	0	0	2	2	0	0	0	0
221	0	0	0	0	0	2	0	0	2	0	2	0	0	0	0	0	2	0	0	0	0	0	0	0	2	0	0	0	0	0	0	0	0	0	0	0	0	0	0	0	0	0	0	0
222	0	0	0	0	0	2	0	0	2	0	2	0	0	0	0	0	0	2	2	0	2	0	1	0	0	2	2	0	0	2	2	0	2	2	0	0	0	0	0	0	0	0	0	0
223	0	0	0	0	1	2	0	0	2	0	2	0	0	0	0	0	2	0	0	0	2	0	0	0	2	0	0	0	0	0	0	0	2	2	2	0	0	0	0	0	0	0	0	0
224	0	0	0	0	1	2	0	0	2	0	2	0	0	0	0	0	2	2	2	0	2	0	1	0	2	2	0	0	0	2	2	0	2	2	0	0	0	0	0	0	0	0	0	0
225	0	0	0	0	0	0	0	0	2	0	2	0	0	0	0	0	2	2	2	0	0	0	1	0	2	2	0	0	0	2	2	0	2	2	2	0	0	0	0	0	0	0	0	0
226	0	0	0	0	0	0	0	0	2	0	2	0	0	0	0	0	2	2	2	0	0	0	0	0	2	0	0	0	0	2	2	0	0	2	2	0	0	0	0	0	0	0	0	0
227	0	0	0	0	0	0	0	0	2	0	2	0	0	0	0	0	2	2	2	0	0	0	0	0	2	0	0	0	0	2	2	0	0	2	2	0	0	0	0	0	0	0	0	0
228	0	0	0	0	0	0	0	0	2	0	2	0	0	0	0	0	2	2	2	0	0	0	0	0	2	0	0	0	0	2	2	0	0	2	2	0	0	0	0	0	0	0	0	0
229	0	0	0	0	0	0	0	0	2	0	2	0	0	0	0	0	2	2	2	0	0	0	0	0	2	0	0	0	0	2	2	0	0	2	2	0	0	0	0	0	0	0	0	0
230	0	0	0	0	0	2	0	0	2	0	2	0	0	0	0	0	2	2	2	0	2	0	0	0	2	0	0	0	0	2	2	0	2	2	0	0	0	0	0	0	0	0	0	0
231	0	0	0	0	0	2	0	0	2	0	2	0	0	0	0	0	2	0	0	0	2	0	0	0	2	0	0	0	0	2	0	0	2	2	2	0	0	0	0	0	0	0	0	0
232	0	0	0	0	0	0	0	0	2	0	2	0	0	0	0	0	2	0	0	0	0	0	0	0	2	0	0	0	0	0	0	0	0	0	2	0	0	0	0	0	0	0	0	0
233	0	0	0	0	0	0	0	0	2	0	2	0	0	0	0	0	2	2	2	0	2	0	0	0	2	0	0	0	0	2	2	0	2	2	2	0	0	0	0	0	0	0	0	0
234	0	0	0	0	1	2	1	0	2	0	2	0	0	0	0	0	2	2	2	0	0	0	0	0	2	0	0	0	0	2	2	0	0	2	0	0	0	0	0	0	0	0	0	0
237	0	0	0	0	1	2	0	0	2	0	2	0	0	0	0	0	2	0	0	0	0	0	1	0	2	2	0	0	0	0	0	0	0	0	0	0	0	0	0	0	0	0	0	2
238	0	0	0	0	2	0	0	0	2	0	2	0	0	0	0	0	2	0	0	0	0	0	0	0	2	0	0	0	0	0	0	0	0	0	2	0	0	0	0	0	0	0	0	0
241	0	0	0	0	0	0	0	0	2	0	2	0	0	0	0	0	2	2	2	0	2	0	1	0	2	2	0	0	0	2	2	0	2	2	2	0	0	0	0	0	0	0	0	0
242	0	0	0	0	2	0	0	0	2	0	2	0	0	0	0	0	0	0	0	0	0	0	0	0	0	2	2	2	0	0	0	0	0	0	2	0	0	0	0	0	0	0	1	0
243	0	0	0	0	1	0	0	0	2	0	2	0	0	0	0	0	0	0	0	0	0	0	0	0	0	2	2	2	0	0	0	0	0	0	2	0	0	0	0	0	0	0	1	0
244	0	0	0	0	0	0	2	0	2	0	2	0	0	0	0	0	2	2	2	0	0	0	0	0	2	0	0	0	0	2	2	0	0	2	2	0	0	0	0	0	0	0	0	0
245	0	0	1	0	2	0	0	0	2	0	2	0	0	0	0	0	2	2	2	0	0	0	0	0	2	0	0	0	0	2	2	0	0	2	2	0	0	1	0	0	0	0	0	0
246	0	0	1	0	0	2	1	0	2	0	2	0	0	0	0	0	0	2	2	0	2	0	0	0	0	2	2	2	0	2	0	0	2	2	2	0	0	1	0	0	0	0	1	0
247	0	0	0	0	0	0	0	0	2	0	2	0	0	0	0	0	2	0	0	0	0	0	0	0	2	0	0	0	0	0	0	0	0	0	0	0	0	0	0	0	0	0	0	0
248	0	0	0	0	0	2	0	0	2	0	2	0	0	0	0	0	2	0	0	0	0	0	0	0	2	0	0	0	0	0	0	0	0	0	2	0	0	0	0	0	0	0	0	0
249	0	0	0	0	0	0	0	0	2	0	2	0	0	0	0	0	2	2	2	0	0	0	0	0	2	0	0	0	0	2	2	0	0	2	2	1	0	1	0	0	0	0	0	0
250	0	0	0	0	0	2	0	0	2	0	2	0	0	0	0	0	2	2	2	0	0	0	0	0	2	0	0	0	0	2	2	0	0	2	2	0	0	0	0	0	0	0	0	0
251	0	0	0	0	0	0	2	0	2	0	2	0	0	0	0	0	2	0	0	0	0	0	0	0	2	0	0	0	0	0	0	0	0	0	2	0	0	0	0	0	2	0	0	0
252	0	0	0	0	0	0	1	0	2	0	2	1	0	0	0	0	2	0	0	0	2	0	0	0	2	0	0	0	0	0	0	0	2	2	2	0	0	0	0	0	1	0	0	0
253	0	0	0	0	0	2	2	0	2	0	2	0	0	0	0	0	2	0	0	0	0	0	0	0	2	0	0	0	0	0	0	0	0	0	2	0	0	0	0	0	0	0	0	0
254	0	0	0	0	0	2	0	0	2	0	2	0	0	0	0	0	2	2	2	0	0	0	0	0	2	0	0	0	0	2	2	0	0	2	2	0	0	0	0	0	0	0	0	0
255	0	0	0	0	0	2	0	0	2	0	2	0	0	0	0	0	2	2	2	0	2	0	0	0	2	0	0	0	0	2	0	0	2	2	2	0	0	0	0	0	0	0	0	0
256	0	0	0	0	0	2	0	0	2	0	2	0	0	0	0	0	2	2	2	0	0	0	0	0	2	0	0	0	0	2	2	0	0	2	2	0	0	0	0	0	0	0	0	0
257	0	0	0	0	2	0	0	0	2	0	2	0	0	0	0	0	2	2	2	0	2	0	0	0	2	0	0	0	0	2	0	0	2	2	2	0	0	0	0	0	0	0	0	0
258	0	0	0	0	0	2	1	0	2	0	2	0	0	0	0	0	0	2	2	0	2	0	0	0	0	2	2	2	0	2	0	0	2	2	0	0	0	0	0	0	0	0	1	0
259	0	0	2	0	2	2	2	0	2	0	2	0	0	0	0	0	2	0	0	0	0	0	1	0	2	2	0	0	0	0	0	0	0	0	2	0	0	1	0	0	0	0	0	0
260	0	0	0	0	0	2	0	0	2	0	2	0	2	0	0	0	2	0	0	0	0	0	2	0	2	2	0	0	0	0	0	0	0	0	2	0	0	0	0	0	0	0	0	0
261	0	0	0	0	0	2	2	0	2	0	2	0	0	0	0	0	2	0	0	0	0	0	0	0	2	0	0	0	0	0	0	0	0	0	0	0	0	0	0	0	0	0	0	0
262	0	0	0	0	0	0	0	0	2	0	2	0	0	0	0	0	2	0	0	0	0	0	0	0	2	0	0	0	0	0	0	0	0	0	2	0	0	0	0	0	0	0	0	0
263	0	0	0	0	0	0	0	0	2	0	2	0	0	0	0	0	0	2	2	0	2	0	0	0	0	2	2	2	0	2	2	0	2	2	0	0	0	0	0	0	0	0	1	2
264	0	0	1	0	1	2	0	0	2	0	2	0	0	0	0	0	0	2	2	0	2	0	0	0	0	2	2	2	0	2	1	0	2	2	0	0	0	1	0	0	0	0	1	0
265	0	0	2	0	2	0	0	0	2	0	2	0	2	0	0	0	2	0	0	2	0	0	2	0	2	2	0	0	0	0	0	0	0	0	2	0	0	2	0	0	0	0	0	0
266	0	0	0	0	2	2	0	0	2	0	2	0	0	0	0	0	2	2	2	0	0	0	0	0	2	0	0	0	0	2	2	0	0	2	2	0	0	0	0	0	0	0	0	0
267	0	0	1	0	0	2	0	0	2	0	2	0	0	0	0	0	0	2	2	0	2	0	0	0	0	2	2	2	0	2	2	0	2	2	2	0	0	1	0	0	0	0	1	0
268	0	0	0	0	1	0	0	0	2	0	2	0	0	0	0	0	0	2	2	0	2	0	0	0	0	2	2	2	0	2	2	0	2	2	2	0	0	0	0	0	0	0	1	0
269	0	0	1	0	0	0	0	0	2	0	2	0	0	0	0	0	0	0	0	0	0	0	0	0	0	2	2	2	0	0	0	0	0	0	2	0	0	1	0	0	0	0	1	0
270	0	0	1	0	0	0	0	0	2	0	2	0	0	0	0	0	0	0	0	0	0	0	0	0	0	2	2	2	0	0	0	0	0	0	2	0	0	1	0	0	0	0	1	0
271	0	0	0	0	0	0	2	0	2	0	2	0	0	0	0	0	0	0	2	0	0	0	0	0	0	2	2	2	0	0	0	0	0	0	2	0	0	0	0	0	1	0	1	0
272	0	0	1	0	0	2	1	0	2	0	2	0	0	0	0	0	2	2	2	0	0	0	0	0	2	0	0	0	0	2	2	0	0	2	2	0	0	1	0	0	0	0	0	0
274	0	0	0	0	0	2	0	0	2	0	2	0	0	0	0	0	2	0	0	0	0	0	0	0	2	0	0	0	0	0	0	0	0	0	2	0	0	0	0	0	0	0	0	0
276	0	0	0	0	0	2	0	0	2	0	2	0	0	0	0	0	2	2	2	0	2	0	0	0	2	0	0	0	0	2	2	0	2	2	2	0	0	0	0	0	0	0	0	0
277	0	0	0	0	0	2	2	0	2	0	2	0	0	0	0	0	2	0	0	0	0	0	1	0	2	2	0	0	0	0	0	0	0	0	2	0	0	0	0	0	0	0	0	0
280	0	0	0	0	0	2	1	0	2	0	2	0	0	0	0	0	2	2	2	0	0	0	0	0	2	0	0	0	0	2	2	0	0	2	0	0	0	0	0	0	0	0	0	1
281	0	0	2	0	0	0	0	0	2	0	2	0	0	0	0	0	2	2	2	0	0	0	0	0	2	0	0	0	0	2	0	0	2	2	2	0	0	1	0	0	0	0	0	0
283	0	0	0	0	0	0	0	0	2	0	2	0	0	0	0	0	0	2	2	0	2	0	0	0	0	2	2	2	0	2	0	0	2	2	2	0	0	0	0	0	0	0	0	0
285	0	0	0	0	0	2	0	0	2	0	2	0	0	0	0	0	0	2	2	0	2	0	0	0	0	2	2	2	0	2	0	0	2	2	2	0	0	0	0	0	0	0	1	0
287	0	0	0	0	0	2	0	0	2	0	2	0	0	0	0	0	2	2	2	0	0	0	0	0	2	0	0	0	0	2	2	0	0	2	2	0	0	0	0	0	0	0	0	0
288	0	0	0	0	0	2	0	0	2	0	2	0	0	0	0	0	0	0	2	0	0	0	0	0	0	2	2	2	0	0	0	0	0	0	2	0	0	0	0	0	0	0	0	0
289	0	0	0	0	2	2	0	0	2	0	2	0	0	0	0	0	2	0	0	0	0	0	0	0	2	0	0	0	0	0	0	0	0	0	2	0	0	0	0	0	0	0	0	0
290	0	0	2	0	0	2	0	0	2	0	2	0	0	0	0	0	2	0	0	0	0	0	0	0	2	0	0	0	0	0	0	0	0	0	2	0	0	1	0	0	0	0	0	0
291	0	0	0	0	0	2	0	0	2	0	2	0	0	0	0	0	2	2	2	0	0	0	0	0	2	0	0	0	0	2	2	0	2	2	2	0	0	0	0	0	0	0	0	0
292	0	0	0	0	2	0	0	0	2	0	2	0	0	0	0	0	2	2	2	0	0	0	0	0	2	0	0	0	0	2	0	0	2	2	2	0	0	0	0	0	0	0	0	0
294	0	0	0	0	0	2	0	0	2	0	2	0	0	0	0	0	2	2	2	0	0	0	0	0	2	0	0	0	0	2	2	0	0	2	2	0	0	0	0	0	0	0	0	0
296	0	0	0	0	0	0	0	0	2	0	2	0	0	0	0	0	2	2	2	0	2	0	0	0	2	0	0	0	0	2	2	0	2	2	2	0	0	0	0	0	0	0	0	0
297	0	0	0	0	0	2	0	0	2	0	2	0	0	0	0	0	2	2	2	0	2	2	0	0	2	0	0	0	0	2	0	0	2	2	0	0	0	0	0	0	0	0	0	0
298	0	0	0	0	0	2	0	0	2	0	2	0	0	0	0	0	2	0	0	0	0	0	0	0	2	0	0	0	0	0	0	0	0	0	2	0	0	0	0	0	0	0	0	0
299	0	0	0	0	0	0	0	0	2	0	2	0	0	0	0	0	2	0	0	0	0	0	0	0	2	0	0	0	0	0	0	0	0	0	0	0	0	0	0	2	0	0	0	0
300	0	0	0	0	0	2	0	0	2	0	2	0	0	0	0	0	2	0	0	0	0	0	1	0	2	2	0	0	0	0	0	0	0	0	0	0	0	0	0	0	0	0	0	0
301	0	0	0	0	0	2	0	0	2	0	2	0	0	0	0	0	2	2	2	0	2	0	0	0	2	0	0	0	0	2	2	0	2	2	0	0	0	0	0	0	0	0	0	0
302	0	0	0	0	0	2	0	0	2	0	2	0	0	0	0	0	2	0	0	0	0	0	0	0	2	0	0	0	0	0	0	0	0	0	0	0	0	0	0	0	0	0	0	0
303	0	0	0	0	0	2	0	0	2	0	2	0	0	0	0	0	2	0	0	0	0	2	0	0	2	0	0	0	0	0	0	0	0	0	2	0	0	0	0	0	0	0	0	0
304	0	0	0	0	0	2	0	0	2	0	2	0	0	0	0	0	2	0	0	0	0	0	1	0	2	2	0	0	0	0	0	0	0	0	2	0	0	0	0	0	0	0	0	0
305	0	0	0	0	0	0	0	0	2	0	2	0	0	0	0	0	2	0	0	0	0	0	1	0	2	2	0	0	0	0	0	0	0	0	2	0	0	0	0	0	0	0	0	0
306	0	0	0	0	0	0	0	0	2	0	2	0	0	0	0	0	2	2	2	0	0	0	1	0	2	2	0	0	0	2	0	0	2	2	2	0	0	0	0	0	0	0	0	0
307	0	0	0	0	0	2	0	0	2	0	2	0	0	0	0	0	2	0	0	0	0	0	0	0	2	0	0	0	0	0	0	0	0	0	2	0	0	0	0	0	0	0	0	0
308	0	0	0	0	0	2	0	0	2	0	2	0	0	0	0	0	0	0	2	0	0	0	0	0	0	2	2	2	0	0	0	0	0	0	2	0	0	0	0	0	0	0	1	0
309	0	0	2	0	2	2	0	0	2	0	2	0	0	0	0	0	2	0	0	0	0	0	0	0	2	0	0	0	0	0	0	0	0	0	2	0	0	2	0	0	0	0	0	0
310	0	0	0	0	0	2	0	0	2	0	2	0	0	0	0	0	2	2	2	0	2	0	1	0	2	0	0	0	0	2	0	0	2	2	0	0	0	0	0	0	0	0	0	0
311	0	0	0	0	2	2	0	0	2	0	2	0	0	0	0	0	2	2	2	0	2	0	0	0	2	0	0	0	0	2	0	0	2	2	2	0	0	1	0	0	0	0	0	0
312	0	0	0	0	0	2	0	0	2	0	2	0	0	0	0	0	0	0	2	0	0	0	0	2	0	2	2	2	0	0	0	0	0	0	0	0	0	0	0	0	0	0	1	0
313	0	0	0	0	2	0	0	0	2	0	2	0	2	0	2	2	0	0	2	0	0	0	0	2	0	2	2	2	0	0	0	0	0	0	2	0	0	0	0	0	0	0	2	0
314	0	0	0	0	0	2	0	0	2	0	2	0	0	0	0	0	0	0	0	0	0	0	0	2	0	2	2	2	0	0	0	0	0	0	2	0	0	0	0	0	0	0	1	0
315	0	0	0	0	0	2	0	0	2	0	2	0	0	0	0	0	0	0	0	0	0	0	1	0	0	2	2	2	0	0	0	0	0	0	2	0	0	0	0	0	0	0	1	0
316	0	0	0	0	0	0	0	0	2	0	2	0	0	0	0	0	2	0	0	0	0	0	0	0	2	0	0	0	0	0	0	0	0	0	2	0	0	0	0	0	0	0	0	1
317	0	0	0	0	0	2	0	0	2	0	2	0	0	0	0	0	2	2	2	0	2	0	0	2	2	0	0	0	0	2	0	0	2	2	2	0	0	0	0	0	0	0	0	0
318	0	0	0	0	0	2	0	0	2	0	2	0	0	0	0	0	2	2	2	0	2	0	0	0	2	0	0	0	0	2	0	0	2	2	2	0	0	0	0	0	0	0	0	0
319	0	0	0	0	0	2	0	0	2	0	2	0	0	0	0	0	0	2	2	0	2	0	0	0	0	2	2	2	0	2	0	0	2	2	2	0	0	0	0	0	0	0	1	0
320	0	0	0	0	0	2	0	0	2	0	2	0	0	0	0	0	2	2	2	0	2	0	1	0	2	2	0	0	0	2	0	0	2	2	2	0	0	0	0	0	0	0	0	0
322	0	0	0	0	0	2	0	0	2	0	2	0	0	0	0	0	2	2	2	0	0	0	0	0	2	0	0	0	0	2	2	0	0	2	2	0	0	0	0	0	0	0	0	0
323	0	0	0	0	0	2	0	0	2	0	2	0	0	0	0	0	0	2	2	0	2	0	0	0	0	2	2	2	0	2	0	0	2	2	2	1	0	1	0	0	0	0	1	0
324	0	0	0	0	0	0	0	0	2	0	2	0	0	0	0	0	0	0	0	0	0	0	0	0	0	2	2	2	0	0	0	0	0	0	2	0	0	0	0	0	0	0	1	0
325	0	0	0	0	0	0	0	0	2	0	2	0	0	0	0	0	2	0	0	2	0	0	0	0	2	0	0	0	0	0	0	0	0	0	0	0	0	0	0	0	0	0	0	0
326	0	0	0	0	0	2	0	0	2	0	2	0	0	0	0	0	2	2	2	0	2	0	0	0	2	0	0	0	0	2	2	0	2	2	2	0	0	1	0	0	0	0	0	0
327	0	0	0	0	0	2	0	0	2	0	2	0	0	0	0	0	0	0	0	2	0	0	0	0	0	2	2	2	0	0	0	0	0	0	2	0	0	0	0	0	0	0	1	0
328	0	0	0	0	0	2	1	0	2	0	2	0	0	0	0	0	2	2	2	0	0	0	0	0	2	0	0	0	0	2	2	0	0	2	2	0	0	0	0	0	0	0	0	0
329	0	0	0	0	0	2	0	0	2	0	2	0	0	0	0	0	0	2	2	0	0	0	0	0	0	2	2	2	0	2	0	0	2	2	2	0	0	0	0	0	1	0	1	0
331	0	0	0	0	0	2	0	0	2	0	2	0	0	0	0	0	2	2	2	0	0	0	0	0	2	0	0	0	0	2	2	0	0	2	2	0	0	1	0	0	0	0	0	0
332	0	0	2	0	0	2	0	0	2	0	2	0	0	0	0	0	2	2	2	0	2	0	0	0	2	0	0	0	0	2	1	0	2	2	2	0	0	1	0	0	0	0	0	0
333	0	0	0	0	0	2	0	0	2	0	2	0	0	0	0	0	0	0	2	0	0	0	1	0	0	2	2	0	0	0	0	0	0	0	0	1	0	1	0	0	0	0	1	0
334	0	0	0	0	0	0	0	0	2	0	2	0	0	0	0	0	2	2	2	0	0	0	0	0	2	0	0	0	0	2	2	0	0	2	2	0	0	0	0	0	0	0	0	0
335	0	0	0	0	0	0	0	0	2	0	2	0	0	0	0	0	2	0	0	0	0	0	1	0	2	2	0	0	0	0	0	0	0	0	2	0	0	0	0	0	0	0	0	0
336	0	0	0	0	0	2	0	0	2	0	2	0	0	0	0	0	2	2	2	0	2	0	1	0	2	2	0	0	0	2	0	0	2	2	0	1	1	1	0	0	0	0	0	0
337	0	0	0	0	0	0	0	0	2	0	2	0	0	0	0	0	2	0	0	0	0	0	0	0	2	0	0	0	0	0	0	0	0	0	0	0	0	0	0	0	0	0	0	0
338	0	0	0	0	0	0	0	0	2	0	2	0	0	0	0	0	2	2	2	0	2	0	1	0	2	2	0	0	0	2	1	0	2	2	0	0	0	0	0	0	0	0	0	0
339	0	0	0	0	0	0	1	0	2	0	2	0	0	0	0	0	0	2	2	0	2	0	1	0	0	2	2	0	0	2	0	0	2	2	0	0	0	0	0	0	0	0	1	0
340	0	0	0	0	0	2	0	0	2	0	2	0	0	0	0	0	2	2	2	0	2	0	1	0	2	2	0	0	0	2	0	0	2	2	0	0	0	0	0	2	0	0	0	0
341	0	0	0	0	0	2	1	0	2	0	2	0	0	0	0	0	2	2	2	0	2	0	0	0	2	0	0	0	0	2	0	0	2	2	0	0	0	0	0	0	0	0	0	0
342	0	0	0	0	0	2	0	0	2	0	2	0	0	0	0	0	2	2	2	0	2	0	1	0	2	2	0	0	0	2	2	0	2	2	0	0	0	0	0	0	0	0	0	0
343	0	0	0	0	0	0	0	0	2	0	2	0	0	0	0	0	0	0	0	0	0	0	1	0	0	2	2	0	0	0	0	0	0	0	2	0	0	0	0	0	0	0	1	0
344	0	0	0	0	0	0	0	0	2	0	2	0	0	0	0	0	0	2	2	0	2	0	0	0	0	2	2	2	0	2	1	0	2	2	0	0	0	0	0	0	0	0	1	0
345	0	0	0	0	0	0	0	0	2	0	2	0	0	0	0	0	2	2	2	0	0	0	0	0	2	0	0	0	0	2	2	0	0	2	0	0	0	0	0	0	0	0	0	0
346	0	0	0	0	0	0	0	0	2	0	2	0	0	0	0	0	2	2	2	0	0	0	0	0	2	0	0	0	0	2	2	0	0	2	0	0	0	0	0	0	0	0	0	0
347	0	0	0	0	0	2	0	0	2	0	2	0	0	0	0	0	2	0	2	0	0	0	0	0	2	0	0	0	0	2	0	0	2	2	2	0	0	0	0	0	0	0	0	0
348	0	0	0	0	0	0	1	0	2	0	2	0	0	0	0	0	2	2	2	0	0	0	0	0	2	0	0	0	0	2	1	0	2	2	0	0	0	0	0	2	0	0	0	0
349	0	0	0	0	0	2	0	0	2	0	2	0	0	0	0	0	2	0	0	0	0	0	0	0	2	0	0	0	0	0	0	0	0	0	0	0	0	0	0	0	0	0	0	0
350	0	0	0	0	0	2	0	0	2	0	2	0	2	0	0	0	2	0	0	0	0	0	2	0	2	2	0	0	0	0	0	0	0	0	2	0	0	0	0	0	0	0	0	0
351	0	0	0	0	0	2	0	0	2	0	2	0	0	0	0	0	2	2	2	0	2	0	1	0	2	2	0	0	0	2	2	0	2	2	0	0	0	0	0	0	0	0	0	0
352	0	0	0	0	0	0	0	0	2	0	2	0	0	0	0	0	2	2	2	0	2	0	0	0	2	0	0	0	0	2	2	0	2	2	2	0	0	0	0	0	0	0	0	0
354	0	0	0	0	0	0	0	0	2	0	2	0	0	0	0	0	2	2	2	0	2	0	1	0	2	2	0	0	0	2	2	0	2	2	0	0	0	0	0	0	0	0	0	0
355	0	0	0	0	0	2	0	0	2	0	2	0	0	0	0	0	2	2	2	0	2	0	1	0	2	2	0	0	0	2	2	0	2	2	2	0	0	0	0	0	0	0	0	0
356	0	0	0	0	0	0	0	0	2	0	2	0	0	0	0	0	2	2	2	0	0	0	0	0	2	0	0	0	0	2	2	0	0	2	2	0	0	0	0	0	0	0	0	0
357	0	0	0	0	2	2	0	0	2	0	2	0	2	0	2	2	0	0	0	0	0	0	0	2	0	2	2	2	0	0	0	0	0	0	2	0	0	0	0	0	0	0	2	0
358	0	0	0	0	0	2	0	0	2	0	2	0	0	0	0	0	0	0	0	2	0	0	0	0	0	2	2	2	0	0	0	2	0	2	0	0	0	0	0	0	0	0	1	0
359	0	0	0	0	1	0	1	0	2	0	2	0	0	0	0	0	2	0	0	2	2	0	1	0	2	2	0	0	0	0	1	1	0	2	2	0	0	0	0	0	0	0	0	0
360	0	0	0	0	0	2	0	0	2	0	2	0	0	0	0	0	2	0	0	0	0	0	0	0	2	0	0	0	0	0	0	0	0	0	2	0	0	0	0	0	0	0	0	0
363	0	0	0	0	0	2	0	0	2	0	2	0	0	0	0	0	0	2	2	0	2	0	0	0	0	2	2	2	0	2	1	0	2	2	0	0	0	0	0	0	0	0	1	0
364	0	0	0	0	0	2	0	0	2	0	2	0	0	0	0	0	2	2	2	0	2	0	1	0	2	2	0	0	0	2	2	0	2	2	0	0	0	0	0	0	0	0	0	0
366	0	0	0	0	0	2	0	0	2	0	2	0	0	0	0	0	2	2	2	0	0	0	0	0	2	0	0	0	0	2	2	0	0	2	0	0	0	0	0	0	0	0	0	0
367	0	0	0	0	0	2	0	0	2	0	2	0	0	0	0	0	2	2	2	0	0	0	0	0	2	0	0	0	0	2	2	0	0	2	2	0	0	0	0	0	0	0	0	0
368	0	0	0	0	0	2	0	0	2	0	2	0	0	0	0	0	2	2	2	0	0	0	1	0	2	2	0	0	0	2	1	0	2	2	2	0	0	0	0	0	0	0	0	0
369	0	0	0	0	1	2	1	0	2	0	2	0	0	0	0	0	0	0	2	0	0	0	0	0	0	2	2	2	0	0	0	0	0	0	0	0	0	0	0	0	1	0	1	0
370	0	0	0	0	1	2	1	0	2	0	2	0	0	0	0	0	2	2	2	0	2	0	0	0	2	0	0	0	0	2	1	0	2	2	2	0	0	0	0	0	0	0	0	0
371	0	0	0	0	0	2	0	0	2	0	2	0	0	0	0	0	2	2	2	0	2	0	0	0	2	0	0	0	0	2	2	0	2	2	0	0	0	0	0	0	0	0	0	0
372	0	0	0	0	1	2	0	0	2	0	2	0	0	0	0	0	2	2	2	0	0	0	0	0	2	0	0	0	0	2	0	0	0	0	2	1	1	1	0	0	0	0	0	0
373	0	0	0	0	0	2	1	0	2	0	2	0	0	0	0	0	2	0	0	0	0	0	1	0	2	2	0	0	0	0	0	0	0	0	2	0	0	0	0	0	0	0	0	0
374	0	0	1	0	1	0	0	0	2	0	2	0	0	0	0	0	2	0	0	0	0	0	1	0	2	2	0	0	0	0	0	0	0	0	2	0	0	1	0	0	0	0	0	0
375	0	0	0	0	0	2	0	0	2	0	2	0	0	0	0	0	2	0	0	0	0	0	0	0	2	0	0	0	0	0	0	0	0	0	2	0	0	0	0	0	0	0	0	0
376	0	0	1	0	1	2	0	0	2	0	2	0	0	0	0	0	2	2	2	0	2	0	1	0	2	2	0	0	0	2	0	0	2	2	0	0	0	1	0	0	0	0	0	0
377	0	0	0	0	0	2	0	0	2	0	2	0	0	0	0	0	2	2	2	0	2	0	0	0	2	0	0	0	0	2	0	0	2	2	2	0	0	0	0	0	0	0	0	0
378	0	0	0	0	1	2	1	0	2	0	2	0	0	0	0	0	2	2	2	0	2	0	0	0	2	0	0	0	0	2	2	0	2	2	2	0	0	0	0	0	0	0	0	0
379	0	0	0	0	1	2	1	0	2	0	2	0	0	0	0	0	0	2	2	0	2	0	0	0	0	2	2	2	0	2	0	0	2	2	2	0	0	0	0	0	0	0	1	0
380	0	0	0	0	0	2	0	0	2	0	2	0	0	0	0	0	2	2	2	0	2	0	0	0	2	0	0	0	0	2	0	0	2	2	2	0	0	0	0	0	0	0	0	0
381	0	0	0	0	0	2	0	0	2	0	2	0	0	0	0	0	0	2	2	0	2	0	0	0	0	2	2	2	0	2	0	0	2	2	2	0	0	0	0	0	0	0	1	0
382	0	0	0	0	0	2	0	0	2	0	2	0	0	0	0	0	2	2	2	0	2	2	0	0	2	0	0	0	0	2	2	0	2	2	2	0	0	0	0	0	0	0	0	0
383	0	0	0	0	1	2	1	0	2	0	2	0	0	0	0	0	2	0	0	0	0	0	1	0	2	2	0	0	2	0	0	0	0	0	0	0	0	0	0	0	0	0	0	0
384	0	0	0	0	1	2	0	0	2	0	2	0	0	0	0	0	2	2	2	0	2	0	0	0	2	0	0	0	0	2	2	0	2	2	0	0	0	0	0	0	0	0	0	0
385	0	0	0	0	1	2	0	0	2	0	2	0	0	0	0	0	2	2	2	0	0	0	0	0	2	0	0	0	0	2	0	0	2	2	0	0	0	0	0	0	0	0	0	0
386	0	0	0	0	0	0	0	0	2	0	2	0	0	0	0	0	0	0	2	0	0	0	0	0	0	2	2	2	0	0	0	0	0	0	0	0	0	0	0	0	0	0	1	0
387	0	0	0	0	0	2	0	0	2	0	2	0	0	0	0	0	2	2	2	0	2	0	0	0	2	0	0	0	0	2	0	0	2	2	0	0	0	0	0	0	0	0	0	0
388	0	0	0	0	0	2	0	0	2	0	2	0	0	0	0	0	2	2	2	0	0	0	0	0	2	0	0	0	0	2	2	0	0	2	2	0	0	0	0	0	0	0	0	0
389	0	0	0	0	0	2	0	0	2	0	2	0	0	0	0	0	2	2	2	0	0	0	0	0	2	0	0	0	0	2	2	0	0	2	0	0	0	0	0	0	0	0	0	0
390	0	0	0	0	1	2	0	0	2	0	2	0	0	0	0	0	2	2	2	0	2	0	0	0	2	0	0	0	0	2	2	0	2	2	0	0	0	0	0	0	0	0	0	0
391	0	0	0	0	0	0	0	0	2	0	2	0	0	0	0	0	2	2	2	0	2	0	0	0	2	0	0	0	0	2	2	0	2	2	2	0	0	0	0	0	0	0	0	0
392	0	0	0	0	0	2	0	0	2	0	2	0	0	0	0	0	2	2	2	0	2	0	0	0	2	0	0	0	0	2	0	0	0	2	2	0	0	0	0	0	0	0	0	0
393	0	0	0	0	0	2	0	0	2	0	2	0	0	0	0	0	2	2	2	0	2	0	0	0	2	0	0	0	0	2	0	0	2	2	0	1	0	1	0	0	0	0	0	0
394	0	0	0	0	0	0	1	0	2	0	2	0	0	0	0	0	2	2	2	0	2	0	0	0	2	0	0	0	0	2	2	0	2	2	2	0	0	0	0	0	0	0	0	0
395	0	0	0	0	0	2	0	0	2	0	2	0	0	0	0	0	2	2	2	0	0	0	0	0	2	0	0	0	0	2	2	0	0	2	2	0	0	0	0	0	0	0	0	0
396	0	0	0	0	0	0	0	0	2	0	2	0	0	0	0	0	2	0	0	2	0	0	1	0	2	2	0	0	0	0	0	0	0	0	2	0	0	0	0	0	0	0	0	1
398	0	0	0	0	0	0	0	0	2	0	2	0	0	0	0	0	2	2	2	0	0	0	0	0	2	0	0	0	0	2	2	0	0	2	2	0	0	0	0	0	0	0	0	0
399	0	0	0	0	0	2	0	0	2	0	2	0	0	0	0	0	2	2	2	0	2	0	0	0	2	0	0	0	0	2	0	0	2	2	0	0	0	0	0	0	0	0	0	0
400	0	0	0	0	0	2	0	0	2	0	2	0	0	0	0	0	2	0	0	0	0	0	0	0	2	0	0	0	0	0	0	0	0	0	2	0	0	0	0	0	0	0	0	0
401	0	0	0	0	0	0	1	0	2	0	2	0	0	0	0	0	2	2	2	0	2	0	0	0	2	0	0	0	0	2	2	0	2	2	0	0	0	0	0	0	0	0	0	0
402	0	0	0	0	1	2	0	0	2	0	2	0	0	0	0	0	2	0	0	2	0	0	0	0	2	0	0	0	0	0	0	0	0	0	2	0	0	0	0	0	0	0	0	0
403	0	0	0	0	0	2	2	0	2	0	2	0	0	0	0	0	0	0	0	0	2	0	1	0	0	2	2	0	0	0	2	0	0	2	0	0	0	0	0	2	1	0	1	0
404	0	0	0	0	0	2	0	0	2	0	2	0	0	0	0	0	2	2	2	0	2	0	0	0	2	0	0	0	0	2	1	0	2	2	2	0	0	0	0	0	0	0	0	0
405	0	0	0	0	0	2	1	0	2	0	2	0	0	0	0	0	2	2	2	0	2	0	1	0	2	2	0	0	0	2	0	0	2	2	0	0	0	0	0	0	0	0	0	0
406	0	0	0	0	0	2	0	0	2	0	2	0	0	0	0	0	2	2	2	0	2	0	1	0	2	2	0	0	0	2	1	0	2	2	0	0	0	0	0	0	0	0	0	0
407	0	0	0	0	0	2	0	0	2	0	2	0	0	0	0	0	2	2	2	0	0	0	0	0	2	0	0	0	0	2	2	0	0	2	2	0	0	0	0	0	0	0	0	0
408	0	0	0	0	1	2	2	0	2	0	2	0	0	1	2	0	0	0	2	0	2	0	0	0	0	2	2	2	2	2	1	0	2	2	0	0	0	0	0	0	0	0	1	0
409	0	0	0	0	0	0	0	0	2	0	2	0	0	0	0	0	2	0	0	0	2	0	1	0	2	2	0	0	0	0	0	0	0	0	2	0	0	0	0	0	0	0	0	0
410	0	0	0	0	0	2	0	0	2	0	2	0	0	1	2	0	0	2	2	0	2	0	0	0	0	2	2	2	0	2	2	0	2	2	2	1	0	1	0	0	0	0	1	0
411	0	0	0	0	0	0	0	0	2	0	2	0	0	0	0	0	2	2	2	0	2	0	1	0	2	2	0	0	0	2	2	0	2	2	2	0	0	0	0	0	0	0	0	0
413	0	0	0	0	0	2	0	0	2	0	2	0	0	1	2	0	0	0	2	0	2	0	0	0	0	2	2	2	0	2	1	0	2	2	0	0	0	1	0	0	0	0	1	0
414	0	0	0	0	0	0	2	0	2	0	2	0	0	0	0	0	0	0	0	0	0	0	0	0	0	2	2	2	0	0	0	0	0	0	2	0	0	1	0	0	0	0	1	0
415	0	0	0	0	2	2	0	0	2	0	2	0	0	0	0	0	2	2	2	0	2	0	0	0	2	0	0	0	0	2	2	0	2	2	2	0	0	0	0	0	0	0	0	0
417	0	0	0	0	0	2	0	0	2	0	2	0	0	0	0	0	2	2	2	0	0	0	0	0	2	0	0	0	0	0	0	0	2	2	2	0	0	0	0	0	0	0	0	0
418	0	0	0	0	0	2	0	0	2	0	2	0	0	0	0	0	2	0	0	0	0	0	0	0	2	0	0	0	0	0	0	0	0	0	0	0	0	0	0	0	0	0	0	0
419	0	0	0	0	0	2	0	0	2	0	2	0	0	0	0	0	2	2	2	0	2	0	0	0	2	0	0	0	0	2	1	0	2	2	0	0	0	0	0	0	0	0	0	0
420	0	0	0	0	0	0	0	0	2	0	2	1	0	0	0	0	2	2	2	0	2	0	0	0	2	0	0	0	0	2	2	0	2	2	2	0	0	0	0	0	0	0	0	1
421	0	0	0	0	0	2	0	0	2	0	2	0	0	0	0	0	2	2	2	0	2	0	0	0	2	0	0	0	0	2	0	0	2	2	0	0	0	0	0	0	0	0	0	0
423	0	0	0	0	0	2	0	0	2	0	2	0	0	0	0	0	2	2	2	0	2	0	0	0	2	0	0	0	0	2	2	0	2	2	0	0	0	0	0	0	0	0	0	0
424	0	0	0	0	0	0	0	0	2	0	2	0	0	0	0	0	2	2	2	0	0	0	0	0	2	0	0	0	0	2	2	0	0	2	2	0	0	0	0	0	0	0	0	0
425	0	0	0	0	0	0	1	0	2	0	2	0	0	0	0	0	2	2	2	0	2	0	0	0	2	0	0	0	0	2	2	0	2	2	2	0	0	0	0	0	1	0	0	0
426	0	0	2	0	1	2	1	0	2	0	2	0	0	0	0	0	2	0	0	0	0	0	0	0	2	0	0	0	0	0	0	0	0	0	2	0	0	1	0	0	0	0	0	0
427	0	0	0	0	0	2	0	0	2	0	2	0	0	0	0	0	2	2	2	0	2	0	0	0	2	0	0	0	0	2	0	0	2	2	2	0	0	0	0	0	0	0	0	0
430	0	0	0	0	2	2	0	0	2	0	2	0	0	0	0	0	2	2	2	0	0	0	0	0	2	0	0	0	0	2	2	0	0	2	2	0	0	0	0	0	0	0	0	0
431	0	0	0	0	0	0	0	0	2	0	2	0	0	0	0	0	2	2	2	0	0	0	0	0	2	0	0	0	0	2	2	0	0	2	2	0	0	0	0	0	0	0	0	0
432	0	0	0	0	1	2	0	0	2	0	2	0	0	0	0	0	2	2	2	0	2	0	0	0	2	0	0	0	0	2	2	0	2	2	0	0	0	0	0	0	0	0	0	0
434	0	0	0	0	0	2	0	0	2	0	2	0	0	0	0	0	2	2	2	0	2	0	0	0	2	0	0	0	0	2	0	0	2	2	2	0	0	0	0	0	0	0	0	0
435	0	0	0	0	0	2	0	0	2	0	2	0	0	0	0	0	2	0	0	0	2	0	0	0	2	0	0	0	0	0	0	0	0	0	0	0	0	0	0	0	0	0	0	0
437	0	0	0	0	0	2	0	0	2	0	2	0	0	0	0	0	2	2	2	0	2	0	0	0	2	0	0	0	0	2	2	0	0	2	2	0	0	0	0	0	0	0	0	0
438	0	0	0	0	0	2	0	0	2	0	2	0	0	0	0	0	2	2	2	0	2	0	1	0	2	2	0	0	0	2	2	0	2	2	2	0	0	0	0	0	0	0	0	0
439	0	0	0	0	0	2	0	0	2	0	2	0	0	0	0	0	2	2	2	0	2	0	1	0	2	2	0	0	0	2	0	0	2	2	2	0	0	0	0	0	0	0	0	0
440	0	0	0	0	0	2	0	0	2	0	2	0	0	0	0	0	2	0	0	0	0	0	0	0	2	0	0	0	0	0	0	0	0	0	2	0	0	0	0	0	0	0	0	0
D	0	0	0	0	0	0	0	0	2	0	2	0	2	0	0	0	2	0	0	0	0	0	2	0	2	2	0	0	0	0	0	0	0	0	2	0	0	0	0	0	0	0	0	2
K	0	0	0	0	0	0	0	0	2	0	2	0	0	0	0	0	2	2	2	0	0	0	0	0	2	0	0	0	0	2	2	0	0	2	2	0	0	0	0	0	0	0	0	0
LAP001b	0	0	0	0	2	0	0	0	2	0	2	0	0	0	0	0	2	0	0	0	0	0	0	0	2	0	0	0	0	0	0	0	0	0	2	0	0	0	0	0	0	0	0	0
LAP001d	0	0	0	0	0	0	0	0	2	0	2	0	0	0	0	0	0	0	0	0	0	0	0	0	0	2	2	2	0	0	0	0	0	0	2	0	0	0	0	0	0	0	1	0
LAP002a	0	0	0	0	0	0	2	0	2	0	2	0	0	0	0	0	0	0	0	0	0	0	0	0	0	2	2	2	0	0	0	0	0	0	2	0	0	0	2	2	0	0	1	0
LAP002c	0	0	0	0	1	2	2	0	2	0	2	0	0	0	0	0	0	0	0	0	0	0	0	0	0	2	2	2	0	0	0	0	0	0	2	0	0	0	0	0	0	0	1	0
LAP002d	0	0	0	0	0	0	2	0	2	0	2	0	0	0	0	0	0	0	0	0	0	0	0	0	0	2	2	2	2	0	0	0	0	0	2	0	0	0	0	0	0	0	1	0
LAP003a	0	0	0	0	2	2	1	0	2	0	2	0	0	0	0	0	2	0	0	0	0	0	0	0	2	0	0	0	0	0	0	0	0	0	2	0	0	0	0	0	0	0	0	0
LAP003b	0	0	0	0	2	0	0	0	2	0	2	0	0	0	0	0	0	0	0	0	0	0	0	0	0	2	2	2	0	0	0	0	0	0	2	0	0	0	0	0	0	0	1	0
LAP003d	0	0	0	0	1	2	0	0	2	0	2	0	0	0	0	0	0	0	0	0	0	0	0	0	0	2	2	2	0	0	0	0	0	0	2	0	0	0	0	0	0	0	1	0
LAP004b	0	0	0	0	0	0	1	0	2	0	2	1	0	0	0	0	0	0	0	0	0	0	0	0	0	2	2	2	2	0	0	0	0	0	0	0	0	0	0	0	1	0	1	0
LAP004c	0	0	0	0	2	2	0	0	2	0	2	0	0	0	0	0	0	0	0	0	0	0	0	0	0	2	2	2	0	0	0	0	0	0	2	0	0	0	0	0	0	0	1	0
LAP005b	0	0	0	0	2	0	0	0	2	0	2	0	0	1	2	0	0	0	2	0	0	0	0	0	0	2	2	2	0	0	0	0	0	0	0	0	0	0	0	0	0	0	1	0
LAP005c	0	0	0	0	0	0	0	0	2	0	2	0	0	0	0	0	0	0	0	0	0	0	0	0	0	2	2	2	0	0	0	0	0	0	2	0	0	0	0	0	0	0	1	0
LAP005d	0	0	0	0	0	0	0	0	2	0	2	0	0	0	0	0	0	0	0	0	0	0	0	0	0	2	2	2	0	0	0	0	0	0	2	0	0	0	0	0	0	0	1	0
LAP006b	0	0	0	0	1	2	1	0	2	0	2	0	0	0	0	0	2	0	0	0	0	0	0	0	2	0	0	0	0	0	0	0	0	0	0	0	0	0	0	0	0	0	0	0
LAP006c	0	0	2	0	2	2	0	0	2	0	2	0	0	1	2	0	0	0	2	0	0	0	0	0	0	2	2	2	0	2	1	0	2	2	2	0	0	2	0	0	0	0	1	0
LAP006d	0	0	0	0	0	0	1	0	2	0	2	0	0	0	0	0	0	0	0	0	0	0	0	0	0	2	2	2	0	0	0	0	0	0	2	0	0	0	0	0	0	0	1	0
LAP007c	0	0	0	0	0	0	0	0	2	0	2	0	0	0	0	0	0	0	0	2	2	0	0	0	0	2	2	2	0	0	1	1	0	2	2	0	0	0	0	0	0	0	1	0
LAP007d	0	0	0	0	0	0	1	0	2	0	2	0	0	0	0	0	2	0	0	0	0	0	0	0	2	0	0	0	0	0	0	0	0	0	2	0	0	0	0	0	0	0	0	0
LAP008b	0	0	0	0	2	0	0	0	2	0	2	0	0	0	0	0	0	0	0	0	0	0	0	0	0	2	2	2	0	0	0	0	0	0	2	0	0	0	0	0	0	0	1	0
LAP008c	0	0	0	0	0	2	0	0	2	0	2	0	0	0	0	0	0	0	0	0	0	0	0	0	0	2	2	2	0	0	0	0	0	0	0	0	0	0	0	0	0	0	1	0
LAP008d	0	0	0	0	0	2	1	0	2	0	2	0	0	0	0	0	0	0	0	0	0	0	0	0	0	2	2	2	0	0	0	0	0	0	2	0	0	0	0	0	0	0	1	0
LAP009a	0	0	0	0	2	2	0	0	2	0	2	0	0	0	0	0	0	0	0	0	0	0	0	0	0	2	2	2	0	0	0	0	0	0	2	0	0	0	0	0	0	0	1	0
LAP009b	0	0	0	0	2	0	1	0	2	0	2	1	0	0	0	0	0	0	0	0	0	0	0	0	0	2	2	2	0	0	0	0	0	0	2	0	0	0	0	0	0	0	1	0
LAP009c	0	0	0	0	2	0	0	0	2	0	2	0	0	0	0	0	0	0	0	0	0	0	0	0	0	2	2	2	0	0	0	0	0	0	2	0	0	0	0	0	0	0	1	0
LAP010a	0	0	0	0	2	0	0	0	2	0	2	0	0	0	0	0	0	0	0	0	0	0	0	0	0	2	2	2	0	0	0	0	0	0	2	0	0	0	0	0	0	0	1	0
LAP010d	0	0	0	0	2	0	0	0	2	0	2	0	0	0	0	0	0	0	0	0	0	0	0	0	0	2	2	2	0	0	0	0	0	0	2	0	0	0	0	0	0	0	1	0
LAP011b	0	0	0	0	0	0	0	0	2	0	2	0	0	2	2	0	0	0	2	0	0	0	0	2	0	2	2	2	0	2	2	0	0	2	2	0	0	0	0	0	0	0	1	0
LAP011c	0	0	1	0	1	0	1	0	2	0	2	0	0	1	2	0	0	0	2	0	2	0	0	0	0	2	2	2	0	2	1	0	2	2	2	0	0	1	0	0	0	0	1	0
LAP011d	0	0	0	0	0	0	0	0	2	0	2	0	0	0	0	0	2	0	0	0	0	0	0	0	2	0	0	0	0	0	0	0	0	0	2	0	0	0	0	0	0	0	0	0
LAP012a	0	0	0	0	0	0	0	0	2	0	2	0	0	0	0	0	2	0	2	0	0	0	0	0	2	0	0	0	0	2	2	0	0	2	2	0	0	0	0	0	0	0	0	0
LAP012b	0	0	0	0	0	0	2	0	2	0	2	0	0	0	0	0	0	0	2	0	0	0	0	0	0	2	2	2	0	0	0	0	0	0	2	0	0	0	0	0	0	0	1	0
LAP012d	0	0	0	0	2	0	0	0	2	0	2	0	2	0	2	2	0	0	2	0	0	0	0	2	0	2	2	2	0	0	0	0	0	0	2	0	0	0	0	0	0	0	2	0
LAP013b	0	0	0	0	0	2	2	0	2	0	2	0	2	0	2	2	0	0	2	0	0	0	0	2	0	2	2	2	0	0	0	0	0	0	2	0	0	0	0	0	0	0	2	0
LAP013c	0	0	0	0	0	0	2	0	2	0	2	0	2	0	2	2	0	0	2	0	0	0	0	2	0	2	2	2	0	0	0	0	0	0	2	0	0	0	0	0	0	0	2	0
LAP013d	0	0	0	0	2	2	2	0	2	0	2	0	2	0	2	2	0	0	2	0	0	0	0	2	0	2	2	2	0	0	0	0	0	0	2	0	0	0	0	0	0	0	2	0
LAP014b	0	0	0	0	0	2	0	0	2	0	2	0	0	1	2	0	0	0	2	0	2	0	0	0	0	2	2	2	0	2	1	0	2	2	2	0	0	0	0	0	0	0	1	0
LAP014c	0	0	0	0	0	0	0	0	2	0	2	0	0	0	0	0	0	2	2	0	0	0	0	0	0	2	2	2	0	2	2	0	0	2	2	0	0	0	0	0	0	0	1	0
LAP014d	0	0	0	0	0	0	0	0	2	0	2	0	0	1	2	0	0	2	2	0	0	0	0	0	0	2	2	2	0	2	2	0	0	2	2	0	0	0	0	0	0	0	1	0
LAP015a	0	0	0	0	0	0	0	0	2	0	2	0	0	0	0	0	2	0	0	2	0	0	0	0	2	0	0	0	0	0	0	2	0	2	2	0	0	0	0	0	0	0	0	0
LAP015b	0	0	0	0	0	2	0	0	2	0	2	0	0	0	0	0	0	0	2	0	0	0	0	0	0	2	2	2	0	0	0	0	0	0	2	0	0	0	0	0	0	0	1	0
LAP015c	0	0	0	0	0	2	0	0	2	0	2	0	0	0	0	0	2	0	0	0	0	0	0	0	2	0	0	0	0	0	0	0	0	0	2	0	0	0	0	0	0	0	0	0
LAP016d	0	0	0	0	0	2	0	0	2	0	2	0	2	0	2	2	0	0	2	0	0	0	0	2	0	2	2	2	0	0	0	0	0	0	2	0	0	0	0	0	0	0	2	0
LAP017c	0	0	0	0	0	2	0	0	2	0	2	0	0	0	0	0	0	0	0	0	0	0	0	0	0	2	2	2	0	0	0	0	0	0	2	0	0	0		2	2	0	1	0
LAP017d	0	0	0	0	0	2	0	0	2	0	2	0	0	0	0	0	0	0	0	0	0	0	0	0	0	2	2	2	0	0	0	0	0	0	2	0	0	0		2	2	0	1	0
LAP018b	0	0	0	0	2	2	0	0	2	0	2	0	0	0	0	0	2	0	0	0	0	0	0	0	2	0	0	0	0	0	0	0	0	0	0	0	0	0	0	0	0	0	0	0
LAP018c	0	0	0	0	1	0	0	0	2	0	2	0	0	0	0	0	2	0	0	0	0	0	0	0	2	0	0	0	0	0	0	0	0	0	2	0	0	0	0	0	0	0	0	0
LAP018d	0	0	0	0	0	2	1	0	2	0	2	0	2	0	2	2	0	0	2	0	0	0	0	2	0	2	2	2	0	0	0	0	0	0	0	0	0	0	0	0	1	0	2	0
LAP019b	0	0	2	0	2	2	0	0	2	0	2	0	0	2	2	0	2	0	2	0	0	0	0	2	2	0	0	0	0	0	0	0	0	0	2	0	0	2	0	0	0	0	0	0
LAP019c	0	0	0	0	0	2	0	0	2	0	2	0	0	1	2	0	0	0	2	0	2	0	0	0	0	2	2	2	0	2	0	0	2	2	2	0	0	0	0	0	0	0	1	0
LAP019d	0	0	0	0	0	0	0	2	0	2	0	2	0	0	0	0	0	0	0	0	0	0	0	0	0	2	2	2	0	0	0	0	0	0	2	0	0	0	0	0	0	0	1	0
LAP020a	0	0	0	0	1	2	0	0	2	0	2	0	0	0	0	0	2	0	0	2	0	0	0	0	2	0	0	0	0	0	0	2	0	2	2	0	0	0	0	0	0	0	0	0
LAP020b	0	0	0	0	1	2	2	0	2	0	2	0	0	0	0	0	2	0	0	2	0	0	0	0	2	0	0	0	0	0	0	2	0	2	2	0	0	0	0	0	0	0	0	0
LAP020c	0	0	0	0	0	2	2	0	2	0	2	0	0	0	0	0	0	0	0	0	0	0	0	0	0	2	2	2	0	0	2	0	0	2	2	0	0	0	0	0	0	0	1	0
LAP021a	0	0	0	0	0	0	0	0	2	0	2	0	0	0	0	0	2	0	0	2	0	0	0	0	2	0	0	0	0	0	0	2	0	2	2	0	0	0	0	0	0	0	0	0
LAP021b	0	0	0	0	2	0	0	0	2	0	2	0	0	0	0	0	2	0	0	2	0	0	0	0	2	0	0	0	0	0	0	2	0	2	2	0	0	0	0	0	0	0	0	0
LAP021d	0	0	0	0	0	0	0	0	2	0	2	0	0	0	0	0	2	0	0	2	0	0	0	0	2	0	0	0	0	0	0	2	0	2	2	0	0	0	0	0	0	0	0	0
LAP022b	0	0	0	0	0	0	0	0	2	0	2	0	0	0	0	0	2	0	0	2	0	0	0	0	2	0	0	0	0	0	0	2	0	2	2	0	0	0	0	0	0	0	0	0
LAP022e	0	0	0	0	0	2	2	0	2	0	2	0	2	0	2	2	0	0	0	0	0	0	0	2	0	2	2	2	0	0	2	0	0	2	2	0	0	0	0	0	0	0	2	0
LAP023a	0	0	0	0	0	0	1	0	2	0	2	0	0	0	0	0	2	0	0	0	0	0	0	0	2	0	0	0	0	0	2	0	0	2	2	0	0	0	0	0	0	0	0	0
LAP023b	0	0	0	0	1	2	0	0	2	0	2	0	0	0	0	0	2	0	0	2	0	0	0	0	2	0	0	0	0	0	0	2	0	2	2	0	0	0	0	0	0	0	0	0
LAP023d	0	0	0	0	2	0	0	0	2	0	2	0	0	0	0	0	2	0	0	2	0	0	0	0	2	0	0	0	0	0	0	2	0	2	2	0	0	0	0	0	0	0	0	0
LAP024b	0	0	0	0	2	0	2	0	2	0	2	0	0	0	0	0	2	0	0	2	0	0	0	0	2	0	0	0	0	0	2	1	2	2	2	0	0	0	0	0	0	0	0	0
LAP024c	0	0	0	0	2	0	2	2	0	2	0	2	0	0	0	0	2	0	0	2	0	0	0	0	2	0	0	0	0	0	0	2	0	2	2	0	0	0	0	0	0	0	0	0
LAP025a	0	0	0	0	0	0	0	2	0	2	0	2	0	0	0	0	2	0	0	2	0	0	0	0	2	0	0	0	0	0	0	2	0	2	2	0	0	0	0	0	0	0	0	0
LAP026c	0	0	2	0	2	0	2	0	2	0	2	0	0	0	0	0	2	0	0	2	0	0	0	0	2	0	0	0	0	0	0	2	0	2	2	0	0	2	2	2	0	0	0	0
LAP026d	0	0	0	0	0	0	0	0	2	0	2	0	0	0	0	0	2	0	0	2	0	0	0	0	2	0	0	0	0	0	0	2	0	2	2	0	0	0	0	0	0	0	0	0
LAP027a	0	0	0	0	0	2	0	0	2	0	2	0	2	0	2	2	2	0	0	0	0	0	0	2	2	0	0	0	0	0	0	0	0	0	2	0	0	0	0	0	0	0	1	0
LAP027b	0	0	0	0	0	2	0	0	2	0	2	0	2	0	2	2	2	0	0	0	0	0	0	2	2	0	0	0	0	0	0	0	0	0	2	0	0	0	0	0	0	0	1	0
LAP027d	0	0	0	0	0	2	0	0	2	0	2	0	2	0	2	2	2	0	0	0	0	0	0	2	2	0	0	0	0	0	0	0	0	0	2	0	0	0	0	0	0	0	1	0
LAP028b	0	0	0	0	1	2	0	0	2	0	2	0	0	0	0	0	0	0	0	0	0	0	0	0	0	2	2	2	0	0	0	0	0	0	0	1	1	1	0	0	0	0	1	0
LAP028d	2	2	0	2	2	0	0	0	2	0	2	0	0	0	0	0	0	0	0	0	0	0	0	0	0	2	2	2	0	0	0	0	0	0	2	2	2	2	0	0	0	0	1	0
LAP029b	0	0	0	0	0	0	0	0	2	0	2	0	0	0	0	0	0	0	0	2	0	0	0	0	0	2	2	2	0	0	0	2	0	2	2	0	0	0	0	0	0	0	1	0
LAP030a	0	0	0	0	0	0	0	0	2	0	2	0	0	0	0	0	2	2	2	0	0	0	0	0	2	0	0	0	0	2	2	0	0	2	2	0	0	0	0	0	0	0	0	0
LAP030b	0	0	0	0	0	2	0	2	0	2	0	2	0	0	0	0	2	0	0	2	0	0	0	0	2	0	0	0	0	0	0	2	0	2	2	0	0	0	0	0	0	0	0	0
LAP031a	0	0	1	0	1	2	1	0	2	0	2	0	0	0	0	0	2	0	0	0	0	0	0	0	2	0	0	0	0	0	0	0	0	0	2	0	0	1	0	0	0	0	0	0
LAP031b	0	0	0	0	0	2	0	0	2	0	2	0	0	0	0	0	2	0	0	0	0	0	0	0	2	0	0	0	0	0	0	0	0	0	2	0	0	0	0	0	0	0	0	0
LAP031d	0	0	2	0	2	2	0	0	2	0	2	0	0	0	0	0	2	0	0	0	0	0	0	0	2	0	0	0	0	0	0	0	0	0	2	0	0	0	0	0	0	0	0	0
LAP032d	0	0	0	0	1	0	0	0	2	0	2	0	0	0	0	0	2	0	0	0	0	0	0	0	2	0	0	0	0	0	0	0	0	0	2	0	0	0	0	0	0	0	0	0
LAP032e	0	0	0	0	0	0	0	0	2	0	2	0	0	0	0	0	2	0	0	0	0	0	0	0	2	0	0	0	0	0	0	0	0	0	2	0	0	0	0	0	0	0	0	0
LAP033a	0	0	0	0	2	0	0	0	2	0	2	0	0	0	0	0	2	0	0	2	0	0	0	0	2	0	0	0	0	0	0	2	0	2	2	0	0	0	0	0	0	0	0	0
LAP033b	0	0	0	0	1	2	0	0	2	0	2	0	0	0	0	0	2	0	0	0	0	0	0	0	2	0	0	0	0	0	0	0	0	0	2	1	1	1	0	0	0	0	0	0
LAP033c	0	0	0	0	0	2	0	0	2	0	2	0	0	0	0	0	2	0	0	0	0	0	0	0	2	0	0	0	2	0	0	0	0	0	0	0	0	0	0	0	0	0	0	0
LAP034b	0	0	0	0	2	2	0	0	2	0	2	0	2	0	0	0	2	0	0	0	0	0	2	0	2	2	0	0	2	0	0	0	0	0	0	0	0	0	0	0	0	0	0	0
LAP034c	0	0	0	0	0	2	0	0	2	0	2	0	0	0	0	0	2	0	0	0	0	0	1	0	2	2	0	0	0	0	0	0	0	0	2	0	0	0	0	0	0	0	0	0
LAP034d	0	0	2	0	2	2	0	0	2	0	2	0	0	0	0	0	2	0	0	0	0	0	0	0	2	0	0	0	2	0	0	0	0	0	0	0	0	2	0	0	0	0	0	0
LAP035c	0	0	0	0	0	2	0	0	2	0	2	0	0	0	0	0	2	0	0	0	0	0	0	0	2	0	0	0	0	0	0	0	0	0	2	0	0	0	0	0	0	0	0	0
LAP035d	0	0	0	0	0	0	0	2	0	2	0	2	0	0	0	0	2	0	0	0	0	0	0	0	2	0	0	0	0	0	0	0	0	0	2	0	0	0	0	0	0	0	0	0
LAP036a	0	0	0	0	0	2	0	0	2	0	2	0	0	0	0	0	2	0	0	0	0	0	0	0	2	0	0	0	0	0	0	0	0	0	2	0	0	0	0	0	0	0	0	0
LAP036c	0	0	0	0	0	2	0	0	2	0	2	0	0	0	0	0	0	0	0	0	0	0	0	0	0	2	2	2	0	0	0	0	0	0	2	0	0	0	0	0	0	0	1	0
LAP037b	0	0	0	0	0	2	0	0	2	0	2	0	0	0	0	0	0	0	0	0	0	0	0	0	0	2	2	2	0	0	0	0	0	0	2	0	0	0	0	0	0	0	1	0
LAP037c	0	0	0	0	1	0	0	0	2	0	2	0	2	0	0	0	2	0	0	0	0	0	2	0	2	2	0	0	0	0	0	0	0	0	2	0	0	0	0	0	0	0	0	0
LAP037d	0	0	0	0	0	0	0	0	2	0	2	0	0	0	0	0	2	0	0	0	0	0	0	0	2	0	0	0	0	0	0	0	0	0	2	0	0	0	0	0	0	0	0	0
LAP038a	0	0	0	0	2	0	0	0	2	0	2	0	2	0	0	0	2	0	0	0	0	0	2	0	2	2	0	0	0	0	0	0	0	0	2	0	0	0	0	0	0	0	0	0
LAP038b	0	0	0	0	0	2	0	0	2	0	2	0	2	0	0	0	2	0	0	0	0	0	2	0	2	2	0	0	0	0	0	0	0	0	2	0	0	0	0	0	0	0	0	0
LAP038c	0	0	0	0	2	0	0	0	2	0	2	0	2	0	0	0	2	0	0	0	0	0	2	0	2	2	0	0	0	0	0	0	0	0	2	0	0	0	0	0	0	0	0	0
LAP039a	0	0	0	0	0	2	0	0	2	0	2	0	2	0	0	0	2	0	0	0	0	0	2	0	2	2	0	0	0	0	0	0	0	0	2	0	0	0	0	0	0	0	0	0
LAP039b	0	0	0	0	2	0	0	0	2	0	2	0	2	0	0	0	2	0	0	0	0	0	2	0	2	2	0	0	0	0	0	0	0	0	2	0	0	0	0	0	0	0	0	0
LAP039d	0	0	0	0	0	2	0	0	2	0	2	0	2	0	0	0	2	0	0	0	0	0	2	0	2	2	0	0	0	0	0	0	0	0	2	0	0	0	0	0	0	0	0	0
LAP040a	0	0	0	0	0	0	0	0	2	0	2	0	0	0	0	0	2	0	0	0	0	0	0	0	2	0	0	0	0	0	0	0	0	0	2	0	0	0	0	0	0	0	0	0
LAP040c	0	0	0	0	0	2	0	0	2	0	2	0	0	0	0	0	2	0	0	0	0	0	0	0	2	0	0	0	0	0	0	0	0	0	2	0	0	0	0	0	0	0	0	0
LAP040d	0	0	0	0	0	0	0	0	2	0	2	0	0	0	0	0	2	0	0	0	0	0	0	0	2	0	0	0	0	0	0	0	0	0	2	0	0	0	0	0	0	0	0	0
LAP041b	0	0	0	0	0	0	2	2	0	2	0	2	0	0	0	0	2	0	0	0	0	0	1	0	2	2	0	0	0	0	0	0	0	0	2	0	0	0	0	0	0	0	0	0
LAP041c	0	0	0	0	0	0	0	0	2	0	2	0	0	0	0	0	2	0	0	0	0	0	1	0	2	2	0	0	0	0	0	0	0	0	2	0	0	0	0	0	0	0	0	0
LAP042a	0	0	0	0	0	0	1	0	2	0	2	0	2	0	0	0	2	0	0	0	0	0	2	0	2	2	0	0	0	0	0	0	0	0	2	0	0	0	0	0	0	0	0	0
LAP042b	0	0	0	0	0	0	1	0	2	0	2	0	0	0	0	0	2	0	0	0	0	0	1	0	2	2	0	0	0	0	0	0	0	0	2	0	0	0	0	0	0	0	0	0
LAP042d	0	0	0	0	2	0	0	0	2	0	2	0	2	0	0	0	2	0	0	0	0	0	2	0	2	2	0	0	0	0	0	0	0	0	2	0	0	0	0	0	0	0	0	0
LAP043a	0	0	0	0	0	2	0	0	2	0	2	0	0	0	0	0	2	0	0	0	0	0	0	0	2	0	0	0	0	0	0	0	0	0	2	0	0	0	0	0	0	0	0	0
LAP043b	0	0	0	0	2	0	0	0	2	0	2	0	2	0	0	0	2	0	0	0	0	0	2	0	2	2	0	0	0	0	0	0	0	0	2	0	0	0	0	0	0	0	0	0
LAP043c	0	0	0	0	1	0	0	0	2	0	2	0	2	0	0	0	2	0	0	0	0	0	2	0	2	2	0	0	0	0	0	0	0	0	2	0	0	0	0	0	0	0	0	0
LAP044a	0	0	0	0	1	2	0	0	2	0	2	0	2	2	2	0	2	0	0	0	0	0	2	0	2	2	0	0	0	0	0	0	0	0	2	0	0	0	0	0	0	0	0	0
LAP044b	0	0	0	0	0	2	0	2	0	2	0	2	0	0	0	0	2	0	0	0	0	0	0	0	2	0	0	0	0	0	0	0	0	0	2	0	0	0	0	0	0	0	0	0
LAP044c	0	0	0	0	0	2	0	0	2	0	2	0	2	0	0	0	2	0	0	0	0	0	2	0	2	2	0	0	0	0	0	0	0	0	2	0	0	0	0	0	0	0	0	0
LAP045b	0	0	2	0	2	2	0	0	2	0	2	0	2	0	0	0	2	0	0	0	0	0	2	0	2	2	0	0	0	0	0	0	0	0	2	0	0	2	0	0	0	0	0	0
LAP045c	0	0	0	0	1	2	0	0	2	0	2	0	2	0	0	0	2	0	0	0	0	0	2	0	2	2	0	0	0	0	0	0	0	0	2	0	0	0	0	0	0	0	0	0
LAP045d	0	0	2	0	2	2	0	0	2	0	2	0	0	0	0	0	2	0	0	0	0	0	0	0	2	0	0	0	0	0	0	0	0	0	2	0	0	2	0	0	0	0	0	0
LAP046a	0	0	0	0	0	2	0	0	2	0	2	0	0	0	0	0	2	0	0	0	0	0	1	0	2	2	0	0	0	0	0	0	0	0	2	0	0	0	0	0	0	0	0	0
LAP046b	0	0	0	0	0	2	1	0	2	0	2	0	2	0	0	0	2	0	0	0	0	0	2	0	2	2	0	0	0	0	0	0	0	0	2	0	0	0	0	0	0	0	0	0
LAP046d	0	0	2	0	2	0	2	0	2	0	2	0	0	0	0	0	2	0	0	0	0	0	0	0	2	0	0	0	0	0	0	0	0	0	2	0	0	2	0	0	0	0	0	0
LAP047b	0	0	2	0	2	0	0	0	2	0	2	0	0	0	0	0	2	0	0	0	0	0	0	0	2	0	0	0	0	0	0	0	0	0	2	0	0	0	0	0	0	0	0	0
LAP047d	0	0	0	0	0	0	0	0	2	0	2	0	0	0	0	0	2	0	0	0	0	0	0	0	2	0	0	0	0	0	0	0	0	0	2	0	0	0	0	0	0	0	0	0
LAP048b	0	0	0	0	2	0	0	0	2	0	2	0	0	0	0	0	0	0	0	0	0	0	0	0	0	2	2	2	0	0	0	0	0	0	2	0	0	0	0	0	0	0	1	0
LAP048c	0	0	0	0	2	2	0	0	2	0	2	0	0	0	0	0	2	0	0	0	0	0	1	0	2	2	0	0	0	0	0	0	0	0	2	0	0	0	0	0	0	0	0	0
LAP048d	0	0	1	0	1	2	0	0	2	0	2	0	0	0	0	0	2	0	0	0	0	0	0	0	2	0	0	0	0	0	0	0	0	0	2	0	0	1	0	0	0	0	0	0
LAP049b	0	0	0	0	2	2	0	0	2	0	2	0	2	0	0	0	2	0	0	0	0	0	2	0	2	2	0	0	0	0	0	0	0	0	0	0	0	0	0	0	0	0	0	0
LAP049c	0	0	0	0	0	0	0	0	2	0	2	0	2	0	0	0	2	0	0	0	0	0	2	0	2	2	0	0	0	0	0	0	0	0	2	0	0	0	0	0	0	0	0	0
LAP049d	0	0	0	0	0	2	0	0	2	0	2	0	0	0	0	0	2	0	0	0	0	0	1	0	2	2	0	0	0	0	0	0	0	0	2	0	0	0	0	0	0	0	0	0
LAP050a	0	0	0	0	0	2	0	0	2	0	2	0	0	2	2	0	0	2	2	0	0	0	0	2	0	2	2	2	0	2	2	0	0	2	2	0	0	0	0	0	0	0	1	0
LAP050b	0	0	0	0	0	0	0	0	2	0	2	0	2	0	0	0	2	0	0	0	0	0	2	0	2	2	0	0	0	0	0	0	0	0	2	0	0	0	0	0	0	0	0	0
LAP050c	0	0	0	0	1	2	0	0	2	0	2	0	0	0	0	0	2	0	0	0	0	0	0	0	2	0	0	0	0	0	0	0	0	0	0	0	0	0	0	0	0	0	0	0
LAP051a	0	0	0	0	0	2	0	0	2	0	2	0	2	0	0	0	2	0	0	0	0	0	2	0	2	2	0	0	0	0	0	0	0	0	2	0	0	0	0	0	0	0	0	0
LAP051b	0	0	0	0	0	2	0	0	2	0	2	0	0	0	0	0	2	0	0	0	0	0	1	0	2	2	0	0	0	0	0	0	0	0	2	0	0	0	0	0	0	0	0	0
LAP051c	0	0	0	0	0	2	0	0	2	0	2	0	0	0	0	0	2	0	0	0	0	0	0	0	2	0	0	0	0	0	0	0	0	0	2	0	0	0	0	0	0	0	0	0
LAP052a	0	0	0	0	0	2	0	0	2	0	2	0	0	0	0	0	2	2	2	0	0	0	0	0	2	0	0	0	0	2	2	0	0	2	2	0	0	0	0	0	0	0	0	0
LAP052b	0	0	0	0	0	2	0	0	2	0	2	0	0	0	0	0	2	2	2	0	0	0	0	0	2	0	0	0	0	2	2	0	0	2	2	0	0	0	0	0	0	0	0	0
LAP052c	0	0	0	0	0	0	2	0	2	0	2	0	0	0	0	0	2	0	0	0	0	0	1	0	2	2	0	0	0	0	0	0	0	0	2	0	0	0	0	0	0	0	0	0
LAP053b	0	0	0	0	0	2	0	0	2	0	2	0	0	0	0	0	2	0	0	0	0	0	0	0	2	0	0	0	0	0	0	0	0	0	2	0	0	0	0	0	0	0	0	0
LAP053c	0	0	0	0	0	2	0	0	2	0	2	0	0	0	0	0	2	0	0	0	0	0	0	0	2	0	0	0	0	0	0	0	0	0	2	0	0	0	0	0	0	0	0	0
LAP053d	0	0	0	0	0	2	0	0	2	0	2	0	0	0	0	0	2	0	0	0	0	0	0	0	2	0	0	0	0	0	0	0	0	0	2	0	0	0	0	0	0	0	0	0
LAP054a	0	0	0	0	0	2	0	0	2	0	2	0	0	0	0	0	2	0	0	0	0	0	0	0	2	0	0	0	0	0	0	0	0	0	2	0	0	0	0	0	0	0	0	0
LAP054b	0	0	0	0	2	2	1	0	2	0	2	0	0	0	0	0	2	0	0	0	0	0	0	0	2	0	0	0	2	0	0	0	0	0	0	0	0	0	0	0	0	0	0	0
LAP054c	0	0	0	0	0	2	1	0	2	0	2	0	0	0	0	0	2	0	0	0	0	0	0	0	2	0	0	0	0	0	0	0	0	0	0	0	0	0	0	0	0	0	0	0
LAP055a	0	0	0	0	1	2	0	0	2	0	2	0	0	0	0	0	2	2	2	0	2	0	1	0	2	2	0	0	0	2	2	0	2	2	2	0	0	0	0	0	0	0	0	0
LAP055b	0	0	0	0	0	2	0	0	2	0	2	0	2	0	0	0	2	0	0	0	0	0	2	0	2	2	0	0	0	0	0	0	0	0	2	0	0	0	0	0	0	0	0	0
LAP055d	0	0	0	0	0	0	0	0	2	0	2	0	0	0	0	0	2	0	0	0	0	0	0	0	2	0	0	0	0	0	0	0	0	0	2	0	0	0	0	0	0	0	0	0
LAP056a	0	0	1	0	1	0	0	0	2	0	2	0	0	0	0	0	2	0	0	0	0	0	0	0	2	0	0	0	0	0	0	0	0	0	2	0	0	1	0	0	0	0	0	0
LAP056b	0	0	0	0	0	0	0	0	2	0	2	0	0	0	0	0	2	2	2	0	0	0	0	0	2	0	0	0	0	2	2	0	0	2	2	0	0	0	0	0	0	0	0	0
LAP056c	0	0	0	0	0	0	0	0	2	0	2	0	0	0	0	0	2	0	0	0	0	0	0	0	2	0	0	0	0	0	0	0	0	0	2	0	0	0	0	0	0	0	0	0
LAP057a	0	0	0	0	2	0	0	0	2	0	2	0	0	0	0	0	2	0	0	0	0	0	0	0	2	0	0	0	0	0	0	0	0	0	2	0	0	0	0	0	0	0	0	0
LAP057c	0	0	0	0	0	2	0	0	2	0	2	0	0	0	0	0	2	0	0	0	0	0	0	0	2	0	0	0	0	0	0	0	0	0	2	0	0	0	0	0	0	0	0	0
LAP057d	0	0	0	0	0	0	0	0	2	0	2	0	0	0	0	0	2	0	0	0	0	0	0	0	2	0	0	0	0	0	0	0	0	0	2	0	0	0	0	0	0	0	0	0
LAP058c	0	0	0	0	0	2	1	0	2	0	2	0	2	0	0	0	2	0	0	0	0	0	2	0	2	2	0	0	0	0	0	0	0	0	2	0	0	0	0	0	0	0	0	0
LAP058d	0	0	0	0	0	0	0	0	2	0	2	0	0	0	0	0	2	0	0	0	0	0	0	0	2	0	0	0	0	0	0	0	0	0	2	0	0	0	0	0	0	0	0	0
LAP059a	0	0	0	0	2	0	1	0	2	0	2	0	0	0	0	0	2	0	0	0	0	0	0	0	2	0	0	0	0	0	0	0	0	0	2	0	0	0	0	0	0	0	0	0
LAP059b	0	0	0	0	2	0	0	0	2	0	2	0	0	0	0	0	0	0	0	0	0	0	0	0	0	2	2	2	0	0	0	0	0	0	2	0	0	0	0	0	0	0	1	0
LAP059d	0	0	0	0	0	2	0	0	2	0	2	0	0	0	0	0	0	0	0	0	0	0	0	0	0	2	2	2	0	0	0	0	0	0	2	0	0	0	0	0	0	0	1	0
LAP060b	0	0	0	0	2	0	1	0	2	0	2	0	0	0	0	0	0	0	0	0	0	0	0	0	0	2	2	2	0	0	0	0	0	0	2	0	0	0	0	0	0	0	1	0
LAP060c	0	0	0	0	0	2	1	0	2	0	2	0	0	0	0	0	2	0	0	0	0	0	0	0	2	0	0	0	0	0	0	0	0	0	2	0	0	0	0	0	0	0	0	0
LAP060d	0	0	0	0	1	0	0	0	2	0	2	0	0	0	2	2	2	0	0	0	0	0	0	2	2	0	0	0	0	0	0	0	0	0	2	0	0	0	0	0	0	0	1	0
LAP061b	0	0	0	0	2	0	0	0	2	0	2	0	0	0	0	0	2	0	0	0	0	0	0	0	2	0	0	0	0	0	0	0	0	0	2	0	0	0	0	0	0	0	0	0
LAP061c	0	0	0	0	2	0	0	0	2	0	2	0	0	0	0	0	0	0	0	0	0	0	0	0	0	2	2	2	0	0	0	0	0	0	2	0	0	0	0	0	0	0	1	0
LAP061d	0	0	0	0	0	0	2	0	2	0	2	0	0	0	0	0	2	0	0	0	0	0	0	0	2	0	0	0	0	0	0	0	0	0	2	0	0	0	0	0	0	0	0	0
LAP062a	0	0	0	0	2	0	0	0	2	0	2	0	0	0	0	0	0	0	0	0	0	0	0	0	0	2	2	2	0	0	0	0	0	0	2	0	0	0	0	0	0	0	1	0
LAP062d	0	0	0	0	2	0	0	0	2	0	2	0	0	0	0	0	0	0	0	0	0	0	0	0	0	2	2	2	0	0	0	0	0	0	2	0	0	0	0	0	0	0	1	0
LAP063a	0	0	0	0	2	0	0	0	2	0	2	0	0	0	0	0	0	0	0	0	0	0	0	0	0	2	2	2	0	0	0	0	0	0	2	0	0	0	0	0	0	0	1	0
LAP063b	0	0	0	0	0	0	0	0	2	0	2	0	0	0	0	0	2	0	0	0	0	0	0	0	2	0	0	0	0	0	0	0	0	0	2	0	0	0	0	0	0	0	0	0
LAP063d	0	0	0	0	2	0	0	0	2	0	2	0	0	0	0	0	0	0	0	0	0	0	0	0	0	2	2	2	0	0	0	0	0	0	2	0	0	0	0	0	0	0	1	0
LAP064a	0	0	0	0	0	0	2	0	2	0	2	0	0	0	0	0	2	2	2	0	2	0	0	0	2	0	0	0	0	2	2	0	2	2	2	0	0	0	0	0	0	0	0	0
LAP064b	0	0	0	0	0	0	0	0	2	0	2	0	0	0	0	0	0	0	0	0	0	0	0	0	0	2	2	2	0	0	0	0	0	0	2	0	0	0	0	0	0	0	1	0
LAP065a	0	0	0	0	2	2	0	0	2	0	2	0	0	0	0	0	2	2	2	0	2	0	0	0	2	0	0	0	0	2	0	0	2	2	2	0	0	0	0	0	0	0	0	0
LAP065b	0	0	0	0	0	2	0	0	2	0	2	0	0	0	0	0	2	2	2	0	0	0	0	0	2	0	0	0	0	2	2	0	0	2	2	0	0	0	0	0	0	0	0	0
LAP065d	0	0	0	0	0	2	0	0	2	0	2	0	0	0	0	0	2	2	2	0	0	0	0	0	2	0	0	0	0	2	2	0	0	2	2	0	0	0	0	0	0	0	0	0
LAP066b	0	0	0	0	2	2	0	0	2	0	2	0	2	0	0	0	2	0	0	0	0	0	2	0	2	2	0	0	0	0	0	0	0	0	2	0	0	0	0	0	0	0	0	0
LAP066c	0	0	0	0	0	2	0	0	2	0	2	0	0	0	0	0	2	0	0	0	0	0	0	0	2	0	0	0	0	0	0	0	0	0	2	0	0	0	0	0	0	0	0	0
LAP066d	0	0	0	0	0	2	0	0	2	0	2	0	0	0	0	0	2	0	0	0	0	0	0	0	2	0	0	0	0	0	0	0	0	0	2	0	0	0	0	0	0	0	0	0
LAP067a	0	0	0	0	2	0	0	0	2	0	2	0	0	0	0	0	2	0	0	2	0	0	0	0	2	0	0	0	0	0	0	2	0	2	2	0	0	0	0	0	0	0	0	0
LAP067c	0	0	0	0	0	0	0	0	2	0	2	0	0	0	0	0	2	0	0	2	0	0	0	0	2	0	0	0	0	0	0	2	0	2	2	0	0	0	0	0	0	0	0	0
LAP067d	0	0	0	0	0	0	0	0	2	0	2	0	0	0	0	0	2	0	0	2	0	0	0	0	2	0	0	0	0	0	0	2	0	2	2	0	0	0	0	0	0	0	0	0
LAP068a	0	0	0	0	0	2	0	0	2	0	2	0	0	0	0	0	2	0	0	0	0	0	0	0	2	0	0	0	0	0	0	0	0	0	2	0	0	0	0	0	0	0	0	0
LAP068b	0	0	0	0	0	2	0	0	2	0	2	0	0	0	0	0	2	0	0	0	0	0	0	0	2	0	0	0	0	0	0	0	0	0	2	0	0	0	0	0	0	0	0	0
LAP068c	0	0	0	0	0	2	0	0	2	0	2	0	0	0	0	0	2	0	0	0	0	0	0	0	2	0	0	0	0	0	0	0	0	0	2	0	0	0	0	0	0	0	0	0
LAP069a	0	0	0	0	0	2	0	0	2	0	2	0	0	0	0	0	0	0	0	0	0	0	0	0	0	2	2	2	0	0	0	0	0	0	2	0	0	0	0	0	0	0	1	0
LAP069c	0	0	0	0	0	2	0	0	2	0	2	0	0	0	0	0	2	0	0	0	0	0	0	0	2	0	0	0	0	0	0	0	0	0	2	0	0	0	0	0	0	0	0	0
LAP069d	0	0	0	0	0	2	0	0	2	0	2	0	0	0	0	0	2	0	0	0	0	0	0	0	2	0	0	0	0	0	0	0	0	0	2	0	0	0	0	0	0	0	0	0
LAP070a	0	0	0	0	0	2	0	0	2	0	2	0	0	0	0	0	2	0	0	0	0	0	0	0	2	0	0	0	0	0	0	0	0	0	2	0	0	0	0	0	0	0	0	0
LAP070b	0	0	0	0	0	2	0	0	2	0	2	0	0	0	0	0	2	0	0	0	0	0	0	0	2	0	0	0	0	0	0	0	0	0	2	0	0	0	0	0	0	0	0	0
LAP070c	0	0	0	0	0	2	0	0	2	0	2	0	0	0	0	0	2	0	0	0	0	0	0	0	2	0	0	0	0	0	0	0	0	0	2	0	0	0	0	0	0	0	0	0
LAP071a	0	0	0	0	0	2	0	0	2	0	2	0	0	0	0	0	2	0	0	0	0	0	0	0	2	0	0	0	0	0	0	0	0	0	2	0	0	0	0	0	0	0	0	0
LAP071c	0	0	0	0	0	2	0	0	2	0	2	0	0	0	0	0	2	0	0	0	0	0	0	0	2	0	0	0	0	0	0	0	0	0	2	0	0	0	0	0	0	0	0	0
LAP071d	0	0	0	0	0	2	0	0	2	0	2	0	0	0	0	0	2	0	0	0	0	0	0	0	2	0	0	0	0	0	0	0	0	0	2	0	0	0	0	0	0	0	0	0
LAP072b	0	0	0	0	0	2	0	0	2	0	2	0	0	0	0	0	2	2	2	0	0	0	0	0	2	0	0	0	0	2	2	0	0	2	2	0	0	0	0	0	0	0	0	0
LAP072c	0	0	0	0	0	2	0	0	2	0	2	0	0	0	0	0	2	2	2	0	0	0	0	0	2	0	0	0	0	2	2	0	0	2	2	0	0	0	0	0	0	0	0	0
LAP072d	0	0	0	0	0	2	0	0	2	0	2	0	0	0	0	0	2	2	2	0	0	0	0	0	2	0	0	0	0	2	2	0	0	2	2	0	0	0	0	0	0	0	0	0
LAP073b	0	0	0	0	0	2	0	0	2	0	2	0	0	0	0	0	2	0	0	0	0	0	0	0	2	0	0	0	0	0	0	0	0	0	2	0	0	0	0	0	0	0	0	0
LAP073c	0	0	0	0	0	0	0	0	2	0	2	0	0	0	0	0	2	2	2	0	0	0	0	0	2	0	0	0	0	2	2	0	0	2	2	0	0	0	0	0	0	0	0	0
LAP073d	0	0	0	0	0	2	0	0	2	0	2	0	0	0	0	0	2	0	0	0	0	0	0	0	2	0	0	0	0	0	0	0	0	0	2	0	0	0	0	0	0	0	0	0
LAP074b	0	0	0	0	2	2	0	0	2	0	2	0	0	0	0	0	2	0	0	2	0	0	0	0	2	0	0	0	0	0	0	2	0	2	2	0	0	0	0	0	0	0	0	0
LAP074c	0	0	1	0	1	0	1	0	2	0	2	0	0	0	0	0	2	0	0	0	0	0	0	0	2	0	0	0	0	0	0	0	0	0	2	0	0	1	2	2	0	0	0	0
LAP074d	0	0	0	0	2	0	0	0	2	0	2	0	0	0	0	0	0	0	0	2	0	0	0	0	0	2	2	2	0	0	0	2	0	2	2	0	0	0	0	0	0	0	1	0
LAP075a	0	0	0	0	2	0	0	0	2	0	2	0	0	0	0	0	2	2	2	0	0	0	0	0	2	0	0	0	0	2	2	0	0	2	2	0	0	0	0	0	0	0	0	0
LAP075b	0	0	0	0	2	0	0	0	2	0	2	0	0	0	0	0	2	2	2	0	0	0	0	0	2	0	0	0	0	2	2	0	0	2	2	0	0	0	0	0	0	0	0	0
LAP075d	0	0	0	0	2	0	0	0	2	0	2	0	0	0	0	0	2	0	0	0	0	0	0	0	2	0	0	0	0	0	0	0	0	0	2	0	0	0	0	0	0	0	0	0
LAP076a	0	0	0	0	0	0	1	0	2	0	2	0	0	0	0	0	2	2	2	2	0	0	0	0	2	0	0	0	0	2	2	1	2	2	2	0	0	0	0	0	0	0	0	0
LAP076b	0	0	0	0	2	0	0	0	2	0	2	0	0	0	0	0	2	2	2	0	0	0	0	0	2	0	0	0	0	2	2	0	0	2	2	0	0	0	0	0	0	0	0	0
LAP076c	0	0	0	0	2	0	0	0	2	0	2	0	0	0	0	0	2	2	2	0	0	0	0	0	2	0	0	0	0	2	2	0	0	2	2	0	0	0	0	0	0	0	0	0
LAP077a	0	0	0	0	2	0	0	0	2	0	2	0	0	0	0	0	2	0	0	0	0	0	0	0	2	0	0	0	0	0	0	0	0	0	0	0	0	0	0	0	0	0	0	0
LAP077b	0	0	0	0	1	0	0	0	2	0	2	0	0	0	0	0	2	0	0	0	0	0	0	0	2	0	0	0	0	0	0	0	0	0	2	0	0	0	0	0	0	0	0	0
LAP077c	0	0	0	0	0	0	2	0	2	0	2	0	0	0	0	0	2	0	0	0	0	0	0	0	2	0	0	0	0	0	0	0	0	0	2	0	0	0	2	2	0	0	0	0
LAP078a	0	0	0	0	0	2	0	0	2	0	2	0	0	0	0	0	2	0	0	0	0	0	0	0	2	0	0	0	0	0	0	0	0	0	2	0	0	0	0	0	0	0	0	0
LAP078c	0	0	0	0	0	2	0	0	2	0	2	0	0	0	0	0	2	0	0	0	0	0	0	0	2	0	0	0	0	0	0	0	0	0	2	0	0	0	0	0	0	0	0	0
LAP078d	0	0	0	0	0	2	0	0	2	0	2	0	0	0	0	0	2	0	0	0	0	0	0	0	2	0	0	0	0	0	0	0	0	0	2	0	0	0	0	0	0	0	0	0
LAP079a	0	0	0	0	0	2	0	0	2	0	2	0	0	0	0	0	2	2	2	0	0	0	0	0	2	0	0	0	0	2	2	0	0	2	0	0	0	0	0	0	0	0	0	0
LAP079c	0	0	0	0	0	2	0	0	2	0	2	0	0	0	0	0	2	0	0	0	0	0	0	0	2	0	0	0	0	0	0	0	0	0	2	0	0	0	0	0	0	0	0	2
LAP079d	0	0	0	0	2	0	0	0	2	0	2	0	0	0	0	0	2	0	0	0	0	0	0	0	2	0	0	0	0	0	0	0	0	0	2	0	0	0	0	0	0	0	0	0
LAP080a	0	0	0	0	0	2	0	0	2	0	2	0	0	0	0	0	2	0	0	0	0	0	0	0	2	0	0	0	0	0	0	0	0	0	2	0	0	0	0	0	0	0	0	0
LAP080b	0	0	0	0	0	2	0	0	2	0	2	0	0	0	0	0	2	0	0	0	0	0	0	0	2	0	0	0	0	0	0	0	0	0	0	0	0	0	0	0	0	0	0	0
LAP080d	0	0	0	0	0	0	0	0	2	0	2	0	0	0	0	0	2	0	0	0	0	0	0	0	2	0	0	0	0	0	0	0	0	0	0	0	0	0	0	0	0	0	0	0
LAP081b	0	0	0	0	2	2	0	0	2	0	2	0	2	0	0	0	2	0	0	0	0	0	2	0	2	2	0	0	0	0	0	0	0	0	0	0	0	0	0	0	0	0	0	0
LAP081c	0	0	0	0	2	2	2	2	0	2	0	2	0	0	0	0	2	0	0	0	0	0	0	0	2	0	0	0	0	0	0	0	0	0	0	0	0	0	0	0	0	0	0	0
LAP081d	0	0	0	0	0	2	1	0	0	0	0	1	0	1	2	0	2	2	2	0	0	0	2	0	2	2	0	0	0	0	0	0	0	0	0	0	0	0	0	0	0	0	0	0
LAP082a	0	0	0	0	0	0	0	0	2	0	2	0	0	2	2	0	2	2	2	0	0	0	0	2	2	0	0	0	0	0	0	0	0	0	2	0	0	0	0	0	0	0	0	0
LAP082b	0	0	0	0	0	0	0	0	2	0	2	0	2	0	0	0	2	0	0	0	0	0	2	0	2	2	0	0	0	0	0	0	0	0	2	0	0	0	0	0	0	0	0	0
LAP082d	0	0	0	0	0	0	0	0	2	0	2	0	2	0	0	0	2	0	0	0	0	0	2	0	2	2	0	0	0	0	0	0	0	0	2	0	0	0	0	0	0	0	0	0
LAP083a	0	0	0	0	2	2	0	0	2	0	2	0	2	0	0	0	2	0	0	0	0	0	2	0	2	2	0	0	0	0	0	0	0	0	2	0	0	0	0	0	0	0	0	0
LAP083c	0	0	0	0	0	0	0	0	2	0	2	0	2	0	0	0	2	0	0	0	0	0	2	0	2	2	0	0	0	0	0	0	0	0	2	0	0	0	0	0	0	0	0	0
LAP083d	0	0	0	0	0	0	0	0	2	0	2	0	2	0	0	0	2	0	0	0	0	0	2	0	2	2	0	0	0	0	0	0	0	0	2	0	0	0	0	0	0	0	0	0
LAP084b	0	0	0	0	1	2	0	0	2	0	2	0	0	0	0	0	0	0	0	0	0	0	1	0	0	2	2	0	0	0	0	0	0	0	2	0	0	0	0	0	0	0	1	2
LAP084c	0	0	0	0	0	0	0	0	2	0	2	0	2	0	0	0	2	0	0	0	0	0	2	0	2	2	0	0	0	0	0	0	0	0	2	0	0	0	0	0	0	0	0	2
LAP084d	0	0	0	0	0	0	0	0	2	0	2	0	2	0	0	0	2	0	0	0	0	0	2	0	2	2	0	0	0	0	0	0	0	0	2	0	0	0	0	0	0	0	0	2
LAP085a	0	0	0	0	0	0	0	0	2	0	2	0	0	0	0	0	2	0	0	0	0	0	0	0	2	0	0	0	0	0	0	0	0	0	2	0	0	0	0	0	0	0	0	0
LAP085c	0	0	0	0	0	2	0	0	2	0	2	0	0	0	0	0	2	0	0	0	0	0	0	0	2	0	0	0	0	0	0	0	0	0	2	0	0	0	2	2	0	0	0	0
LAP085d	0	0	0	0	0	2	0	0	2	0	2	0	0	0	0	0	2	0	0	0	0	0	0	0	2	0	0	0	0	0	0	0	0	0	2	0	0	0	0	0	0	0	0	0
LAP086a	0	0	0	0	0	0	0	0	2	0	2	0	0	0	0	0	2	0	0	0	0	0	0	0	2	0	0	0	0	0	0	0	0	0	2	0	0	0	2	2	0	0	0	0
LAP086c	0	0	0	0	0	0	0	0	2	0	2	0	0	0	0	0	2	0	0	0	0	0	1	0	2	2	0	0	0	0	0	0	0	0	2	0	0	0	0	0	0	0	0	0
LAP086d	0	0	0	0	0	0	0	0	2	0	2	0	0	0	0	0	2	0	0	0	0	0	0	0	2	0	0	0	0	0	0	0	0	0	2	0	0	0	0	0	0	0	0	0
LAP087a	0	0	0	0	0	0	0	0	2	0	2	0	0	0	0	0	2	0	0	0	0	0	0	0	2	0	0	0	0	0	0	0	0	0	2	0	0	0	0	0	0	0	0	0
LAP087c	0	0	0	0	0	0	0	0	2	0	2	0	0	0	0	0	2	0	0	0	0	0	0	0	2	0	0	0	0	0	0	0	0	0	2	0	0	0	2	2	2	0	0	0
LAP087d	0	0	0	0	0	0	0	2	0	2	0	2	0	0	0	0	2	0	0	0	0	0	0	0	2	0	0	0	0	0	0	0	0	0	2	0	0	0	0	0	0	0	0	0
LAP088a	0	0	0	0	1	2	0	0	2	0	2	0	0	0	0	0	2	0	0	0	0	0	0	0	2	0	0	0	0	0	0	0	0	0	2	0	0	0	0	0	0	0	0	0
LAP089b	0	0	0	0	0	0	0	0	2	0	2	0	0	0	0	0	2	0	0	0	0	0	0	0	2	0	0	0	0	0	0	0	0	0	2	0	0	0	0	0	0	0	0	0
LAP089c	0	0	0	0	0	0	0	0	2	0	2	1	0	0	0	0	2	0	0	0	0	0	0	0	2	0	0	0	0	0	0	0	0	0	2	0	0	0	0	0	0	0	0	0
LAP089d	0	0	0	0	0	0	2	0	2	0	2	0	0	0	0	0	2	0	0	0	0	0	0	0	2	0	0	0	0	0	0	0	0	0	2	0	0	0	0	0	0	0	0	0
LAP090b	0	0	0	0	0	2	0	0	2	0	2	0	0	0	0	0	2	0	0	0	0	0	0	0	2	0	0	0	0	0	0	0	0	0	2	0	0	0	2	2	0	0	0	0
LAP090c	0	0	0	0	0	2	0	0	2	0	2	0	0	0	0	0	2	0	0	0	0	0	0	0	2	0	0	0	0	0	0	0	0	0	2	0	0	0	2	2	0	0	0	0
LAP090d	0	0	0	0	0	2	0	0	2	0	2	0	0	0	0	0	2	0	0	0	0	0	0	0	2	0	0	0	0	0	0	0	0	0	2	0	0	0	2	2	0	0	0	0
LAP091a	0	0	0	0	0	2	0	0	0	0	0	1	0	0	0	0	2	0	0	0	0	0	0	0	2	0	0	0	0	0	0	0	0	0	2	0	0	0	0	0	0	0	0	0
LAP091b	0	0	0	0	0	2	0	2	0	2	0	2	0	0	0	0	2	0	0	0	0	0	0	0	2	0	0	0	0	0	0	0	0	0	2	0	0	0	0	0	0	0	0	0
LAP091d	0	0	0	0	0	0	0	0	2	0	2	0	0	0	0	0	2	0	0	0	0	0	0	0	2	0	0	0	0	0	0	0	0	0	2	0	0	0	0	0	0	0	0	0
LAP092b	0	0	0	0	0	0	2	0	2	0	2	0	0	0	0	0	0	0	0	0	0	0	0	0	0	2	2	2	0	0	0	0	0	0	0	0	0	0	0	0	0	0	1	0
LAP092c	0	0	0	0	0	0	0	0	2	0	2	0	0	0	0	0	2	0	0	0	0	0	0	0	2	0	0	0	0	0	0	0	0	0	0	0	0	0	0	0	0	0	0	0
LAP092d	0	0	0	0	0	0	0	0	2	0	2	0	0	0	0	0	2	0	0	0	0	0	0	0	2	0	0	0	0	0	0	0	0	0	2	0	0	0	0	0	0	0	0	0
LAP093b	0	0	0	0	0	0	2	0	2	0	2	0	0	0	0	0	2	0	0	0	0	0	0	0	2	0	0	0	0	0	0	0	0	0	2	0	0	0	0	0	0	0	0	0
LAP093c	0	0	0	0	0	0	2	0	2	0	2	0	0	0	0	0	2	0	0	0	0	0	0	0	2	0	0	0	0	0	0	0	0	0	2	0	0	0	0	0	0	0	0	0
LAP093d	0	0	0	0	0	0	2	0	2	0	2	0	0	0	0	0	2	0	0	0	0	0	0	0	2	0	0	0	0	0	0	0	0	0	2	0	0	0	0	0	0	0	0	0
LAP094b	0	0	0	0	0	0	2	0	2	0	2	0	0	0	0	0	0	0	0	0	0	0	0	0	0	2	2	2	2	0	0	0	0	0	0	0	0	0	0	0	0	0	1	0
LAP094c	0	0	0	0	0	0	0	0	2	0	2	0	0	0	0	0	2	0	0	0	0	0	0	0	2	0	0	0	0	0	0	0	0	0	2	0	0	0	0	0	0	0	0	0
LAP094d	0	0	0	0	0	0	2	0	2	0	2	0	0	0	0	0	2	0	0	0	0	0	0	0	2	0	0	0	0	0	0	0	0	0	2	0	0	0	2	2	0	0	0	0
LAP095a	0	0	0	0	0	2	0	0	2	0	2	0	0	0	0	0	2	0	0	0	0	0	0	0	2	0	0	0	0	0	0	0	0	0	2	0	0	0	0	0	0	0	0	0
LAP095b	0	0	0	0	0	2	0	2	0	2	0	2	0	0	0	0	2	0	0	0	0	0	0	0	2	0	0	0	0	0	0	0	0	0	2	0	0	0	0	0	0	0	0	0
LAP095d	0	0	0	0	0	0	2	0	2	0	2	0	2	0	0	0	2	0	0	0	0	0	2	0	2	2	0	0	0	0	0	0	0	0	2	0	0	0	0	0	0	0	0	0
LAP096a	0	0	0	0	0	2	0	0	2	0	2	0	0	0	0	0	2	2	2	0	0	0	0	0	2	0	0	0	0	2	2	0	0	2	2	0	0	0	0	0	0	0	0	0
LAP096b	0	0	0	0	0	0	0	0	2	0	2	0	2	0	0	0	2	0	0	0	0	0	2	0	2	2	0	0	0	0	0	0	0	0	2	0	0	0	0	0	0	0	0	0
LAP096d	0	2	0	0	0	0	0	0	2	0	2	0	0	0	0	0	2	2	2	0	0	0	0	0	2	0	0	0	0	2	2	0	0	2	2	0	0	0	0	0	0	0	0	0
LAP097a	0	0	0	0	0	0	0	0	2	0	2	0	0	0	0	0	2	0	0	0	0	0	0	0	2	0	0	0	0	0	0	0	0	0	2	0	0	0	0	0	0	0	0	0
LAP097b	0	0	0	0	0	0	0	0	2	0	2	0	0	0	0	0	2	0	0	0	0	0	0	0	2	0	0	0	0	0	0	0	0	0	2	0	0	0	0	0	0	0	0	0
LAP097c	0	0	0	0	0	2	0	0	2	0	2	0	0	0	0	0	2	2	2	0	0	0	0	0	2	0	0	0	0	2	2	0	0	2	0	0	0	0	0	0	0	0	0	0
LAP098a	0	0	0	0	0	0	0	0	2	0	2	0	0	0	0	0	2	2	2	0	2	0	1	0	2	2	0	0	0	2	0	0	2	2	2	0	0	0	0	0	0	0	0	2
LAP098c	0	0	0	0	0	0	0	0	2	0	2	0	0	0	0	0	2	2	2	0	2	0	0	0	2	0	0	0	0	2	0	0	2	2	0	0	0	0	0	0	0	0	0	0
LAP098d	0	0	0	0	2	0	0	0	2	0	2	0	0	0	0	0	2	2	2	1	2	0	0	0	2	0	0	0	0	2	2	1	2	2	2	0	0	0	0	0	0	0	0	0
LAP099a	0	0	0	0	2	2	0	0	2	0	2	0	0	0	0	0	2	0	0	0	0	0	0	0	2	0	0	0	0	0	0	0	0	0	2	0	0	0	0	0	0	0	0	0
LAP099b	0	0	0	0	2	2	2	0	2	0	2	0	0	0	0	0	2	0	0	0	0	0	0	0	2	0	0	0	0	0	0	0	0	0	2	0	0	0	0	0	0	0	0	0
LAP099d	0	0	0	0	2	2	2	0	2	0	2	0	0	0	0	0	2	0	0	0	0	0	0	0	2	0	0	0	0	0	0	0	0	0	2	0	0	0	0	0	0	0	0	0
LAP100b	0	0	0	0	2	2	1	0	2	0	2	0	0	2	2	0	2	2	2	0	0	0	0	2	2	0	0	0	0	0	0	0	0	0	0	0	0	0	0	0	0	0	0	0
LAP100c	0	0	0	0	1	0	0	0	2	0	2	0	0	0	0	0	0	2	2	0	0	0	0	0	0	2	2	2	0	0	0	0	0	0	2	0	0	0	0	0	0	0	1	0
LAP100d	0	0	0	0	0	2	0	0	2	0	2	0	0	0	0	0	2	0	0	0	0	0	0	0	2	0	0	0	2	0	0	0	0	0	0	0	0	0	0	0	0	0	0	0
LAP101b	0	0	2	0	2	0	0	0	2	0	2	0	0	0	0	0	2	0	0	0	0	0	0	0	2	0	0	0	0	0	0	0	0	0	0	0	0	2	0	0	0	0	0	0
LAP101c	0	0	0	0	0	2	0	0	2	0	2	0	0	0	0	0	2	0	0	0	0	0	1	0	2	2	0	0	0	0	0	0	0	0	2	0	0	0	0	0	0	0	0	0
LAP101d	0	0	0	0	2	2	2	0	2	0	2	0	0	0	0	0	2	0	0	0	0	0	0	0	2	0	0	0	0	0	0	0	0	0	0	0	0	0	0	0	0	0	0	0
LAP102c	0	0	0	0	1	0	0	0	2	0	2	0	0	0	0	0	2	2	2	0	0	0	0	0	2	0	0	0	0	0	0	0	0	0	2	0	0	0	0	0	0	0	0	0
LAP102d	0	0	0	0	1	2	1	0	2	0	2	0	0	0	0	0	0	0	0	0	0	0	0	0	0	2	2	2	0	0	0	0	0	0	2	0	0	0	0	0	0	0	1	0
LAP103a	0	2	0	0	1	2	0	0	2	0	2	0	0	0	0	0	2	0	0	0	0	0	0	0	2	0	0	0	0	0	0	0	0	0	2	0	0	0	0	0	0	0	0	0
LAP104b	0	0	0	0	0	2	0	0	2	0	2	0	0	0	0	0	2	0	0	0	0	0	0	0	2	0	0	0	0	0	0	0	0	0	2	0	0	0	0	0	0	0	0	0
LAP104d	0	0	0	0	1	2	0	0	2	0	2	0	0	0	0	0	2	0	0	0	0	0	0	0	2	0	0	0	0	0	0	0	0	0	2	1	0	1	0	0	0	0	0	0
LAP105a	0	0	0	0	0	2	2	0	2	0	2	0	0	2	2	0	2	0	0	0	0	0	0	2	2	0	0	0	0	0	0	0	0	0	2	0	0	0	0	0	0	0	0	0
LAP105d	0	0	0	0	0	0	0	0	2	0	2	0	0	0	0	0	0	0	0	0	0	0	1	0	0	2	2	0	0	0	0	0	0	0	2	0	0	0	0	0	0	0	1	0
LAP106a	0	0	0	0	0	2	0	0	2	0	2	0	0	0	0	0	0	0	0	0	0	0	0	0	0	2	2	2	0	0	0	0	0	0	2	0	0	0	0	0	0	0	1	0
LAP106d	0	0	0	0	0	2	0	0	2	0	2	0	0	0	0	0	2	0	0	0	0	0	0	0	2	0	0	0	0	0	0	0	0	0	2	0	0	0	0	0	0	0	0	0
LAP107b	0	0	0	0	0	0	1	0	2	0	2	0	2	0	0	0	2	0	0	0	0	0	2	0	2	2	0	0	0	0	0	0	0	0	2	0	0	0	0	0	0	0	0	0
LAP107c	0	0	0	0	1	2	0	0	2	0	2	0	0	0	0	0	2	0	0	0	0	0	0	0	2	0	0	0	0	0	0	0	0	0	2	0	0	0	0	0	0	0	0	0
LAP107d	0	0	0	0	0	0	1	0	2	0	2	0	0	0	0	0	0	0	0	0	0	0	0	0	0	2	2	2	0	0	0	0	0	0	2	0	0	0	0	0	0	0	1	0
LAP108a	0	0	1	0	1	0	0	0	2	0	2	0	0	0	0	0	0	0	2	0	0	0	0	0	0	2	2	2	2	0	0	0	0	0	0	0	0	1	0	0	0	0	1	0
LAP108d	0	0	0	0	0	2	0	0	2	0	2	0	0	0	0	0	0	0	0	0	0	0	0	0	0	2	2	2	0	0	0	0	0	0	2	0	0	0	0	0	0	0	1	0
LAP109d	0	0	2	0	2	2	0	0	2	0	2	0	0	0	0	0	2	0	0	0	0	0	0	0	2	0	0	0	0	0	0	0	0	0	2	0	0	2	0	0	0	0	0	0
LAP110a	0	0	1	0	1	2	2	0	2	0	2	0	0	0	0	0	2	2	2	0	2	0	0	0	2	0	0	0	0	2	1	0	2	2	2	0	0	1	0	0	0	0	0	0
LAP110b	0	0	0	0	0	2	0	0	2	0	2	0	0	0	0	0	2	0	0	0	0	0	0	0	2	0	0	0	0	0	0	0	0	0	2	0	0	0	0	0	0	0	0	0
LAP110d	0	0	0	0	0	0	0	0	2	0	2	0	0	0	0	0	2	0	0	0	0	0	0	0	2	0	0	0	0	0	0	0	0	0	2	0	0	0	0	0	0	0	0	0
LAP111c	0	0	0	0	0	2	0	0	2	0	2	0	0	0	0	0	2	2	2	0	0	0	0	0	2	0	0	0	0	2	2	0	0	2	2	0	0	0	0	0	0	0	0	0
LAP111d	0	0	0	0	0	2	0	0	2	0	2	0	0	0	0	0	2	2	2	0	0	0	0	0	2	0	0	0	0	2	2	0	0	2	2	0	0	0	0	0	0	0	0	0
LAP112d	0	0	0	0	0	2	0	0	2	0	2	0	0	0	0	0	2	0	0	0	0	0	0	0	2	0	0	0	0	0	0	0	0	0	2	0	0	0	0	0	0	0	0	0
LAP113b	0	0	0	0	0	0	0	0	2	0	2	0	0	0	0	0	2	2	2	0	0	0	0	0	2	0	0	0	0	2	2	0	0	2	2	0	0	0	0	0	0	0	0	0
LAP113c	0	0	0	0	0	0	0	0	2	0	2	0	0	0	0	0	2	2	2	0	0	0	0	0	2	0	0	0	0	2	2	0	0	2	2	0	0	0	0	0	0	0	0	0
LAP115b	0	0	0	0	0	2	0	0	2	0	2	0	0	0	0	0	2	0	0	0	0	0	0	0	2	0	0	0	0	0	0	0	0	0	2	0	0	0	0	0	0	0	0	0
LAP115c	0	0	0	0	0	2	0	0	2	0	2	0	0	0	0	0	2	0	0	0	0	0	0	0	2	0	0	0	0	0	0	0	0	0	2	0	0	0	0	2	1	1	0	0
LAP117b	0	0	0	0	0	2	0	0	2	0	2	0	0	2	2	0	2	0	2	0	0	0	0	2	2	0	0	0	0	0	0	0	0	0	2	0	0	0	0	0	0	0	0	0
LAP117d	0	0	0	0	0	2	0	0	2	0	2	0	0	2	2	0	2	2	2	0	0	0	0	2	2	0	0	0	0	0	0	0	0	0	2	0	0	0	0	0	0	0	0	0
LAP118b	0	0	0	0	0	2	0	2	0	2	0	2	0	0	0	0	2	0	0	0	0	0	0	0	2	0	0	0	0	0	0	0	0	0	2	0	0	0	0	0	0	0	0	0
LAP118c	0	0	0	0	0	2	0	2	0	2	0	2	0	0	0	0	2	0	0	0	0	0	0	0	2	0	0	0	0	0	0	0	0	0	2	0	0	0	0	0	0	0	0	0
LAP119c	2	2	0	2	2	2	0	0	2	0	2	0	0	2	2	0	2	2	2	0	0	2	0	2	2	0	0	0	2	0	0	0	0	0	2	2	2	2	2	2	2	2	0	0
LAP119d	2	2	0	2	2	2	0	0	2	0	2	0	0	2	2	0	2	2	2	0	0	2	0	2	2	0	0	0	2	0	0	0	0	0	2	2	2	2	2	2	2	2	0	0
LAP123a	0	0	0	0	0	2	2	0	2	0	2	0	0	0	0	0	2	0	0	0	0	0	0	0	2	0	0	0	0	0	0	0	0	0	2	0	0	0	2	2	0	0	0	0
LAP123d	0	0	0	0	0	2	0	2	0	2	0	2	0	0	0	0	2	0	0	0	0	0	0	0	2	0	0	0	0	0	0	0	0	0	2	0	0	0	0	0	0	0	0	0
LAP124b	0	0	0	0	0	0	2	0	2	0	2	0	0	0	0	0	2	0	0	0	0	0	0	0	2	0	0	0	0	0	0	0	0	0	2	0	0	0	0	0	0	0	0	0
LAP126a	0	0	0	0	2	2	0	0	2	0	2	0	0	0	0	0	0	0	0	0	0	0	0	0	0	2	2	2	0	0	0	0	0	0	2	0	0	0	0	0	0	0	1	0
LAP126d	0	0	0	0	2	2	0	0	2	0	2	0	0	0	0	0	0	0	0	0	0	0	0	0	0	2	2	2	0	0	0	0	0	0	2	0	0	0	0	0	0	0	1	0

## Sheet: Table S9
Wojciech Bielski, Anna Surma, Michał Książkiewicz, Sandra Rychel-Bielska
Evaluation of the global white lupin collection reveals signifi-cant associations between homologous FLOWERING LOCUS T indels and flowering time, providing validated markers for tracking spring ecotypes within a large gene pool
International Journal of Molecular Sciences
Supplementary Table S9. Spearman’s rank correlation coefficient and P-values calculated for comparisons of white lupin phenology traits with genotypes of PCR-based markers developed for LalbFTa1, LalbFTa2, LalbFTc1, and LalbFTc2 indels.
Marker	Chromosome	Postition	Gene	Polymorphism	Module	Mean	Floral buds emergence 2020 correlation	Start of flowering 2020 correlation	End of flowering 2020 correlation	Floral buds emergence 2021 correlation	Start of flowering 2021 correlation	End of flowering 2021 correlation	Floral buds emergence 2020 p-value	Start of flowering 2020 p-value	End of flowering 2020 p-value	Floral buds emergence 2021 p-value	Start of flowering 2021 p-value	End of flowering 2021 p-value
PR_03	Lalb_Chr02	14989461	LalbFTa1	indel 1	0.105235	0.105235	0.0999098	0.10253	0.103637	0.108234	0.10887	0.108228	0.544901	0.451425	0.416446	0.295548	0.281575	0.295667
PR_04	Lalb_Chr02	14989808	LalbFTa1	indel 1	0.0893674	0.0893674	0.0865022	0.0861517	0.0872594	0.0928612	0.0930066	0.0904235	1	1	1	0.886077	0.877487	1
PR_74	Lalb_Chr02	14989808	LalbFTa1	indel 2	0.0644481	0.0644481	0.0537017	0.0612258	0.0663933	0.0579863	0.0730156	0.0743661	1	1	1	1	1	1
PR_05b	Lalb_Chr02	14990585	LalbFTa1	indel 2, 3, 4	0.105235	0.105235	0.0999098	0.10253	0.103637	0.108234	0.10887	0.108228	0.544901	0.451425	0.416446	0.295548	0.281575	0.295667
PR_05a	Lalb_Chr02	14990585	LalbFTa1	indel 2, 3, 4	0.0582747	0.0582747	0.0654994	0.0537205	0.0547606	0.0526093	0.0660247	0.0570336	1	1	1	1	1	1
PR_75	Lalb_Chr02	14990731	LalbFTa1	indel 3, 4	0.0959267	0.0959267	0.083445	0.0921792	0.0959099	0.089609	0.10605	0.108367	1	0.927327	0.720588	1	0.348384	0.292565
PR_76	Lalb_Chr02	14991056	LalbFTa1	indel 5	0.0735711	0.0735711	0.0765199	0.0711157	0.0725933	0.0640805	0.079856	0.0772611	1	1	1	1	1	1
PR_09	Lalb_Chr02	14992627	LalbFTa1	indel 6	0.18328	0.18328	0.16418	0.17181	0.175479	0.194684	0.199959	0.193566	0.00161284	0.000679496	0.000442375	4.04247e-05	2.0059e-05	4.67799e-05
PR_13	Lalb_Chr02	14995063	LalbFTa1	"indel" 8	0.0317232	0.0317232	0.0271886	0.0200626	0.0124487	0.0436638	0.0423764	0.0445992	1	1	1	1	1	1
QTL11	Lalb_Chr02	14997957	LalbFTa1	indel 9	0.0313149	0.0313149	0.040031	0.0300222	0.0245742	0.0271943	0.0255886	0.0404789	1	1	1	1	1	1
PR_79	Lalb_Chr21	12756239	LalbFTa2	indel 12	0.0958217	0.0958217	0.0893664	0.091117	0.091589	0.0999967	0.102413	0.100448	1	0.994908	0.964368	0.541544	0.45529	0.524424
PR_78	Lalb_Chr21	12756978	LalbFTa2	indel 11	0.115934	0.115934	0.119774	0.125081	0.128588	0.101238	0.109421	0.1115	0.118185	0.0754651	0.0555783	0.495573	0.269941	0.229864
PR_77b	Lalb_Chr21	12759450	LalbFTa2	indel 9	0.0159304	-0.0159304	-0.0379305	-0.0164505	-0.0063123	-0.0241496	-0.00635275	-0.00438686	1	1	1	1	1	1
PR_77a	Lalb_Chr21	12759450	LalbFTa2	indel 9	0.0115332	-0.0115332	-0.0424533	-0.00660217	-0.00541192	-0.015861	-0.00216821	0.00329716	1	1	1	1	1	1
PR_20	Lalb_Chr21	12763227	LalbFTa2	indel 5	0.00852878	0.00852878	-0.0117831	0.0024104	0.00498326	0.0111774	0.0224214	0.0219633	1	1	1	1	1	1
PR_19b	Lalb_Chr21	12763828	LalbFTa2	indel 2, 3, 4	0.00524486	0.00524486	0.0260889	0.0118879	0.0115632	0.00301615	-0.00914865	-0.0119384	1	1	1	1	1	1
PR_19a	Lalb_Chr21	12763828	LalbFTa2	indel 2, 3, 4	0.0011947	-0.0011947	-0.0223999	-0.0100001	-0.0028329	0.00395984	0.0102027	0.0139021	1	1	1	1	1	1
PR_18b	Lalb_Chr21	12764433	LalbFTa2	indel 2, 3, 4	0.00524486	0.00524486	0.0260889	0.0118879	0.0115632	0.00301615	-0.00914865	-0.0119384	1	1	1	1	1	1
PR_18a	Lalb_Chr21	12764433	LalbFTa2	indel 2, 3, 4	0.0011947	-0.0011947	-0.0223999	-0.0100001	-0.0028329	0.00395984	0.0102027	0.0139021	1	1	1	1	1	1
PR_16	Lalb_Chr21	12765476	LalbFTa2	indel 1	0.0217124	0.0217124	0.0109094	0.00657961	0.0171071	0.0310558	0.02513	0.0394925	1	1	1	1	1	1
PR_60c	Lalb_Chr14	5842552	LalbFTc1	indel 3	0.327654	0.327654	0.345816	0.345323	0.340738	0.313275	0.312771	0.307999	2.21661e-17	2.50448e-17	7.71771e-17	4.45415e-14	4.97591e-14	1.40451e-13
PR_58c	Lalb_Chr14	5842552	LalbFTc1	indel 3	0.324261	-0.324261	-0.337569	-0.336651	-0.333669	-0.313718	-0.314635	-0.309324	1.6617e-16	2.07168e-16	4.21899e-16	4.04051e-14	3.30056e-14	1.05483e-13
PR_60b	Lalb_Chr14	5842552	LalbFTc1	indel 3	0.314322	0.314322	0.327793	0.329651	0.325228	0.299161	0.303903	0.300195	1.67509e-15	1.08674e-15	3.03014e-15	9.13506e-13	3.37151e-13	7.36149e-13
PR_60a	Lalb_Chr14	5842552	LalbFTc1	indel 2	0.187291	0.187291	0.192417	0.187653	0.187676	0.192037	0.183313	0.180647	5.43116e-05	9.98926e-05	9.95933e-05	5.70469e-05	0.000171719	0.000238038
PR_58b	Lalb_Chr14	5842552	LalbFTc1	indel 2, 3	0.144786	0.144786	0.121629	0.127339	0.137309	0.158823	0.16024	0.163374	0.10123	0.0620292	0.0251332	0.00289303	0.00248303	0.00176301
PR_58a	Lalb_Chr14	5842552	LalbFTc1	indel 2	0.067617	-0.067617	-0.0875973	-0.0871758	-0.0898858	-0.0408734	-0.0515884	-0.0485814	1	1	1	1	1	1
PR_30	Lalb_Chr14	5842552	LalbFTc1	indel 2, 3	0.0389286	0.0389286	0.014335	0.0200192	0.00978852	0.075288	0.0552194	0.0589215	1	1	1	1	1	1
PR_80	Lalb_Chr14	5845415	LalbFTc1	indel 5, 6	0.307271	0.307271	0.313552	0.315777	0.31237	0.302019	0.301929	0.297979	4.19059e-14	2.56294e-14	5.43267e-14	5.02042e-13	5.11702e-13	1.16778e-12
PR_35b	Lalb_Chr14	5845649	LalbFTc1	indel 7	0.193933	0.193933	0.179557	0.178224	0.189146	0.213675	0.200161	0.202833	0.000271666	0.000319001	8.266e-05	2.96642e-06	1.9521e-05	1.35848e-05
PR_35a	Lalb_Chr14	5845649	LalbFTc1	indel7	0.18334	0.18334	0.171367	0.1713	0.182106	0.194404	0.189934	0.190926	0.000715209	0.000720755	0.000199197	4.1931e-05	7.47507e-05	6.58328e-05
PR_36b	Lalb_Chr14	5846032	LalbFTc1	indel 8, 9	0.319984	-0.319984	-0.331635	-0.3318	-0.329389	-0.308075	-0.31158	-0.307421	6.82276e-16	6.56238e-16	1.15531e-15	1.38147e-13	6.45712e-14	1.59049e-13
PR_36a	Lalb_Chr14	5846032	LalbFTc1	indel 8, 9	0.0821875	0.0821875	0.0741048	0.0729067	0.0778525	0.0976935	0.0842978	0.0862698	1	1	1	0.636896	1	1
PR_39	Lalb_Chr14	5847709	LalbFTc1	indel 11, 12, 13	0.279282	-0.279282	-0.259688	-0.279545	-0.27373	-0.292077	-0.286193	-0.284461	1.83447e-09	4.65583e-11	1.40894e-10	3.91348e-12	1.27115e-11	1.78893e-11
PR_41	Lalb_Chr14	5848673	LalbFTc1	SNP	0.191739	-0.191739	-0.169617	-0.189124	-0.181387	-0.205676	-0.20319	-0.201439	0.000874489	8.28885e-05	0.000217513	9.18698e-06	1.29379e-05	1.64233e-05
PR_42a	Lalb_Chr14	5849358	LalbFTc1	indel 15, 16	0.310008	-0.310008	-0.327595	-0.336724	-0.322369	-0.280124	-0.308367	-0.284868	1.75414e-15	2.03585e-16	5.82654e-15	4.16366e-11	1.2972e-13	1.65126e-11
PR_42b	Lalb_Chr14	5849358	LalbFTc1	indel 15, 16	0.151755	-0.151755	-0.128808	-0.166692	-0.146072	-0.162242	-0.154772	-0.151944	0.0545042	0.00121843	0.010794	0.0019967	0.00444549	0.00596236
PR_71d	Lalb_Chr14	5849647	LalbFTc1	indel 15, 16	0.412636	-0.412636	-0.403633	-0.429903	-0.417835	-0.405567	-0.415151	-0.403724	2.76403e-24	6.65212e-28	3.34913e-26	1.53422e-24	7.83831e-26	2.68826e-24
PR_71a	Lalb_Chr14	5849647	LalbFTc1	indel 15, 16	0.321892	-0.321892	-0.322671	-0.323605	-0.324137	-0.315479	-0.322637	-0.322822	5.43991e-15	4.39556e-15	3.89177e-15	2.73798e-14	5.48147e-15	5.25602e-15
PR_71b	Lalb_Chr14	5849647	LalbFTc1	indel 15, 16	0.277487	-0.277487	-0.300787	-0.306279	-0.291139	-0.245006	-0.274108	-0.247603	6.50339e-13	2.0321e-13	4.73082e-12	2.29111e-08	1.31219e-10	1.48311e-08
PR_71c	Lalb_Chr14	5849647	LalbFTc1	indel 15, 16	0.152651	-0.152651	-0.130993	-0.158282	-0.141072	-0.169956	-0.162012	-0.153588	0.044861	0.00306549	0.0175865	0.000841248	0.00204752	0.00502984
PR_70	Lalb_Chr14	5849742	LalbFTc1	indel 15	0.299617	-0.299617	-0.277782	-0.300805	-0.295582	-0.31218	-0.307401	-0.303952	6.53172e-11	6.47841e-13	1.91491e-12	5.66308e-14	1.59727e-13	3.3369e-13
PR_73	Lalb_Chr09	7809966	LalbFTc2	indel 3	0.102884	0.102884	0.0860333	0.0961824	0.0798552	0.125458	0.118599	0.111173	1	0.707205	1	0.0730488	0.130214	0.235788
PR_64	Lalb_Chr09	7812668	LalbFTc2	indel 1	0.107582	0.107582	0.106658	0.108867	0.108736	0.102955	0.107495	0.110782	0.332872	0.281636	0.284451	0.43771	0.312562	0.243066
PR_57	Lalb_Chr09	7814235	LalbFTc2	PAV	0.0371801	0.0371801	0.0338217	0.0185467	0.0255093	0.0425269	0.0492654	0.0534106	1	1	1	1	1	1

## Sheet: Table S10
Wojciech Bielski, Anna Surma, Michał Książkiewicz, Sandra Rychel-Bielska
Evaluation of the global white lupin collection reveals signifi-cant associations between homologous FLOWERING LOCUS T indels and flowering time, providing validated markers for tracking spring ecotypes within a large gene pool
International Journal of Molecular Sciences
Supplementary Table S10. P-values calculated for Spearman’s rank correlations of yellow lupin phenology traits with genotypes of PCR-based markers developed for LlutFTa1, LlutFTa2, LlutFTc1, and LlutFTc2 indels.
Marker name	Indel no.	Floral buds emergence p-value	Start of flowering p-value	End of flowering p-value
FTa1a_F5_R5	FTa1a indel 1	0.00215546	0.00279534	0.00116136
FTa1a_F6_R6	-	1	1	1
FTa1a_F7_R7	FTa1a indel 2	1	1	0.683523
FTa1a_F8_R8	FTa1a indel 3	0.000922923	0.00113085	0.000407933
FTa1a_F9_R9	FTa1a indel 4	0.646221	0.752491	0.352764
FTa1a_F13_R13	FTa1a indel 6	1	1	1
FTa1a_F21_R21	FTa1a indel 7	0.000446414	0.00059758	0.000243941
FTa1b_F6_R6	FTa1b indel 2	1	1	1
FTa1b_F11_R11	FTa1b indel 3	1	1	1
FTa1b_F14_R14	FTa1b indels 4+5	1	1	1
FTa1b_F15_R15	FTa1b indels 5+6+7	1	1	1
FTc1_F7_R11	FTc1 indel 1	1.38183e-16	2.05825e-17	1.42936e-16
FTc1_F14_R14	FTc1 indel 3	1	1	1
FTc1_F14_R16	FTc1 indels 3+4	1	1	1
FTc1_F15_R15	FTc1 indels 3+4	1	1	1
FTc2_F15_R15indel2	FTc2 indel 1	4.63254e-05	5.43705e-05	6.54029e-05
FTc2_F15indel1_R15	FTc2 indel 2	1.6963e-06	2.43028e-06	4.53852e-06
FTc2_F2.1_indel	FTc2 indels 3+4	5.73093e-06	6.78868e-06	8.27894e-06
FTc2_F4_R4b	FTc2 indel 9	4.55233e-06	5.49912e-06	6.6316e-06
FTc2_intron3F2_R4ex4	FTc2 indel 11	0.00224966	0.000746144	0.00378408
Phenotypic and genotypic data from Plewiński P, Rychel-Bielska S, Kozak B, Maureira-Butler IJ, Iqbal MM, Nelson MN, Książkiewicz M (2022) FLOWERING LOCUS T indel variants confer vernalization-independent and photoperiod-insensitive flowering of yellow lupin (Lupinus luteus L.). Horticulture Research 9:uhac180

[truncated: 2 more sheets: Table S11, Table S12]
